# Supplementary material for: The nature and organization of satellite DNAs in Petunia hybrida, related, and ancestral genomes
Source: Front Plant Sci. 2023 Oct 6;14:1232588. doi: 10.3389/fpls.2023.1232588 (PMC10587573; doi:10.3389/fpls.2023.1232588)
Supplement: Supplementary file 1 [file DataSheet_1.zip]

Archive with 14 entries (14 files):
- Table S2.docx
- Table S3.docx
- Figure S1.PDF
- Figure S2.pptx
- Table S6.PDF
- Table S7.PDF
- Figure S4.PDF
- Table S1.docx
- Table S4.PDF
- Table S5.PDF
- Figure S6.PDF
- Figure S5.PDF
- Figure S3.PDF
- Datasheet 1.xlsx
