# Supplementary material for: The nature and organization of satellite DNAs in Petunia hybrida, related, and ancestral genomes
Source: Front Plant Sci. 2023 Oct 6;14:1232588. doi: 10.3389/fpls.2023.1232588 (PMC10587573; doi:10.3389/fpls.2023.1232588)
Supplement: Supplementary file 1 [file DataSheet_1.zip › Datasheet 1.xlsx]

## Sheet: Table S8
Alisawi et al. Petunia satellite repeats
Supplementary datasheet: Tables S8
Output of Blast searches to find PaxiSAT and rDNA sequences in the Peax403 assembly of Kuhlemeier and Canarozzi 2022 (PRJNA689605)
Each querry is presented in a different spreadsheet
Peax403 Assembly information for reference
PRJNA689605
Petunia axillaris subsp. axillaris cultivar:N Genome sequencing and assembly
Chromosomes
Chromosome	GenBank	RefSeq	Size (bp)	GC content (%)	Unlocalized count	Action
1	CM049419.1	n/a	216464166	38	0
2	CM049420.1	n/a	175602767	38	0
3	CM049421.1	n/a	156255816	38	0
4	CM049422.1	n/a	173032585	38	0
5	CM049423.1	n/a	181081908	38	0
6	CM049424.1	n/a	157400716	38	0
7	CM049425.1	n/a	163990087	38.5	0
Note: there are 334 unplaced scaffolds in this assembly.
DEFINITION Petunia axillaris subsp. axillaris cultivar N isolate
PaxNLJ20191216, whole genome shotgun sequencing project.
ACCESSION JANRMM000000000
VERSION JANRMM000000000.1
DBLINK BioProject: PRJNA689605
BioSample: SAMN17212931
KEYWORDS WGS.
SOURCE Petunia axillaris subsp. axillaris
ORGANISM Petunia axillaris subsp. axillaris
Eukaryota; Viridiplantae; Streptophyta; Embryophyta; Tracheophyta;
Spermatophyta; Magnoliopsida; eudicotyledons; Gunneridae;
Pentapetalae; asterids; lamiids; Solanales; Solanaceae;
Petunioideae; Petunia.
REFERENCE 1 (bases 1 to 345)
AUTHORS Kuhlemeier,C. and Cannarozzi,G.M.
TITLE Sequencing and Assembly of Petunia axillaris
JOURNAL Unpublished
REFERENCE 2 (bases 1 to 345)
AUTHORS Kuhlemeier,C. and Cannarozzi,G.M.
TITLE Direct Submission
JOURNAL Submitted (12-AUG-2022) Institute of Plant Sciences, University of
Bern, Altenbergrain 21, Bern 3013, Switzerland
COMMENT The Petunia axillaris subsp. axillaris whole genome shotgun (WGS)
project has the project accession JANRMM000000000. This version of
the project (01) has the accession number JANRMM010000000, and
consists of sequences JANRMM010000001-JANRMM010000345.

## Sheet: PaxiSAT1
Reference sat sequence	Genbank chromosome	query cover	length cover					start chr	end chr	E-value	Max score
PaxiSAT1_CL107_TR_1_x_168.0nt	CM049419.1	83.929	168	26	1	1	168	216253906	216254072	1.24e-37	159		166
PaxiSAT1_CL107_TR_1_x_168.0nt	CM049419.1	94.928	138	5	2	31	168	216457315	216457450	2.6e-54	215		135
PaxiSAT1_CL107_TR_1_x_168.0nt	CM049419.1	96.429	168	5	1	1	168	216457451	216457617	1.18e-72	276		166
PaxiSAT1_CL107_TR_1_x_168.0nt	CM049419.1	95.238	168	6	2	1	168	216457618	216457783	2.55e-69	265		165
PaxiSAT1_CL107_TR_1_x_168.0nt	CM049419.1	95.833	168	6	1	1	168	216457784	216457950	5.48e-71	270		166
PaxiSAT1_CL107_TR_1_x_168.0nt	CM049419.1	96.429	168	6	0	1	168	216457951	216458118	3.27e-73	278		167
PaxiSAT1_CL107_TR_1_x_168.0nt	CM049419.1	94.048	168	10	0	1	168	216458119	216458286	1.53e-66	255		167
PaxiSAT1_CL107_TR_1_x_168.0nt	CM049419.1	89.881	168	9	7	1	168	216458287	216458446	1.21e-52	209		159
PaxiSAT1_CL107_TR_1_x_168.0nt	CM049419.1	93.431	137	7	2	1	136	216458447	216458582	2.03e-50	202		135
PaxiSAT1_CL107_TR_1_x_168.0nt	CM049419.1	92.958	142	2	8	1	142	216458605	216458738	7.29e-50	200		133
PaxiSAT1_CL107_TR_1_x_168.0nt	CM049419.1	93.038	158	2	8	1	158	216458761	216458909	1.56e-56	222		148
PaxiSAT1_CL107_TR_1_x_168.0nt	CM049419.1	91.772	158	1	11	1	158	216458918	216459063	1.21e-52	209		145
PaxiSAT1_CL107_TR_1_x_168.0nt	CM049419.1	89.08	174	7	7	1	168	216459072	216459239	1.57e-51	206		167
PaxiSAT1_CL107_TR_1_x_168.0nt	CM049419.1	95.238	168	8	0	1	168	216459240	216459407	7.09e-70	267		167
PaxiSAT1_CL107_TR_1_x_168.0nt	CM049419.1	92.899	169	5	6	1	168	216459408	216459570	1.55e-61	239		162
PaxiSAT1_CL107_TR_1_x_168.0nt	CM049419.1	94.643	168	7	2	1	168	216459571	216459736	1.19e-67	259		165
PaxiSAT1_CL107_TR_1_x_168.0nt	CM049419.1	94.304	158	2	5	1	158	216459737	216459887	2e-60	235		150
PaxiSAT1_CL107_TR_1_x_168.0nt	CM049419.1	94.643	168	3	6	1	168	216459896	216460057	1.53e-66	255		161
PaxiSAT1_CL107_TR_1_x_168.0nt	CM049419.1	96.226	159	2	4	1	159	216460058	216460212	4.27e-67	257		154
PaxiSAT1_CL107_TR_1_x_168.0nt	CM049419.1	93.168	161	2	8	1	159	216460221	216460374	3.34e-58	228		153
PaxiSAT1_CL107_TR_1_x_168.0nt	CM049419.1	95.238	168	6	2	1	168	216460384	216460549	2.55e-69	265		165
PaxiSAT1_CL107_TR_1_x_168.0nt	CM049419.1	92.453	159	4	5	1	158	216460550	216460701	5.6e-56	220		151
PaxiSAT1_CL107_TR_1_x_168.0nt	CM049419.1	90.395	177	7	3	1	168	216460712	216460887	4.33e-57	224		175
PaxiSAT1_CL107_TR_1_x_168.0nt	CM049419.1	92.857	168	10	1	1	168	216460888	216461053	1.19e-62	243		165
PaxiSAT1_CL107_TR_1_x_168.0nt	CM049419.1	95.322	171	5	3	1	168	216461054	216461224	1.97e-70	268		170
PaxiSAT1_CL107_TR_1_x_168.0nt	CM049419.1	96.835	158	4	1	1	158	216461225	216461381	9.17e-69	263		156
PaxiSAT1_CL107_TR_1_x_168.0nt	CM049419.1	95.858	169	4	3	1	168	216461392	216461558	5.48e-71	270		166
PaxiSAT1_CL107_TR_1_x_168.0nt	CM049419.1	94.643	168	6	3	1	168	216461559	216461723	4.27e-67	257		164
PaxiSAT1_CL107_TR_1_x_168.0nt	CM049419.1	95.294	170	4	4	1	168	216461724	216461891	7.09e-70	267		167
PaxiSAT1_CL107_TR_1_x_168.0nt	CM049419.1	94.048	168	6	3	1	168	216461892	216462055	1.98e-65	252		163
PaxiSAT1_CL107_TR_1_x_168.0nt	CM049419.1	95.833	168	7	0	1	168	216462056	216462223	1.52e-71	272		167
PaxiSAT1_CL107_TR_1_x_168.0nt	CM049419.1	92.857	168	12	0	1	168	216462224	216462391	3.32e-63	244		167
PaxiSAT1_CL107_TR_1_x_168.0nt	CM049419.1	94.048	168	10	0	1	168	216462392	216462559	1.53e-66	255		167
PaxiSAT1_CL107_TR_1_x_168.0nt	CM049419.1	91.071	168	14	1	1	168	216462560	216462726	1.2e-57	226		166
PaxiSAT1_CL107_TR_1_x_168.0nt	CM049419.1	92.262	168	13	0	1	168	216462727	216462894	1.55e-61	239		167
PaxiSAT1_CL107_TR_1_x_168.0nt	CM049419.1	89.881	168	17	0	1	168	216462895	216463062	7.24e-55	217		167
PaxiSAT1_CL107_TR_1_x_168.0nt	CM049419.1	91.071	168	15	0	1	168	216463063	216463230	3.34e-58	228		167
PaxiSAT1_CL107_TR_1_x_168.0nt	CM049419.1	93.452	168	11	0	1	168	216463231	216463398	7.14e-65	250		167
PaxiSAT1_CL107_TR_1_x_168.0nt	CM049419.1	93.452	168	11	0	1	168	216463399	216463566	7.14e-65	250		167
PaxiSAT1_CL107_TR_1_x_168.0nt	CM049419.1	96.364	110	4	0	1	110	216463567	216463676	2.64e-44	182		109
PaxiSAT1_CL107_TR_1_x_168.0nt	CM049419.1	92.899	169	11	1	1	168	216463689	216463857	3.32e-63	244		168
PaxiSAT1_CL107_TR_1_x_168.0nt	CM049419.1	94.048	168	10	0	1	168	216463858	216464025	1.53e-66	255		167
PaxiSAT1_CL107_TR_1_x_168.0nt	CM049419.1	95.07	142	6	1	1	142	216464026	216464166	1.56e-56	222		140
PaxiSAT1_CL107_TR_1_x_168.0nt	CM049421.1	95.833	168	2	4	1	168	1560	1722	7.09e-70	267		162
PaxiSAT1_CL107_TR_1_x_168.0nt	CM049421.1	91.667	180	0	4	1	168	1723	1899	2e-60	235		176
PaxiSAT1_CL107_TR_1_x_168.0nt	CM049421.1	93.452	168	0	9	1	168	1900	2056	1.55e-61	239		156
PaxiSAT1_CL107_TR_1_x_168.0nt	CM049421.1	95.181	166	0	8	1	166	2057	2214	1.53e-66	255		157
PaxiSAT1_CL107_TR_1_x_168.0nt	CM049421.1	94.578	166	3	6	1	166	2216	2375	1.98e-65	252		159
PaxiSAT1_CL107_TR_1_x_168.0nt	CM049421.1	96.739	92	0	3	1	92	2377	2465	7.45e-35	150		88
PaxiSAT1_CL107_TR_1_x_168.0nt	CM049421.1	97.872	47	1	0	120	166	2466	2512	2.76e-14	82.4		46
PaxiSAT1_CL107_TR_1_x_168.0nt	CM049421.1	95.238	168	0	8	1	168	2514	2673	1.19e-67	259		159
PaxiSAT1_CL107_TR_1_x_168.0nt	CM049421.1	94.643	168	0	9	1	168	2674	2832	1.98e-65	252		158
PaxiSAT1_CL107_TR_1_x_168.0nt	CM049421.1	95.833	168	3	4	1	168	2833	2996	1.97e-70	268		163
PaxiSAT1_CL107_TR_1_x_168.0nt	CM049421.1	94.083	169	5	5	1	168	2997	3161	1.98e-65	252		164
PaxiSAT1_CL107_TR_1_x_168.0nt	CM049421.1	92.262	168	0	10	2	168	3162	3317	1.2e-57	226		155
PaxiSAT1_CL107_TR_1_x_168.0nt	CM049421.1	92.308	169	1	11	1	168	3318	3475	9.3e-59	230		157
PaxiSAT1_CL107_TR_1_x_168.0nt	CM049421.1	85.802	162	1	18	7	168	3634	3773	2.07e-35	152		139
PaxiSAT1_CL107_TR_1_x_168.0nt	CM049421.1	85.256	156	2	10	13	168	3781	3915	4.48e-32	141		134
PaxiSAT1_CL107_TR_1_x_168.0nt	CM049421.1	98.225	169	1	2	1	168	3916	4083	3.25e-78	294		167
PaxiSAT1_CL107_TR_1_x_168.0nt	CM049421.1	99.405	168	1	0	1	168	4084	4251	1.5e-81	305		167
PaxiSAT1_CL107_TR_1_x_168.0nt	CM049421.1	98.225	169	1	2	1	168	4252	4419	3.25e-78	294		167
PaxiSAT1_CL107_TR_1_x_168.0nt	CM049421.1	97.024	168	1	4	1	168	4420	4583	9.1e-74	279		163
PaxiSAT1_CL107_TR_1_x_168.0nt	CM049421.1	98.214	168	1	2	1	168	4584	4749	1.17e-77	292		165
PaxiSAT1_CL107_TR_1_x_168.0nt	CM049421.1	99.405	168	1	0	1	168	4750	4917	1.5e-81	305		167
PaxiSAT1_CL107_TR_1_x_168.0nt	CM049421.1	97.041	169	4	1	1	168	4918	5086	7.04e-75	283		168
PaxiSAT1_CL107_TR_1_x_168.0nt	CM049421.1	98.225	169	2	1	1	168	5087	5255	3.25e-78	294		168
PaxiSAT1_CL107_TR_1_x_168.0nt	CM049421.1	98.235	170	1	2	1	168	5256	5425	9.04e-79	296		169
PaxiSAT1_CL107_TR_1_x_168.0nt	CM049421.1	100	168	0	0	1	168	5426	5593	3.23e-83	311		167
PaxiSAT1_CL107_TR_1_x_168.0nt	CM049421.1	100	168	0	0	1	168	5594	5761	3.23e-83	311		167
PaxiSAT1_CL107_TR_1_x_168.0nt	CM049421.1	99.405	168	1	0	1	168	5762	5929	1.5e-81	305		167
PaxiSAT1_CL107_TR_1_x_168.0nt	CM049421.1	98.817	169	1	1	1	168	5930	6098	6.99e-80	300		168
PaxiSAT1_CL107_TR_1_x_168.0nt	CM049421.1	98.795	166	0	2	1	166	6099	6262	3.25e-78	294		163
PaxiSAT1_CL107_TR_1_x_168.0nt	CM049421.1	99.405	168	1	0	1	168	6265	6432	1.5e-81	305		167
PaxiSAT1_CL107_TR_1_x_168.0nt	CM049421.1	97.041	169	3	2	1	168	6433	6600	7.04e-75	283		167
PaxiSAT1_CL107_TR_1_x_168.0nt	CM049421.1	96.429	168	2	3	1	168	6601	6764	4.24e-72	274		163
PaxiSAT1_CL107_TR_1_x_168.0nt	CM049421.1	90.476	168	4	12	1	165	6925	7083	3.37e-53	211		158
PaxiSAT1_CL107_TR_1_x_168.0nt	CM049421.1	98.485	132	1	1	37	168	8744	8874	2.59e-59	231		130
PaxiSAT1_CL107_TR_1_x_168.0nt	CM049421.1	98.817	169	0	2	1	168	8875	9042	6.99e-80	300		167
PaxiSAT1_CL107_TR_1_x_168.0nt	CM049421.1	98.235	170	1	2	1	168	9043	9212	9.04e-79	296		169
PaxiSAT1_CL107_TR_1_x_168.0nt	CM049421.1	98.817	169	1	1	1	168	9213	9381	6.99e-80	300		168
PaxiSAT1_CL107_TR_1_x_168.0nt	CM049421.1	95.266	169	4	4	1	168	9382	9547	2.55e-69	265		165
PaxiSAT1_CL107_TR_1_x_168.0nt	CM049421.1	98.817	169	0	2	1	168	9548	9715	6.99e-80	300		167
PaxiSAT1_CL107_TR_1_x_168.0nt	CM049421.1	97.6	125	2	1	1	124	9716	9840	9.37e-54	213		124
PaxiSAT1_CL107_TR_1_x_168.0nt	CM049422.1	98.16	163	3	0	6	168	72348	72510	1.96e-75	285		162
PaxiSAT1_CL107_TR_1_x_168.0nt	CM049422.1	97.024	168	5	0	1	168	72511	72678	7.04e-75	283		167
PaxiSAT1_CL107_TR_1_x_168.0nt	CM049422.1	97.024	168	5	0	1	168	72679	72846	7.04e-75	283		167
PaxiSAT1_CL107_TR_1_x_168.0nt	CM049422.1	96.429	168	6	0	1	168	72847	73014	3.27e-73	278		167
PaxiSAT1_CL107_TR_1_x_168.0nt	CM049422.1	97.26	73	2	0	1	73	73015	73087	4.51e-27	124		72
PaxiSAT1_CL107_TR_1_x_168.0nt	CM049422.1	93.333	165	5	6	5	166	74180	74019	1.55e-61	239		-161
PaxiSAT1_CL107_TR_1_x_168.0nt	CM049422.1	90.173	173	8	8	1	168	74356	74188	7.24e-55	217		-168
PaxiSAT1_CL107_TR_1_x_168.0nt	CM049422.1	91.908	173	8	6	1	168	74692	74521	5.56e-61	237		-171
PaxiSAT1_CL107_TR_1_x_168.0nt	CM049422.1	90.698	172	4	10	2	166	75029	74863	2.01e-55	219		-166
PaxiSAT1_CL107_TR_1_x_168.0nt	CM049422.1	88.636	176	8	11	1	168	75203	75032	5.64e-51	204		-171
PaxiSAT1_CL107_TR_1_x_168.0nt	CM049422.1	91.463	164	8	6	3	164	75368	75209	5.6e-56	220		-159
PaxiSAT1_CL107_TR_1_x_168.0nt	CM049422.1	91.954	174	6	6	1	168	75541	75370	5.56e-61	237		-171
PaxiSAT1_CL107_TR_1_x_168.0nt	CM049422.1	93.452	168	4	5	1	166	75705	75543	1.19e-62	243		-162
PaxiSAT1_CL107_TR_1_x_168.0nt	CM049422.1	89.222	167	7	10	1	161	75876	75715	2.62e-49	198		-161
PaxiSAT1_CL107_TR_1_x_168.0nt	CM049422.1	90.058	171	8	7	1	168	76041	75877	9.37e-54	213		-164
PaxiSAT1_CL107_TR_1_x_168.0nt	CM049422.1	90.533	169	5	10	6	166	76209	76044	9.37e-54	213		-165
PaxiSAT1_CL107_TR_1_x_168.0nt	CM049422.1	89.831	177	3	13	1	168	76733	76563	9.37e-54	213		-170
PaxiSAT1_CL107_TR_1_x_168.0nt	CM049422.1	91.813	171	6	8	1	168	76899	76734	2.59e-59	231		-165
PaxiSAT1_CL107_TR_1_x_168.0nt	CM049422.1	91.908	173	4	10	1	167	77070	76902	7.19e-60	233		-168
PaxiSAT1_CL107_TR_1_x_168.0nt	CM049422.1	91.176	170	7	8	1	165	77242	77076	4.33e-57	224		-166
PaxiSAT1_CL107_TR_1_x_168.0nt	CM049422.1	93.789	161	4	6	7	166	77400	77245	5.56e-61	237		-155
PaxiSAT1_CL107_TR_1_x_168.0nt	CM049422.1	92.216	167	8	5	2	168	77566	77405	2.59e-59	231		-161
PaxiSAT1_CL107_TR_1_x_168.0nt	CM049422.1	88.636	176	4	13	1	166	77740	77571	7.29e-50	200		-169
PaxiSAT1_CL107_TR_1_x_168.0nt	CM049422.1	91.071	168	6	9	1	166	77904	77744	2.01e-55	219		-160
PaxiSAT1_CL107_TR_1_x_168.0nt	CM049422.1	90.857	175	7	5	1	167	78081	77908	1.2e-57	226		-173
PaxiSAT1_CL107_TR_1_x_168.0nt	CM049422.1	91.018	167	5	10	7	166	78251	78088	7.24e-55	217		-163
PaxiSAT1_CL107_TR_1_x_168.0nt	CM049422.1	90.643	171	8	7	2	167	78425	78258	5.6e-56	220		-167
PaxiSAT1_CL107_TR_1_x_168.0nt	CM049422.1	92.414	145	6	5	27	168	78814	78956	2.03e-50	202		142
PaxiSAT1_CL107_TR_1_x_168.0nt	CM049422.1	91.195	159	11	3	1	158	78957	79113	9.37e-54	213		156
PaxiSAT1_CL107_TR_1_x_168.0nt	CM049422.1	88.69	168	15	3	1	168	79123	79286	2.03e-50	202		163
PaxiSAT1_CL107_TR_1_x_168.0nt	CM049422.1	93.452	168	4	7	1	168	79287	79447	1.19e-62	243		160
PaxiSAT1_CL107_TR_1_x_168.0nt	CM049422.1	95.238	168	4	4	1	168	79448	79611	9.17e-69	263		163
PaxiSAT1_CL107_TR_1_x_168.0nt	CM049422.1	91.667	168	9	3	1	168	79612	79774	3.34e-58	228		162
PaxiSAT1_CL107_TR_1_x_168.0nt	CM049422.1	90.476	168	11	5	2	168	79777	79940	7.24e-55	217		163
PaxiSAT1_CL107_TR_1_x_168.0nt	CM049422.1	94.118	136	4	4	1	136	79941	80072	5.64e-51	204		131
PaxiSAT1_CL107_TR_1_x_168.0nt	CM049422.1	93.452	168	7	4	1	168	80103	80266	9.23e-64	246		163
PaxiSAT1_CL107_TR_1_x_168.0nt	CM049422.1	93.452	168	10	1	1	168	80267	80433	2.57e-64	248		166
PaxiSAT1_CL107_TR_1_x_168.0nt	CM049422.1	91.765	170	9	5	2	168	80436	80603	2.59e-59	231		167
PaxiSAT1_CL107_TR_1_x_168.0nt	CM049422.1	91.124	169	14	1	1	168	80604	80772	3.34e-58	228		168
PaxiSAT1_CL107_TR_1_x_168.0nt	CM049422.1	94.083	169	7	2	1	168	80773	80939	5.52e-66	254		166
PaxiSAT1_CL107_TR_1_x_168.0nt	CM049422.1	91.124	169	11	3	1	168	80940	81105	1.2e-57	226		165
PaxiSAT1_CL107_TR_1_x_168.0nt	CM049422.1	92.941	170	5	7	1	168	81106	81270	4.3e-62	241		164
PaxiSAT1_CL107_TR_1_x_168.0nt	CM049422.1	97.024	168	2	3	1	168	81271	81435	9.1e-74	279		164
PaxiSAT1_CL107_TR_1_x_168.0nt	CM049422.1	95.266	169	7	1	1	168	81436	81604	7.09e-70	267		168
PaxiSAT1_CL107_TR_1_x_168.0nt	CM049422.1	95.21	167	8	0	2	168	81607	81773	2.55e-69	265		166
PaxiSAT1_CL107_TR_1_x_168.0nt	CM049422.1	90.476	168	16	0	1	168	81774	81941	1.56e-56	222		167
PaxiSAT1_CL107_TR_1_x_168.0nt	CM049422.1	91.071	168	15	0	1	168	81942	82109	3.34e-58	228		167
PaxiSAT1_CL107_TR_1_x_168.0nt	CM049422.1	91.071	168	15	0	1	168	82110	82277	3.34e-58	228		167
PaxiSAT1_CL107_TR_1_x_168.0nt	CM049422.1	90.419	167	16	0	2	168	82279	82445	5.6e-56	220		166
PaxiSAT1_CL107_TR_1_x_168.0nt	CM049422.1	89.881	168	17	0	1	168	82446	82613	7.24e-55	217		167
PaxiSAT1_CL107_TR_1_x_168.0nt	CM049422.1	89.873	158	10	5	1	158	82614	82765	2.62e-49	198		151
PaxiSAT1_CL107_TR_1_x_168.0nt	CM049422.1	86.31	168	13	10	1	168	82775	82932	4.42e-42	174		157
PaxiSAT1_CL107_TR_1_x_168.0nt	CM049422.1	93.878	98	0	6	7	104	83086	83177	1.25e-32	143		91
PaxiSAT1_CL107_TR_1_x_168.0nt	CM049422.1	96.053	76	2	1	93	168	83233	83307	1.62e-26	122		74
PaxiSAT1_CL107_TR_1_x_168.0nt	CM049422.1	97.973	148	2	1	1	148	83308	83454	1.53e-66	255		146
PaxiSAT1_CL107_TR_1_x_168.0nt	CM049422.1	85.714	168	3	5	1	168	83471	83617	4.45e-37	158		146
PaxiSAT1_CL107_TR_1_x_168.0nt	CM049422.1	95.27	148	0	6	1	148	83618	83758	3.34e-58	228		140
PaxiSAT1_CL107_TR_1_x_168.0nt	CM049422.1	89.781	137	0	11	1	136	83773	83896	9.57e-39	163		123
PaxiSAT1_CL107_TR_1_x_168.0nt	CM049422.1	90.588	170	6	9	2	168	83921	84083	7.24e-55	217		162
PaxiSAT1_CL107_TR_1_x_168.0nt	CM049422.1	94.048	168	10	0	1	168	84084	84251	1.53e-66	255		167
PaxiSAT1_CL107_TR_1_x_168.0nt	CM049422.1	95.238	168	6	2	1	168	84252	84417	2.55e-69	265		165
PaxiSAT1_CL107_TR_1_x_168.0nt	CM049422.1	95.833	168	5	2	2	168	84418	84584	5.48e-71	270		166
PaxiSAT1_CL107_TR_1_x_168.0nt	CM049422.1	90.714	140	3	9	1	136	84585	84718	3.42e-43	178		133
PaxiSAT1_CL107_TR_1_x_168.0nt	CM049422.1	96.599	147	5	0	1	147	84918	85064	3.32e-63	244		146
PaxiSAT1_CL107_TR_1_x_168.0nt	CM049422.1	94.048	168	9	1	1	168	85086	85252	5.52e-66	254		166
PaxiSAT1_CL107_TR_1_x_168.0nt	CM049422.1	98.54	137	2	0	1	137	85253	85389	1.19e-62	243		136
PaxiSAT1_CL107_TR_1_x_168.0nt	CM049422.1	87.5	168	20	1	1	168	106759659	106759825	1.22e-47	193		166
PaxiSAT1_CL107_TR_1_x_168.0nt	CM049422.1	97.024	168	5	0	1	168	173030100	173029933	7.04e-75	283		-167
PaxiSAT1_CL107_TR_1_x_168.0nt	CM049422.1	94.048	168	10	0	1	168	173030268	173030101	1.53e-66	255		-167
PaxiSAT1_CL107_TR_1_x_168.0nt	CM049422.1	94.048	168	10	0	1	168	173030436	173030269	1.53e-66	255		-167
PaxiSAT1_CL107_TR_1_x_168.0nt	CM049422.1	95.858	169	6	1	1	168	173030605	173030437	1.52e-71	272		-168
PaxiSAT1_CL107_TR_1_x_168.0nt	CM049422.1	97.024	168	4	1	1	168	173030772	173030606	2.53e-74	281		-166
PaxiSAT1_CL107_TR_1_x_168.0nt	CM049422.1	94.611	167	7	2	1	166	173030941	173030776	4.27e-67	257		-165
PaxiSAT1_CL107_TR_1_x_168.0nt	CM049422.1	92.857	168	9	3	1	168	173031106	173030942	4.3e-62	241		-164
PaxiSAT1_CL107_TR_1_x_168.0nt	CM049422.1	96.429	168	4	2	1	168	173031272	173031107	1.18e-72	276		-165
PaxiSAT1_CL107_TR_1_x_168.0nt	CM049422.1	97.024	168	4	1	1	168	173031439	173031273	2.53e-74	281		-166
PaxiSAT1_CL107_TR_1_x_168.0nt	CM049422.1	94.675	169	4	5	1	168	173031604	173031440	4.27e-67	257		-164
PaxiSAT1_CL107_TR_1_x_168.0nt	CM049422.1	95.882	170	3	4	1	168	173031772	173031605	1.52e-71	272		-167
PaxiSAT1_CL107_TR_1_x_168.0nt	CM049422.1	94.675	169	6	3	1	168	173031939	173031773	1.19e-67	259		-166
PaxiSAT1_CL107_TR_1_x_168.0nt	CM049422.1	94.643	168	6	3	1	168	173032104	173031940	4.27e-67	257		-164
PaxiSAT1_CL107_TR_1_x_168.0nt	CM049422.1	94.643	168	4	5	1	168	173032267	173032105	1.53e-66	255		-162
PaxiSAT1_CL107_TR_1_x_168.0nt	CM049422.1	92.262	168	3	9	1	168	173032425	173032268	9.3e-59	230		-157
PaxiSAT1_CL107_TR_1_x_168.0nt	CM049422.1	93.373	166	5	6	3	168	173032585	173032426	4.3e-62	241		-159
PaxiSAT1_CL107_TR_1_x_168.0nt	CM049423.1	94.479	163	9	0	1	163	77532	77694	1.98e-65	252		162
PaxiSAT1_CL107_TR_1_x_168.0nt	CM049423.1	96.988	166	4	1	4	168	77695	77860	3.27e-73	278		165
PaxiSAT1_CL107_TR_1_x_168.0nt	CM049423.1	95.238	147	7	0	1	147	77861	78007	7.19e-60	233		146
PaxiSAT1_CL107_TR_1_x_168.0nt	CM049423.1	100	67	0	0	102	168	78321	78387	4.51e-27	124		66
PaxiSAT1_CL107_TR_1_x_168.0nt	CM049423.1	96.429	168	6	0	1	168	78388	78555	3.27e-73	278		167
PaxiSAT1_CL107_TR_1_x_168.0nt	CM049423.1	95.238	147	7	0	1	147	78556	78702	7.19e-60	233		146
PaxiSAT1_CL107_TR_1_x_168.0nt	CM049423.1	97.015	67	0	2	102	168	79162	79226	3.51e-23	111		64
PaxiSAT1_CL107_TR_1_x_168.0nt	CM049423.1	93.939	66	1	3	1	66	79227	79289	9.84e-19	97.1		62
PaxiSAT1_CL107_TR_1_x_168.0nt	CM049423.1	97.222	72	0	2	97	168	79289	79358	5.84e-26	121		69
PaxiSAT1_CL107_TR_1_x_168.0nt	CM049423.1	97.633	169	1	3	1	168	79359	79525	5.44e-76	287		166
PaxiSAT1_CL107_TR_1_x_168.0nt	CM049423.1	98.81	168	1	1	1	168	79526	79692	2.51e-79	298		166
PaxiSAT1_CL107_TR_1_x_168.0nt	CM049423.1	97.619	168	3	1	1	168	79693	79859	5.44e-76	287		166
PaxiSAT1_CL107_TR_1_x_168.0nt	CM049423.1	97.605	167	2	2	1	166	79860	80025	1.96e-75	285		165
PaxiSAT1_CL107_TR_1_x_168.0nt	CM049423.1	95.833	168	0	7	1	168	80028	80188	2.55e-69	265		160
PaxiSAT1_CL107_TR_1_x_168.0nt	CM049423.1	98.81	168	1	1	1	168	80189	80355	2.51e-79	298		166
PaxiSAT1_CL107_TR_1_x_168.0nt	CM049423.1	87.805	164	7	11	5	166	80362	80514	9.5e-44	180		152
PaxiSAT1_CL107_TR_1_x_168.0nt	CM049423.1	88.166	169	12	7	1	168	80517	80678	3.39e-48	195		161
PaxiSAT1_CL107_TR_1_x_168.0nt	CM049423.1	92.771	166	10	2	5	168	80683	80848	1.55e-61	239		165
PaxiSAT1_CL107_TR_1_x_168.0nt	CM049423.1	94.048	168	9	1	1	168	80849	81015	5.52e-66	254		166
PaxiSAT1_CL107_TR_1_x_168.0nt	CM049423.1	90.588	170	6	8	1	168	81016	81177	7.24e-55	217		161
PaxiSAT1_CL107_TR_1_x_168.0nt	CM049423.1	93.421	76	2	2	93	168	81310	81382	1.26e-22	110		72
PaxiSAT1_CL107_TR_1_x_168.0nt	CM049423.1	91.765	170	7	7	1	168	81383	81547	9.3e-59	230		164
PaxiSAT1_CL107_TR_1_x_168.0nt	CM049423.1	95.808	167	5	2	3	168	81551	81716	1.97e-70	268		165
PaxiSAT1_CL107_TR_1_x_168.0nt	CM049423.1	92.899	169	10	2	1	168	81717	81884	3.32e-63	244		167
PaxiSAT1_CL107_TR_1_x_168.0nt	CM049423.1	93.902	164	9	1	1	164	81885	82047	9.23e-64	246		162
PaxiSAT1_CL107_TR_1_x_168.0nt	CM049423.1	95.833	168	6	1	1	168	82052	82218	5.48e-71	270		166
PaxiSAT1_CL107_TR_1_x_168.0nt	CM049423.1	92.262	168	12	1	1	168	82219	82385	5.56e-61	237		166
PaxiSAT1_CL107_TR_1_x_168.0nt	CM049423.1	95.152	165	7	1	5	168	82390	82554	1.19e-67	259		164
PaxiSAT1_CL107_TR_1_x_168.0nt	CM049423.1	93.452	168	10	1	1	168	82555	82721	2.57e-64	248		166
PaxiSAT1_CL107_TR_1_x_168.0nt	CM049423.1	95.732	164	7	0	5	168	82726	82889	2.55e-69	265		163
PaxiSAT1_CL107_TR_1_x_168.0nt	CM049423.1	92.857	168	12	0	1	168	82890	83057	3.32e-63	244		167
PaxiSAT1_CL107_TR_1_x_168.0nt	CM049423.1	93.452	168	10	1	1	168	83058	83224	2.57e-64	248		166
PaxiSAT1_CL107_TR_1_x_168.0nt	CM049423.1	87.952	166	7	13	3	168	83751	83903	7.34e-45	183		152
PaxiSAT1_CL107_TR_1_x_168.0nt	CM049423.1	92.025	163	1	12	6	168	83907	84057	2.01e-55	219		150
PaxiSAT1_CL107_TR_1_x_168.0nt	CM049423.1	89.286	168	8	9	1	168	84058	84215	2.03e-50	202		157
PaxiSAT1_CL107_TR_1_x_168.0nt	CM049423.1	89.286	168	9	7	1	168	84216	84374	2.03e-50	202		158
PaxiSAT1_CL107_TR_1_x_168.0nt	CM049423.1	93.789	161	8	2	6	166	84379	84537	4.3e-62	241		158
PaxiSAT1_CL107_TR_1_x_168.0nt	CM049423.1	92.262	168	10	2	1	168	84539	84703	2e-60	235		164
PaxiSAT1_CL107_TR_1_x_168.0nt	CM049423.1	95.122	164	6	2	5	168	84708	84869	4.27e-67	257		161
PaxiSAT1_CL107_TR_1_x_168.0nt	CM049423.1	93.452	168	11	0	1	168	84870	85037	7.14e-65	250		167
PaxiSAT1_CL107_TR_1_x_168.0nt	CM049423.1	94.083	169	9	1	1	168	85038	85206	1.53e-66	255		168
PaxiSAT1_CL107_TR_1_x_168.0nt	CM049423.1	94.643	168	9	0	1	168	85207	85374	3.3e-68	261		167
PaxiSAT1_CL107_TR_1_x_168.0nt	CM049423.1	92.262	168	13	0	1	168	85375	85542	1.55e-61	239		167
PaxiSAT1_CL107_TR_1_x_168.0nt	CM049423.1	95.238	168	8	0	1	168	85543	85710	7.09e-70	267		167
PaxiSAT1_CL107_TR_1_x_168.0nt	CM049423.1	92.308	169	8	4	1	168	85711	85875	2e-60	235		164
PaxiSAT1_CL107_TR_1_x_168.0nt	CM049423.1	91.463	164	12	2	6	168	85880	86042	4.33e-57	224		162
PaxiSAT1_CL107_TR_1_x_168.0nt	CM049423.1	94.643	168	9	0	1	168	86043	86210	3.3e-68	261		167
PaxiSAT1_CL107_TR_1_x_168.0nt	CM049423.1	92.073	164	9	4	6	168	86216	86376	3.34e-58	228		160
PaxiSAT1_CL107_TR_1_x_168.0nt	CM049423.1	93.976	166	7	3	5	168	86381	86545	2.57e-64	248		164
PaxiSAT1_CL107_TR_1_x_168.0nt	CM049423.1	94.048	168	10	0	1	168	86546	86713	1.53e-66	255		167
PaxiSAT1_CL107_TR_1_x_168.0nt	CM049423.1	94.083	169	8	2	1	168	86714	86881	1.53e-66	255		167
PaxiSAT1_CL107_TR_1_x_168.0nt	CM049423.1	93.452	168	11	0	1	168	86882	87049	7.14e-65	250		167
PaxiSAT1_CL107_TR_1_x_168.0nt	CM049423.1	91.667	168	12	2	1	168	87050	87215	2.59e-59	231		165
PaxiSAT1_CL107_TR_1_x_168.0nt	CM049423.1	92.262	168	7	6	1	168	87216	87377	7.19e-60	233		161
PaxiSAT1_CL107_TR_1_x_168.0nt	CM049423.1	92.073	164	10	3	5	168	87381	87541	3.34e-58	228		160
PaxiSAT1_CL107_TR_1_x_168.0nt	CM049423.1	92.262	168	10	3	1	168	87542	87706	2e-60	235		164
PaxiSAT1_CL107_TR_1_x_168.0nt	CM049423.1	92.025	163	9	4	6	168	87710	87868	1.2e-57	226		158
PaxiSAT1_CL107_TR_1_x_168.0nt	CM049423.1	92.262	168	13	0	1	168	88396	88563	1.55e-61	239		167
PaxiSAT1_CL107_TR_1_x_168.0nt	CM049423.1	95.092	163	7	1	6	168	88568	88729	1.53e-66	255		161
PaxiSAT1_CL107_TR_1_x_168.0nt	CM049423.1	93.293	164	11	0	5	168	88734	88897	1.19e-62	243		163
PaxiSAT1_CL107_TR_1_x_168.0nt	CM049423.1	93.293	164	11	0	5	168	88902	89065	1.19e-62	243		163
PaxiSAT1_CL107_TR_1_x_168.0nt	CM049423.1	90.588	170	13	3	1	168	89066	89234	1.56e-56	222		168
PaxiSAT1_CL107_TR_1_x_168.0nt	CM049423.1	94.643	168	9	0	1	168	89235	89402	3.3e-68	261		167
PaxiSAT1_CL107_TR_1_x_168.0nt	CM049423.1	92.262	168	13	0	1	168	89403	89570	1.55e-61	239		167
PaxiSAT1_CL107_TR_1_x_168.0nt	CM049423.1	95.238	168	8	0	1	168	89571	89738	7.09e-70	267		167
PaxiSAT1_CL107_TR_1_x_168.0nt	CM049423.1	92.857	168	11	1	1	168	89739	89905	1.19e-62	243		166
PaxiSAT1_CL107_TR_1_x_168.0nt	CM049423.1	93.293	164	11	0	5	168	89910	90073	1.19e-62	243		163
PaxiSAT1_CL107_TR_1_x_168.0nt	CM049423.1	93.452	168	11	0	1	168	90074	90241	7.14e-65	250		167
PaxiSAT1_CL107_TR_1_x_168.0nt	CM049423.1	91.667	168	13	1	1	168	90242	90408	2.59e-59	231		166
PaxiSAT1_CL107_TR_1_x_168.0nt	CM049423.1	92.262	168	13	0	1	168	90409	90576	1.55e-61	239		167
PaxiSAT1_CL107_TR_1_x_168.0nt	CM049423.1	91.071	168	13	1	1	168	90577	90742	1.2e-57	226		165
PaxiSAT1_CL107_TR_1_x_168.0nt	CM049423.1	91.071	168	15	0	1	168	90743	90910	3.34e-58	228		167
PaxiSAT1_CL107_TR_1_x_168.0nt	CM049423.1	92.262	168	13	0	1	168	90911	91078	1.55e-61	239		167
PaxiSAT1_CL107_TR_1_x_168.0nt	CM049423.1	92.262	168	13	0	1	168	91079	91246	1.55e-61	239		167
PaxiSAT1_CL107_TR_1_x_168.0nt	CM049423.1	91.124	169	14	1	1	168	91247	91415	3.34e-58	228		168
PaxiSAT1_CL107_TR_1_x_168.0nt	CM049423.1	92.308	169	11	2	1	168	91416	91583	1.55e-61	239		167
PaxiSAT1_CL107_TR_1_x_168.0nt	CM049423.1	96.599	147	4	1	1	147	91584	91729	1.19e-62	243		145
PaxiSAT1_CL107_TR_1_x_168.0nt	CM049423.1	97.619	168	4	0	1	168	91751	91918	1.51e-76	289		167
PaxiSAT1_CL107_TR_1_x_168.0nt	CM049423.1	91.667	168	12	2	1	168	91919	92084	2.59e-59	231		165
PaxiSAT1_CL107_TR_1_x_168.0nt	CM049423.1	90.533	169	15	1	1	168	92085	92253	1.56e-56	222		168
PaxiSAT1_CL107_TR_1_x_168.0nt	CM049423.1	91.716	169	12	2	1	168	92254	92421	7.19e-60	233		167
PaxiSAT1_CL107_TR_1_x_168.0nt	CM049423.1	91.124	169	14	1	1	168	92422	92590	3.34e-58	228		168
PaxiSAT1_CL107_TR_1_x_168.0nt	CM049423.1	91.176	170	13	2	1	168	92591	92760	9.3e-59	230		169
PaxiSAT1_CL107_TR_1_x_168.0nt	CM049423.1	92.262	168	13	0	1	168	92761	92928	1.55e-61	239		167
PaxiSAT1_CL107_TR_1_x_168.0nt	CM049423.1	95.238	168	8	0	1	168	92929	93096	7.09e-70	267		167
PaxiSAT1_CL107_TR_1_x_168.0nt	CM049423.1	93.413	167	10	1	2	168	93098	93263	9.23e-64	246		165
PaxiSAT1_CL107_TR_1_x_168.0nt	CM049423.1	92.857	168	12	0	1	168	93264	93431	3.32e-63	244		167
PaxiSAT1_CL107_TR_1_x_168.0nt	CM049423.1	92.899	169	10	2	1	168	93432	93599	3.32e-63	244		167
PaxiSAT1_CL107_TR_1_x_168.0nt	CM049423.1	92.262	168	13	0	1	168	93600	93767	1.55e-61	239		167
PaxiSAT1_CL107_TR_1_x_168.0nt	CM049423.1	94.083	169	9	1	1	168	93768	93936	1.53e-66	255		168
PaxiSAT1_CL107_TR_1_x_168.0nt	CM049423.1	91.071	168	15	0	1	168	93937	94104	3.34e-58	228		167
PaxiSAT1_CL107_TR_1_x_168.0nt	CM049423.1	93.452	168	11	0	1	168	94105	94272	7.14e-65	250		167
PaxiSAT1_CL107_TR_1_x_168.0nt	CM049423.1	92.262	168	12	1	1	168	94273	94439	5.56e-61	237		166
PaxiSAT1_CL107_TR_1_x_168.0nt	CM049423.1	93.529	170	8	3	1	168	94440	94608	7.14e-65	250		168
PaxiSAT1_CL107_TR_1_x_168.0nt	CM049423.1	91.124	169	11	4	1	168	94609	94774	1.2e-57	226		165
PaxiSAT1_CL107_TR_1_x_168.0nt	CM049423.1	91.667	168	13	1	1	168	94775	94941	2.59e-59	231		166
PaxiSAT1_CL107_TR_1_x_168.0nt	CM049423.1	91.667	168	11	3	1	166	94942	95108	9.3e-59	230		166
PaxiSAT1_CL107_TR_1_x_168.0nt	CM049423.1	88.824	170	15	4	1	168	95112	95279	1.57e-51	206		167
PaxiSAT1_CL107_TR_1_x_168.0nt	CM049423.1	91.667	168	14	0	1	168	95280	95447	7.19e-60	233		167
PaxiSAT1_CL107_TR_1_x_168.0nt	CM049423.1	93.293	164	6	5	5	168	95452	95610	5.56e-61	237		158
PaxiSAT1_CL107_TR_1_x_168.0nt	CM049423.1	94.118	170	7	3	1	168	95611	95779	1.53e-66	255		168
PaxiSAT1_CL107_TR_1_x_168.0nt	CM049423.1	91.617	167	12	2	1	166	95780	95945	9.3e-59	230		165
PaxiSAT1_CL107_TR_1_x_168.0nt	CM049423.1	92.857	168	11	1	1	168	95948	96114	1.19e-62	243		166
PaxiSAT1_CL107_TR_1_x_168.0nt	CM049423.1	94.558	147	8	0	1	147	96115	96261	3.34e-58	228		146
PaxiSAT1_CL107_TR_1_x_168.0nt	CM049423.1	90.533	169	15	1	1	168	96283	96451	1.56e-56	222		168
PaxiSAT1_CL107_TR_1_x_168.0nt	CM049423.1	91.667	168	14	0	1	168	96452	96619	7.19e-60	233		167
PaxiSAT1_CL107_TR_1_x_168.0nt	CM049423.1	92.262	168	13	0	1	168	96620	96787	1.55e-61	239		167
PaxiSAT1_CL107_TR_1_x_168.0nt	CM049423.1	95.266	169	7	1	1	168	96788	96956	7.09e-70	267		168
PaxiSAT1_CL107_TR_1_x_168.0nt	CM049423.1	92.857	168	12	0	1	168	96957	97124	3.32e-63	244		167
PaxiSAT1_CL107_TR_1_x_168.0nt	CM049423.1	92.262	168	12	1	1	168	97125	97291	5.56e-61	237		166
PaxiSAT1_CL107_TR_1_x_168.0nt	CM049423.1	94.048	168	10	0	1	168	97292	97459	1.53e-66	255		167
PaxiSAT1_CL107_TR_1_x_168.0nt	CM049423.1	92.857	168	12	0	1	168	97460	97627	3.32e-63	244		167
PaxiSAT1_CL107_TR_1_x_168.0nt	CM049423.1	91.667	168	13	1	1	168	97628	97794	2.59e-59	231		166
PaxiSAT1_CL107_TR_1_x_168.0nt	CM049423.1	91.071	168	14	1	1	168	97795	97961	1.2e-57	226		166
PaxiSAT1_CL107_TR_1_x_168.0nt	CM049423.1	91.071	168	15	0	1	168	97962	98129	3.34e-58	228		167
PaxiSAT1_CL107_TR_1_x_168.0nt	CM049423.1	92.899	169	11	1	1	168	98130	98298	3.32e-63	244		168
PaxiSAT1_CL107_TR_1_x_168.0nt	CM049423.1	94.558	147	8	0	1	147	98299	98445	3.34e-58	228		146
PaxiSAT1_CL107_TR_1_x_168.0nt	CM049423.1	93.452	168	11	0	1	168	98467	98634	7.14e-65	250		167
PaxiSAT1_CL107_TR_1_x_168.0nt	CM049423.1	94.048	168	10	0	1	168	98635	98802	1.53e-66	255		167
PaxiSAT1_CL107_TR_1_x_168.0nt	CM049423.1	95.238	168	8	0	1	168	98803	98970	7.09e-70	267		167
PaxiSAT1_CL107_TR_1_x_168.0nt	CM049423.1	95.833	48	2	0	1	48	98971	99018	3.56e-13	78.7		47
PaxiSAT1_CL107_TR_1_x_168.0nt	CM049423.1	85.799	169	23	1	1	168	179952367	179952199	3.42e-43	178		-168
PaxiSAT1_CL107_TR_1_x_168.0nt	CM049423.1	86.905	168	22	0	1	168	179952535	179952368	1.58e-46	189		-167
PaxiSAT1_CL107_TR_1_x_168.0nt	CM049423.1	83.929	168	27	0	1	168	179953206	179953039	3.44e-38	161		-167
PaxiSAT1_CL107_TR_1_x_168.0nt	CM049423.1	86.31	168	22	1	1	168	179953373	179953207	2.64e-44	182		-166
PaxiSAT1_CL107_TR_1_x_168.0nt	CM049423.1	86.391	169	22	1	1	168	179953542	179953374	7.34e-45	183		-168
PaxiSAT1_CL107_TR_1_x_168.0nt	CM049423.1	83.929	168	27	0	1	168	179954046	179953879	3.44e-38	161		-167
PaxiSAT1_CL107_TR_1_x_168.0nt	CM049423.1	86.31	168	23	0	1	168	179955054	179954887	7.34e-45	183		-167
PaxiSAT1_CL107_TR_1_x_168.0nt	CM049423.1	86.982	169	20	2	1	168	179955222	179955055	1.58e-46	189		-167
PaxiSAT1_CL107_TR_1_x_168.0nt	CM049423.1	83.436	163	27	0	6	168	180569280	180569442	2.07e-35	152		162
PaxiSAT1_CL107_TR_1_x_168.0nt	CM049423.1	84.524	168	26	0	1	168	180570447	180570614	7.4e-40	167		167
PaxiSAT1_CL107_TR_1_x_168.0nt	CM049423.1	89.437	142	15	0	1	142	180570952	180571093	9.5e-44	180		141
PaxiSAT1_CL107_TR_1_x_168.0nt	CM049423.1	83.929	168	27	0	1	168	180571121	180571288	3.44e-38	161		167
PaxiSAT1_CL107_TR_1_x_168.0nt	CM049423.1	85.714	168	24	0	1	168	180571795	180571962	3.42e-43	178		167
PaxiSAT1_CL107_TR_1_x_168.0nt	CM049423.1	86.31	168	23	0	1	168	180859136	180858969	7.34e-45	183		-167
PaxiSAT1_CL107_TR_1_x_168.0nt	CM049423.1	88.272	162	18	1	2	162	180859304	180859143	1.22e-47	193		-161
PaxiSAT1_CL107_TR_1_x_168.0nt	CM049423.1	88.235	119	13	1	51	168	180859424	180859306	4.48e-32	141		-118
PaxiSAT1_CL107_TR_1_x_168.0nt	CM049423.1	95.035	141	5	2	5	143	181064954	181064814	5.6e-56	220		-140
PaxiSAT1_CL107_TR_1_x_168.0nt	CM049423.1	96.429	168	6	0	1	168	181065127	181064960	3.27e-73	278		-167
PaxiSAT1_CL107_TR_1_x_168.0nt	CM049423.1	95.181	166	8	0	1	166	181065295	181065130	9.17e-69	263		-165
PaxiSAT1_CL107_TR_1_x_168.0nt	CM049423.1	94.643	168	9	0	1	168	181065463	181065296	3.3e-68	261		-167
PaxiSAT1_CL107_TR_1_x_168.0nt	CM049423.1	96.429	168	6	0	1	168	181065631	181065464	3.27e-73	278		-167
PaxiSAT1_CL107_TR_1_x_168.0nt	CM049423.1	96.429	168	6	0	1	168	181065799	181065632	3.27e-73	278		-167
PaxiSAT1_CL107_TR_1_x_168.0nt	CM049423.1	95.238	168	8	0	1	168	181065967	181065800	7.09e-70	267		-167
PaxiSAT1_CL107_TR_1_x_168.0nt	CM049423.1	95.833	168	7	0	1	168	181066135	181065968	1.52e-71	272		-167
PaxiSAT1_CL107_TR_1_x_168.0nt	CM049423.1	94.643	168	9	0	1	168	181066303	181066136	3.3e-68	261		-167
PaxiSAT1_CL107_TR_1_x_168.0nt	CM049423.1	94.643	168	9	0	1	168	181066471	181066304	3.3e-68	261		-167
PaxiSAT1_CL107_TR_1_x_168.0nt	CM049423.1	94.643	168	9	0	1	168	181066639	181066472	3.3e-68	261		-167
PaxiSAT1_CL107_TR_1_x_168.0nt	CM049423.1	94.048	168	10	0	1	168	181066807	181066640	1.53e-66	255		-167
PaxiSAT1_CL107_TR_1_x_168.0nt	CM049423.1	95.833	168	7	0	1	168	181066975	181066808	1.52e-71	272		-167
PaxiSAT1_CL107_TR_1_x_168.0nt	CM049423.1	95.833	168	7	0	1	168	181067143	181066976	1.52e-71	272		-167
PaxiSAT1_CL107_TR_1_x_168.0nt	CM049423.1	93.452	168	11	0	1	168	181067311	181067144	7.14e-65	250		-167
PaxiSAT1_CL107_TR_1_x_168.0nt	CM049423.1	94.048	168	10	0	1	168	181067479	181067312	1.53e-66	255		-167
PaxiSAT1_CL107_TR_1_x_168.0nt	CM049423.1	95.833	168	6	1	1	168	181067646	181067480	5.48e-71	270		-166
PaxiSAT1_CL107_TR_1_x_168.0nt	CM049423.1	94.048	168	10	0	1	168	181067814	181067647	1.53e-66	255		-167
PaxiSAT1_CL107_TR_1_x_168.0nt	CM049423.1	94.048	168	10	0	1	168	181067982	181067815	1.53e-66	255		-167
PaxiSAT1_CL107_TR_1_x_168.0nt	CM049423.1	94.643	168	9	0	1	168	181068150	181067983	3.3e-68	261		-167
PaxiSAT1_CL107_TR_1_x_168.0nt	CM049423.1	95.833	168	7	0	1	168	181068318	181068151	1.52e-71	272		-167
PaxiSAT1_CL107_TR_1_x_168.0nt	CM049423.1	94.048	168	9	1	1	168	181068485	181068319	5.52e-66	254		-166
PaxiSAT1_CL107_TR_1_x_168.0nt	CM049423.1	93.452	168	11	0	1	168	181068653	181068486	7.14e-65	250		-167
PaxiSAT1_CL107_TR_1_x_168.0nt	CM049423.1	95.833	168	5	2	1	168	181068819	181068654	5.48e-71	270		-165
PaxiSAT1_CL107_TR_1_x_168.0nt	CM049423.1	91.071	168	3	11	1	168	181068975	181068820	7.24e-55	217		-155
PaxiSAT1_CL107_TR_1_x_168.0nt	CM049423.1	93.827	162	4	6	1	162	181069135	181068980	1.55e-61	239		-155
PaxiSAT1_CL107_TR_1_x_168.0nt	CM049423.1	88.095	168	5	9	1	168	181069288	181069136	2.04e-45	185		-152
PaxiSAT1_CL107_TR_1_x_168.0nt	CM049423.1	92.262	168	1	11	1	168	181069444	181069289	3.34e-58	228		-155
PaxiSAT1_CL107_TR_1_x_168.0nt	CM049423.1	92.262	168	2	9	1	168	181069601	181069445	3.34e-58	228		-156
PaxiSAT1_CL107_TR_1_x_168.0nt	CM049423.1	92.216	167	4	9	1	167	181069759	181069602	3.34e-58	228		-157
PaxiSAT1_CL107_TR_1_x_168.0nt	CM049423.1	97.5	120	3	0	1	120	181069909	181069790	1.57e-51	206		-119
PaxiSAT1_CL107_TR_1_x_168.0nt	CM049423.1	94.083	169	6	4	1	168	181070075	181069910	5.52e-66	254		-165
PaxiSAT1_CL107_TR_1_x_168.0nt	CM049423.1	92.262	168	7	5	1	168	181070237	181070076	7.19e-60	233		-161
PaxiSAT1_CL107_TR_1_x_168.0nt	CM049423.1	93.373	166	9	2	3	168	181070401	181070238	3.32e-63	244		-163
PaxiSAT1_CL107_TR_1_x_168.0nt	CM049423.1	89.474	152	7	8	1	146	181070568	181070420	7.34e-45	183		-148
PaxiSAT1_CL107_TR_1_x_168.0nt	CM049423.1	86.047	172	12	12	7	168	181070738	181070569	4.42e-42	174		-169
PaxiSAT1_CL107_TR_1_x_168.0nt	CM049423.1	95	80	3	1	3	81	181071869	181071790	4.51e-27	124		-79
PaxiSAT1_CL107_TR_1_x_168.0nt	CM049423.1	93.373	166	10	1	3	168	181072036	181071872	3.32e-63	244		-164
PaxiSAT1_CL107_TR_1_x_168.0nt	CM049423.1	95.21	167	7	1	2	168	181072204	181072039	9.17e-69	263		-165
PaxiSAT1_CL107_TR_1_x_168.0nt	CM049423.1	93.976	166	8	2	3	168	181072370	181072207	7.14e-65	250		-163
PaxiSAT1_CL107_TR_1_x_168.0nt	CM049423.1	93.529	170	8	3	1	168	181072541	181072373	7.14e-65	250		-168
PaxiSAT1_CL107_TR_1_x_168.0nt	CM049423.1	92.308	169	12	1	1	168	181072710	181072542	1.55e-61	239		-168
PaxiSAT1_CL107_TR_1_x_168.0nt	CM049423.1	94.643	168	9	0	1	168	181072878	181072711	3.3e-68	261		-167
PaxiSAT1_CL107_TR_1_x_168.0nt	CM049423.1	94.083	169	9	1	1	168	181073047	181072879	1.53e-66	255		-168
PaxiSAT1_CL107_TR_1_x_168.0nt	CM049423.1	92.899	169	10	2	1	168	181073215	181073048	3.32e-63	244		-167
PaxiSAT1_CL107_TR_1_x_168.0nt	CM049423.1	91.925	161	8	5	1	158	181073385	181073227	5.6e-56	220		-158
PaxiSAT1_CL107_TR_1_x_168.0nt	CM049423.1	92.857	168	10	2	1	168	181073551	181073386	1.19e-62	243		-165
PaxiSAT1_CL107_TR_1_x_168.0nt	CM049423.1	88.69	168	16	3	1	168	181073716	181073552	2.03e-50	202		-164
PaxiSAT1_CL107_TR_1_x_168.0nt	CM049423.1	93.452	168	11	0	1	168	181073884	181073717	7.14e-65	250		-167
PaxiSAT1_CL107_TR_1_x_168.0nt	CM049423.1	93.452	168	11	0	1	168	181074052	181073885	7.14e-65	250		-167
PaxiSAT1_CL107_TR_1_x_168.0nt	CM049423.1	94.048	168	10	0	1	168	181074220	181074053	1.53e-66	255		-167
PaxiSAT1_CL107_TR_1_x_168.0nt	CM049423.1	95.833	168	6	1	1	168	181074387	181074221	5.48e-71	270		-166
PaxiSAT1_CL107_TR_1_x_168.0nt	CM049423.1	94.048	168	10	0	1	168	181074555	181074388	1.53e-66	255		-167
PaxiSAT1_CL107_TR_1_x_168.0nt	CM049423.1	93.452	168	11	0	1	168	181074723	181074556	7.14e-65	250		-167
PaxiSAT1_CL107_TR_1_x_168.0nt	CM049423.1	95.092	163	8	0	1	163	181074891	181074729	4.27e-67	257		-162
PaxiSAT1_CL107_TR_1_x_168.0nt	CM049423.1	89.881	168	17	0	1	168	181075059	181074892	7.24e-55	217		-167
PaxiSAT1_CL107_TR_1_x_168.0nt	CM049423.1	89.881	168	17	0	1	168	181075227	181075060	7.24e-55	217		-167
PaxiSAT1_CL107_TR_1_x_168.0nt	CM049423.1	92.857	168	12	0	1	168	181075395	181075228	3.32e-63	244		-167
PaxiSAT1_CL107_TR_1_x_168.0nt	CM049423.1	88.69	168	19	0	1	168	181075563	181075396	1.57e-51	206		-167
PaxiSAT1_CL107_TR_1_x_168.0nt	CM049423.1	94.643	168	9	0	1	168	181075731	181075564	3.3e-68	261		-167
PaxiSAT1_CL107_TR_1_x_168.0nt	CM049423.1	94.643	168	9	0	1	168	181075899	181075732	3.3e-68	261		-167
PaxiSAT1_CL107_TR_1_x_168.0nt	CM049423.1	93.976	166	10	0	3	168	181076065	181075900	1.98e-65	252		-165
PaxiSAT1_CL107_TR_1_x_168.0nt	CM049423.1	95.062	162	7	1	1	161	181076237	181076076	5.52e-66	254		-161
PaxiSAT1_CL107_TR_1_x_168.0nt	CM049423.1	96.429	168	6	0	1	168	181076405	181076238	3.27e-73	278		-167
PaxiSAT1_CL107_TR_1_x_168.0nt	CM049423.1	96.429	168	5	1	1	168	181076572	181076406	1.18e-72	276		-166
PaxiSAT1_CL107_TR_1_x_168.0nt	CM049423.1	94.675	169	8	1	1	168	181076741	181076573	3.3e-68	261		-168
PaxiSAT1_CL107_TR_1_x_168.0nt	CM049423.1	95.833	168	7	0	1	168	181076909	181076742	1.52e-71	272		-167
PaxiSAT1_CL107_TR_1_x_168.0nt	CM049423.1	95.833	168	7	0	1	168	181077077	181076910	1.52e-71	272		-167
PaxiSAT1_CL107_TR_1_x_168.0nt	CM049423.1	93.452	168	11	0	1	168	181077245	181077078	7.14e-65	250		-167
PaxiSAT1_CL107_TR_1_x_168.0nt	CM049423.1	96.97	66	2	0	103	168	181077311	181077246	3.51e-23	111		-65
PaxiSAT1_CL107_TR_1_x_168.0nt	CM049423.1	94.667	150	8	0	1	150	181078109	181077960	7.19e-60	233		-149
PaxiSAT1_CL107_TR_1_x_168.0nt	CM049423.1	91.071	168	15	0	1	168	181078277	181078110	3.34e-58	228		-167
PaxiSAT1_CL107_TR_1_x_168.0nt	CM049423.1	97.633	169	3	1	1	168	181078446	181078278	1.51e-76	289		-168
PaxiSAT1_CL107_TR_1_x_168.0nt	CM049423.1	92.857	168	12	0	1	168	181078614	181078447	3.32e-63	244		-167
PaxiSAT1_CL107_TR_1_x_168.0nt	CM049423.1	94.048	168	10	0	1	168	181078782	181078615	1.53e-66	255		-167
PaxiSAT1_CL107_TR_1_x_168.0nt	CM049423.1	93.452	168	11	0	1	168	181078950	181078783	7.14e-65	250		-167
PaxiSAT1_CL107_TR_1_x_168.0nt	CM049423.1	92.857	168	12	0	1	168	181079118	181078951	3.32e-63	244		-167
PaxiSAT1_CL107_TR_1_x_168.0nt	CM049423.1	94.048	168	10	0	1	168	181079286	181079119	1.53e-66	255		-167
PaxiSAT1_CL107_TR_1_x_168.0nt	CM049423.1	94.643	168	8	1	1	168	181079453	181079287	1.19e-67	259		-166
PaxiSAT1_CL107_TR_1_x_168.0nt	CM049423.1	89.881	168	17	0	1	168	181079621	181079454	7.24e-55	217		-167
PaxiSAT1_CL107_TR_1_x_168.0nt	CM049423.1	95.238	168	8	0	1	168	181079789	181079622	7.09e-70	267		-167
PaxiSAT1_CL107_TR_1_x_168.0nt	CM049423.1	88.69	168	19	0	1	168	181079957	181079790	1.57e-51	206		-167
PaxiSAT1_CL107_TR_1_x_168.0nt	CM049423.1	92.262	168	13	0	1	168	181080125	181079958	1.55e-61	239		-167
PaxiSAT1_CL107_TR_1_x_168.0nt	CM049423.1	94.643	168	9	0	1	168	181080293	181080126	3.3e-68	261		-167
PaxiSAT1_CL107_TR_1_x_168.0nt	CM049423.1	93.902	164	10	0	1	164	181080461	181080298	2.57e-64	248		-163
PaxiSAT1_CL107_TR_1_x_168.0nt	CM049423.1	93.452	168	9	1	1	168	181080627	181080462	2.57e-64	248		-165
PaxiSAT1_CL107_TR_1_x_168.0nt	CM049423.1	97.024	168	4	1	1	168	181080794	181080628	2.53e-74	281		-166
PaxiSAT1_CL107_TR_1_x_168.0nt	CM049423.1	91.617	167	11	3	5	168	181080961	181080795	3.34e-58	228		-166
PaxiSAT1_CL107_TR_1_x_168.0nt	CM049423.1	83.708	178	14	11	1	168	181081659	181081487	5.76e-36	154		-172
PaxiSAT1_CL107_TR_1_x_168.0nt	CM049424.1	96.45	169	2	4	1	168	21	186	1.18e-72	276		165
PaxiSAT1_CL107_TR_1_x_168.0nt	CM049424.1	97.633	169	1	3	1	168	187	353	5.44e-76	287		166
PaxiSAT1_CL107_TR_1_x_168.0nt	CM049424.1	97.619	168	1	3	1	168	354	518	1.96e-75	285		164
PaxiSAT1_CL107_TR_1_x_168.0nt	CM049424.1	98.214	168	1	2	1	168	519	684	1.17e-77	292		165
PaxiSAT1_CL107_TR_1_x_168.0nt	CM049424.1	95.322	171	3	4	1	168	685	853	7.09e-70	267		168
PaxiSAT1_CL107_TR_1_x_168.0nt	CM049424.1	94.643	168	2	7	1	168	854	1014	5.52e-66	254		160
PaxiSAT1_CL107_TR_1_x_168.0nt	CM049424.1	96.429	168	2	4	1	168	1015	1178	4.24e-72	274		163
PaxiSAT1_CL107_TR_1_x_168.0nt	CM049424.1	96.429	168	1	3	1	168	1179	1341	1.52e-71	272		162
PaxiSAT1_CL107_TR_1_x_168.0nt	CM049424.1	94.643	168	2	5	1	168	1342	1502	5.52e-66	254		160
PaxiSAT1_CL107_TR_1_x_168.0nt	CM049424.1	95.833	168	2	5	1	168	1503	1665	7.09e-70	267		162
PaxiSAT1_CL107_TR_1_x_168.0nt	CM049424.1	97.619	168	2	1	1	168	1823	1988	5.44e-76	287		165
PaxiSAT1_CL107_TR_1_x_168.0nt	CM049424.1	96.407	167	2	3	1	166	1989	2152	1.52e-71	272		163
PaxiSAT1_CL107_TR_1_x_168.0nt	CM049424.1	97.619	168	2	2	1	168	2154	2319	5.44e-76	287		165
PaxiSAT1_CL107_TR_1_x_168.0nt	CM049424.1	96.45	169	4	2	1	168	2320	2487	3.27e-73	278		167
PaxiSAT1_CL107_TR_1_x_168.0nt	CM049424.1	97.041	169	3	2	1	168	2488	2655	7.04e-75	283		167
PaxiSAT1_CL107_TR_1_x_168.0nt	CM049424.1	97.041	169	3	2	1	168	2656	2823	7.04e-75	283		167
PaxiSAT1_CL107_TR_1_x_168.0nt	CM049424.1	98.214	168	2	1	1	168	2824	2990	1.17e-77	292		166
PaxiSAT1_CL107_TR_1_x_168.0nt	CM049424.1	98.214	168	2	1	1	168	2991	3157	1.17e-77	292		166
PaxiSAT1_CL107_TR_1_x_168.0nt	CM049424.1	97.59	166	4	0	1	166	3158	3323	1.96e-75	285		165
PaxiSAT1_CL107_TR_1_x_168.0nt	CM049424.1	98.214	168	3	0	1	168	3326	3493	3.25e-78	294		167
PaxiSAT1_CL107_TR_1_x_168.0nt	CM049424.1	98.214	168	3	0	1	168	3494	3661	3.25e-78	294		167
PaxiSAT1_CL107_TR_1_x_168.0nt	CM049424.1	98.214	168	2	1	1	168	3662	3828	1.17e-77	292		166
PaxiSAT1_CL107_TR_1_x_168.0nt	CM049424.1	98.214	168	3	0	1	168	3829	3996	3.25e-78	294		167
PaxiSAT1_CL107_TR_1_x_168.0nt	CM049424.1	95.858	169	6	1	1	168	3997	4165	1.52e-71	272		168
PaxiSAT1_CL107_TR_1_x_168.0nt	CM049424.1	97.024	168	5	0	1	168	4166	4333	7.04e-75	283		167
PaxiSAT1_CL107_TR_1_x_168.0nt	CM049424.1	98.214	168	2	1	1	168	4334	4500	1.17e-77	292		166
PaxiSAT1_CL107_TR_1_x_168.0nt	CM049424.1	97.633	169	2	2	1	168	4501	4668	1.51e-76	289		167
PaxiSAT1_CL107_TR_1_x_168.0nt	CM049424.1	97.024	168	4	1	1	168	4669	4835	2.53e-74	281		166
PaxiSAT1_CL107_TR_1_x_168.0nt	CM049424.1	95.775	71	3	0	1	71	4836	4906	2.72e-24	115		70
PaxiSAT1_CL107_TR_1_x_168.0nt	CM049424.1	97.059	102	2	1	67	168	13695	13795	5.72e-41	171		100
PaxiSAT1_CL107_TR_1_x_168.0nt	CM049424.1	98.81	168	1	1	1	168	13796	13962	2.51e-79	298		166
PaxiSAT1_CL107_TR_1_x_168.0nt	CM049424.1	97.619	168	2	2	1	168	13963	14128	5.44e-76	287		165
PaxiSAT1_CL107_TR_1_x_168.0nt	CM049424.1	97.059	170	2	3	1	168	14129	14297	7.04e-75	283		168
PaxiSAT1_CL107_TR_1_x_168.0nt	CM049424.1	95.808	167	4	3	2	168	14298	14461	7.09e-70	267		163
PaxiSAT1_CL107_TR_1_x_168.0nt	CM049424.1	97.619	168	3	1	1	168	14462	14628	5.44e-76	287		166
PaxiSAT1_CL107_TR_1_x_168.0nt	CM049424.1	94.706	170	4	4	1	168	14629	14795	1.19e-67	259		166
PaxiSAT1_CL107_TR_1_x_168.0nt	CM049424.1	95.833	168	3	4	1	168	14796	14959	1.97e-70	268		163
PaxiSAT1_CL107_TR_1_x_168.0nt	CM049424.1	98.214	168	3	0	1	168	14960	15127	3.25e-78	294		167
PaxiSAT1_CL107_TR_1_x_168.0nt	CM049424.1	96.429	168	3	3	1	168	15128	15292	4.24e-72	274		164
PaxiSAT1_CL107_TR_1_x_168.0nt	CM049424.1	97.059	170	1	4	1	168	15293	15460	7.04e-75	283		167
PaxiSAT1_CL107_TR_1_x_168.0nt	CM049424.1	98.214	168	2	1	1	168	15461	15627	1.17e-77	292		166
PaxiSAT1_CL107_TR_1_x_168.0nt	CM049424.1	97.633	169	2	2	1	168	15628	15795	1.51e-76	289		167
PaxiSAT1_CL107_TR_1_x_168.0nt	CM049424.1	95.833	168	0	6	1	168	15796	15956	2.55e-69	265		160
PaxiSAT1_CL107_TR_1_x_168.0nt	CM049424.1	97.024	168	2	3	1	168	15957	16121	9.1e-74	279		164
PaxiSAT1_CL107_TR_1_x_168.0nt	CM049424.1	98.81	168	0	2	1	168	16122	16287	2.51e-79	298		165
PaxiSAT1_CL107_TR_1_x_168.0nt	CM049424.1	96.429	168	2	4	1	168	16288	16451	4.24e-72	274		163
PaxiSAT1_CL107_TR_1_x_168.0nt	CM049424.1	94.643	168	2	6	1	168	16452	16612	5.52e-66	254		160
PaxiSAT1_CL107_TR_1_x_168.0nt	CM049424.1	94.643	168	3	5	1	168	16613	16774	1.53e-66	255		161
PaxiSAT1_CL107_TR_1_x_168.0nt	CM049424.1	98.214	168	2	1	1	168	16775	16941	1.17e-77	292		166
PaxiSAT1_CL107_TR_1_x_168.0nt	CM049424.1	94.643	168	2	6	1	168	16942	17102	5.52e-66	254		160
PaxiSAT1_CL107_TR_1_x_168.0nt	CM049424.1	95.808	167	2	4	1	166	17103	17265	2.55e-69	265		162
PaxiSAT1_CL107_TR_1_x_168.0nt	CM049424.1	95.833	168	2	5	1	168	17268	17430	7.09e-70	267		162
PaxiSAT1_CL107_TR_1_x_168.0nt	CM049424.1	94.22	173	2	7	1	168	17431	17600	4.27e-67	257		169
PaxiSAT1_CL107_TR_1_x_168.0nt	CM049424.1	97.647	170	1	3	1	168	17601	17769	1.51e-76	289		168
PaxiSAT1_CL107_TR_1_x_168.0nt	CM049424.1	98.214	168	2	1	1	168	17770	17936	1.17e-77	292		166
PaxiSAT1_CL107_TR_1_x_168.0nt	CM049424.1	96.471	170	2	4	1	168	17937	18104	3.27e-73	278		167
PaxiSAT1_CL107_TR_1_x_168.0nt	CM049424.1	96.429	168	2	1	1	168	18105	18268	4.24e-72	274		163
PaxiSAT1_CL107_TR_1_x_168.0nt	CM049424.1	97.024	168	2	2	1	168	18269	18433	9.1e-74	279		164
PaxiSAT1_CL107_TR_1_x_168.0nt	CM049424.1	93.491	169	4	5	1	168	18434	18596	3.32e-63	244		162
PaxiSAT1_CL107_TR_1_x_168.0nt	CM049424.1	99.401	167	0	1	1	166	18597	18763	1.94e-80	302		166
PaxiSAT1_CL107_TR_1_x_168.0nt	CM049424.1	98.734	79	0	1	90	168	18764	18841	1.61e-31	139		77
PaxiSAT1_CL107_TR_1_x_168.0nt	CM049424.1	92.899	169	2	9	1	168	18842	19001	5.56e-61	237		159
PaxiSAT1_CL107_TR_1_x_168.0nt	CM049424.1	96.721	61	1	1	1	61	19002	19061	7.61e-20	100		59
PaxiSAT1_CL107_TR_1_x_168.0nt	CM049424.1	98.667	75	1	0	94	168	19062	19136	7.5e-30	134		74
PaxiSAT1_CL107_TR_1_x_168.0nt	CM049424.1	98.81	168	1	1	1	168	19137	19303	2.51e-79	298		166
PaxiSAT1_CL107_TR_1_x_168.0nt	CM049424.1	95.238	168	1	7	1	168	19304	19464	1.19e-67	259		160
PaxiSAT1_CL107_TR_1_x_168.0nt	CM049424.1	96.429	168	1	5	1	168	19465	19627	1.52e-71	272		162
PaxiSAT1_CL107_TR_1_x_168.0nt	CM049424.1	94.186	172	2	6	1	168	19628	19795	1.53e-66	255		167
PaxiSAT1_CL107_TR_1_x_168.0nt	CM049424.1	99.405	168	1	0	1	168	19796	19963	1.5e-81	305		167
PaxiSAT1_CL107_TR_1_x_168.0nt	CM049424.1	96.988	166	2	3	1	166	19964	20126	1.18e-72	276		162
PaxiSAT1_CL107_TR_1_x_168.0nt	CM049424.1	97.024	168	2	3	1	168	20128	20292	9.1e-74	279		164
PaxiSAT1_CL107_TR_1_x_168.0nt	CM049424.1	94.048	168	2	6	1	168	20293	20452	2.57e-64	248		159
PaxiSAT1_CL107_TR_1_x_168.0nt	CM049424.1	97.619	168	2	2	1	168	20453	20618	5.44e-76	287		165
PaxiSAT1_CL107_TR_1_x_168.0nt	CM049424.1	97.619	168	1	3	1	168	20619	20783	1.96e-75	285		164
PaxiSAT1_CL107_TR_1_x_168.0nt	CM049424.1	95.833	168	4	3	1	168	20784	20948	1.97e-70	268		164
PaxiSAT1_CL107_TR_1_x_168.0nt	CM049424.1	98.214	168	1	2	1	168	20949	21114	1.17e-77	292		165
PaxiSAT1_CL107_TR_1_x_168.0nt	CM049424.1	98.214	168	2	1	1	168	21115	21281	1.17e-77	292		166
PaxiSAT1_CL107_TR_1_x_168.0nt	CM049424.1	94.048	168	2	7	1	168	21282	21441	2.57e-64	248		159
PaxiSAT1_CL107_TR_1_x_168.0nt	CM049424.1	96.429	168	1	4	1	168	21442	21604	1.52e-71	272		162
PaxiSAT1_CL107_TR_1_x_168.0nt	CM049424.1	98.214	168	2	1	1	168	21605	21771	1.17e-77	292		166
PaxiSAT1_CL107_TR_1_x_168.0nt	CM049424.1	96.429	168	3	2	1	168	21772	21936	4.24e-72	274		164
PaxiSAT1_CL107_TR_1_x_168.0nt	CM049424.1	95.833	168	4	3	1	168	21937	22101	1.97e-70	268		164
PaxiSAT1_CL107_TR_1_x_168.0nt	CM049424.1	98.81	168	2	0	1	168	22102	22269	6.99e-80	300		167
PaxiSAT1_CL107_TR_1_x_168.0nt	CM049424.1	90.476	168	1	2	1	168	22270	22422	4.36e-52	207		152
PaxiSAT1_CL107_TR_1_x_168.0nt	CM049424.1	97.619	168	2	2	1	168	22423	22588	5.44e-76	287		165
PaxiSAT1_CL107_TR_1_x_168.0nt	CM049424.1	96.429	168	1	4	1	168	22589	22751	1.52e-71	272		162
PaxiSAT1_CL107_TR_1_x_168.0nt	CM049424.1	95.302	149	1	4	1	149	22752	22894	2.59e-59	231		142
PaxiSAT1_CL107_TR_1_x_168.0nt	CM049424.1	91.034	145	0	12	24	168	22901	23032	7.34e-45	183		131
PaxiSAT1_CL107_TR_1_x_168.0nt	CM049424.1	91.566	166	1	11	1	166	23033	23185	7.24e-55	217		152
PaxiSAT1_CL107_TR_1_x_168.0nt	CM049424.1	91.566	166	1	11	1	166	23187	23339	7.24e-55	217		152
PaxiSAT1_CL107_TR_1_x_168.0nt	CM049424.1	95.181	166	4	3	1	166	23500	23661	1.19e-67	259		161
PaxiSAT1_CL107_TR_1_x_168.0nt	CM049424.1	94.611	167	8	1	1	166	23664	23830	4.27e-67	257		166
PaxiSAT1_CL107_TR_1_x_168.0nt	CM049424.1	95.833	168	7	0	1	168	23833	24000	1.52e-71	272		167
PaxiSAT1_CL107_TR_1_x_168.0nt	CM049424.1	97.024	168	5	0	1	168	24001	24168	7.04e-75	283		167
PaxiSAT1_CL107_TR_1_x_168.0nt	CM049424.1	97.024	168	5	0	1	168	24169	24336	7.04e-75	283		167
PaxiSAT1_CL107_TR_1_x_168.0nt	CM049424.1	97.024	168	4	1	1	168	24337	24503	2.53e-74	281		166
PaxiSAT1_CL107_TR_1_x_168.0nt	CM049424.1	94.048	168	10	0	1	168	24504	24671	1.53e-66	255		167
PaxiSAT1_CL107_TR_1_x_168.0nt	CM049424.1	95.238	168	8	0	1	168	24672	24839	7.09e-70	267		167
PaxiSAT1_CL107_TR_1_x_168.0nt	CM049424.1	95.238	168	8	0	1	168	24840	25007	7.09e-70	267		167
PaxiSAT1_CL107_TR_1_x_168.0nt	CM049424.1	97.619	168	4	0	1	168	25008	25175	1.51e-76	289		167
PaxiSAT1_CL107_TR_1_x_168.0nt	CM049424.1	93.452	168	10	1	1	168	25176	25342	2.57e-64	248		166
PaxiSAT1_CL107_TR_1_x_168.0nt	CM049424.1	93.452	168	10	1	1	168	25343	25509	2.57e-64	248		166
PaxiSAT1_CL107_TR_1_x_168.0nt	CM049424.1	96.429	168	6	0	1	168	25510	25677	3.27e-73	278		167
PaxiSAT1_CL107_TR_1_x_168.0nt	CM049424.1	92.857	168	12	0	1	168	25678	25845	3.32e-63	244		167
PaxiSAT1_CL107_TR_1_x_168.0nt	CM049424.1	97.024	168	5	0	1	168	25846	26013	7.04e-75	283		167
PaxiSAT1_CL107_TR_1_x_168.0nt	CM049424.1	94.611	167	9	0	2	168	26014	26180	1.19e-67	259		166
PaxiSAT1_CL107_TR_1_x_168.0nt	CM049424.1	97.024	168	5	0	1	168	26181	26348	7.04e-75	283		167
PaxiSAT1_CL107_TR_1_x_168.0nt	CM049424.1	94.083	169	9	1	1	168	26349	26517	1.53e-66	255		168
PaxiSAT1_CL107_TR_1_x_168.0nt	CM049424.1	95.238	168	8	0	1	168	26518	26685	7.09e-70	267		167
PaxiSAT1_CL107_TR_1_x_168.0nt	CM049424.1	95.833	168	6	1	1	168	26686	26852	5.48e-71	270		166
PaxiSAT1_CL107_TR_1_x_168.0nt	CM049424.1	98.214	168	3	0	1	168	26853	27020	3.25e-78	294		167
PaxiSAT1_CL107_TR_1_x_168.0nt	CM049424.1	94.048	168	10	0	1	168	27021	27188	1.53e-66	255		167
PaxiSAT1_CL107_TR_1_x_168.0nt	CM049424.1	97.619	168	4	0	1	168	27189	27356	1.51e-76	289		167
PaxiSAT1_CL107_TR_1_x_168.0nt	CM049424.1	98.214	168	2	1	1	168	27357	27523	1.17e-77	292		166
PaxiSAT1_CL107_TR_1_x_168.0nt	CM049424.1	100	168	0	0	1	168	27524	27691	3.23e-83	311		167
PaxiSAT1_CL107_TR_1_x_168.0nt	CM049424.1	98.214	168	3	0	1	168	27692	27859	3.25e-78	294		167
PaxiSAT1_CL107_TR_1_x_168.0nt	CM049424.1	93.452	168	11	0	1	168	27860	28027	7.14e-65	250		167
PaxiSAT1_CL107_TR_1_x_168.0nt	CM049424.1	98.214	168	2	1	1	168	28028	28194	1.17e-77	292		166
PaxiSAT1_CL107_TR_1_x_168.0nt	CM049424.1	97.938	97	2	0	1	97	28195	28291	2.06e-40	169		96
PaxiSAT1_CL107_TR_1_x_168.0nt	CM049424.1	95.349	129	6	0	39	167	29202	29330	1.57e-51	206		128
PaxiSAT1_CL107_TR_1_x_168.0nt	CM049424.1	95.238	168	8	0	1	168	29332	29499	7.09e-70	267		167
PaxiSAT1_CL107_TR_1_x_168.0nt	CM049424.1	96.429	168	6	0	1	168	29500	29667	3.27e-73	278		167
PaxiSAT1_CL107_TR_1_x_168.0nt	CM049424.1	92.262	168	13	0	1	168	29668	29835	1.55e-61	239		167
PaxiSAT1_CL107_TR_1_x_168.0nt	CM049424.1	96.429	168	6	0	1	168	29836	30003	3.27e-73	278		167
PaxiSAT1_CL107_TR_1_x_168.0nt	CM049424.1	94.048	168	10	0	1	168	30004	30171	1.53e-66	255		167
PaxiSAT1_CL107_TR_1_x_168.0nt	CM049424.1	94.643	168	9	0	1	168	30172	30339	3.3e-68	261		167
PaxiSAT1_CL107_TR_1_x_168.0nt	CM049424.1	92.857	168	12	0	1	168	30340	30507	3.32e-63	244		167
PaxiSAT1_CL107_TR_1_x_168.0nt	CM049424.1	90.446	157	14	1	2	158	30509	30664	1.57e-51	206		155
PaxiSAT1_CL107_TR_1_x_168.0nt	CM049424.1	87.075	147	19	0	1	147	30675	30821	7.4e-40	167		146
PaxiSAT1_CL107_TR_1_x_168.0nt	CM049424.1	97.973	148	2	1	1	147	30843	30990	1.53e-66	255		147
PaxiSAT1_CL107_TR_1_x_168.0nt	CM049424.1	97.024	168	5	0	1	168	31012	31179	7.04e-75	283		167
PaxiSAT1_CL107_TR_1_x_168.0nt	CM049424.1	97.024	168	4	1	1	168	31180	31346	2.53e-74	281		166
PaxiSAT1_CL107_TR_1_x_168.0nt	CM049424.1	94.118	136	0	8	1	136	31347	31474	7.29e-50	200		127
PaxiSAT1_CL107_TR_1_x_168.0nt	CM049424.1	86.42	162	1	15	7	168	31918	32058	4.45e-37	158		140
PaxiSAT1_CL107_TR_1_x_168.0nt	CM049424.1	94.937	158	3	5	1	158	32783	32935	1.19e-62	243		152
PaxiSAT1_CL107_TR_1_x_168.0nt	CM049424.1	91.667	168	6	7	1	168	32944	33103	1.2e-57	226		159
PaxiSAT1_CL107_TR_1_x_168.0nt	CM049424.1	91.667	168	9	4	1	168	33104	33266	3.34e-58	228		162
PaxiSAT1_CL107_TR_1_x_168.0nt	CM049424.1	97.024	168	5	0	1	168	33267	33434	7.04e-75	283		167
PaxiSAT1_CL107_TR_1_x_168.0nt	CM049424.1	95.57	158	6	1	1	158	33435	33591	1.98e-65	252		156
PaxiSAT1_CL107_TR_1_x_168.0nt	CM049424.1	95.858	169	5	2	1	168	33600	33767	1.52e-71	272		167
PaxiSAT1_CL107_TR_1_x_168.0nt	CM049424.1	93.452	168	11	0	1	168	33768	33935	7.14e-65	250		167
PaxiSAT1_CL107_TR_1_x_168.0nt	CM049424.1	93.567	171	5	6	1	168	33936	34103	7.14e-65	250		167
PaxiSAT1_CL107_TR_1_x_168.0nt	CM049424.1	92.308	65	2	3	1	64	34104	34166	1.65e-16	89.8		62
PaxiSAT1_CL107_TR_1_x_168.0nt	CM049424.1	89.655	145	7	7	1	142	35544	35683	3.42e-43	178		139
PaxiSAT1_CL107_TR_1_x_168.0nt	CM049424.1	91.837	147	1	11	1	147	36692	36827	3.39e-48	195		135
PaxiSAT1_CL107_TR_1_x_168.0nt	CM049424.1	91.765	170	9	5	1	168	37143	37309	2.59e-59	231		166
PaxiSAT1_CL107_TR_1_x_168.0nt	CM049424.1	90.533	169	11	4	1	168	37310	37474	2.01e-55	219		164
PaxiSAT1_CL107_TR_1_x_168.0nt	CM049424.1	86.31	168	22	1	1	168	37475	37641	2.64e-44	182		166
PaxiSAT1_CL107_TR_1_x_168.0nt	CM049424.1	92.398	171	10	3	1	168	37642	37812	4.3e-62	241		170
PaxiSAT1_CL107_TR_1_x_168.0nt	CM049424.1	94.048	168	7	3	1	168	37813	37977	1.98e-65	252		164
PaxiSAT1_CL107_TR_1_x_168.0nt	CM049424.1	92.899	169	10	2	1	168	37978	38145	3.32e-63	244		167
PaxiSAT1_CL107_TR_1_x_168.0nt	CM049424.1	95.238	147	6	1	1	147	38146	38291	2.59e-59	231		145
PaxiSAT1_CL107_TR_1_x_168.0nt	CM049424.1	97.024	168	3	2	1	168	38310	38475	2.53e-74	281		165
PaxiSAT1_CL107_TR_1_x_168.0nt	CM049424.1	97.059	170	3	2	1	168	38476	38645	1.96e-75	285		169
PaxiSAT1_CL107_TR_1_x_168.0nt	CM049424.1	96.45	169	5	1	1	168	38646	38814	3.27e-73	278		168
PaxiSAT1_CL107_TR_1_x_168.0nt	CM049424.1	95.833	168	7	0	1	168	38815	38982	1.52e-71	272		167
PaxiSAT1_CL107_TR_1_x_168.0nt	CM049424.1	96.241	133	2	2	1	133	38983	39112	2.6e-54	215		129
PaxiSAT1_CL107_TR_1_x_168.0nt	CM049424.1	89.941	169	16	1	1	168	39259	39427	7.24e-55	217		168
PaxiSAT1_CL107_TR_1_x_168.0nt	CM049424.1	90.533	169	15	1	1	168	39428	39596	1.56e-56	222		168
PaxiSAT1_CL107_TR_1_x_168.0nt	CM049424.1	92.262	168	13	0	1	168	39597	39764	1.55e-61	239		167
PaxiSAT1_CL107_TR_1_x_168.0nt	CM049424.1	96.45	169	5	1	1	168	39765	39933	3.27e-73	278		168
PaxiSAT1_CL107_TR_1_x_168.0nt	CM049424.1	94.048	168	10	0	1	168	39934	40101	1.53e-66	255		167
PaxiSAT1_CL107_TR_1_x_168.0nt	CM049424.1	91.124	169	14	1	1	168	40102	40270	3.34e-58	228		168
PaxiSAT1_CL107_TR_1_x_168.0nt	CM049424.1	91.716	169	13	1	1	168	40271	40439	7.19e-60	233		168
PaxiSAT1_CL107_TR_1_x_168.0nt	CM049424.1	92.262	168	13	0	1	168	40440	40607	1.55e-61	239		167
PaxiSAT1_CL107_TR_1_x_168.0nt	CM049424.1	93.75	80	4	1	1	79	40608	40687	2.1e-25	119		79
PaxiSAT1_CL107_TR_1_x_168.0nt	CM049424.1	83.81	105	17	0	2	106	41154	41050	7.61e-20	100		-104
PaxiSAT1_CL107_TR_1_x_168.0nt	CM049424.1	81.212	165	29	1	1	163	42165	42001	2.7e-29	132		-164
PaxiSAT1_CL107_TR_1_x_168.0nt	CM049424.1	83.432	169	24	4	1	168	1494833	1494998	5.76e-36	154		165
PaxiSAT1_CL107_TR_1_x_168.0nt	CM049424.1	98.438	64	1	0	1	64	90803570	90803507	9.77e-24	113		-63
PaxiSAT1_CL107_TR_1_x_168.0nt	CM049424.1	95.238	168	7	1	1	168	90803737	90803571	2.55e-69	265		-166
PaxiSAT1_CL107_TR_1_x_168.0nt	CM049424.1	95.425	153	7	0	16	168	90803890	90803738	3.32e-63	244		-152
PaxiSAT1_CL107_TR_1_x_168.0nt	CM049424.1	87.705	122	9	2	1	117	157395535	157395415	5.8e-31	137		-120
PaxiSAT1_CL107_TR_1_x_168.0nt	CM049424.1	90.964	166	9	6	1	166	157395862	157395703	2.01e-55	219		-159
PaxiSAT1_CL107_TR_1_x_168.0nt	CM049424.1	90.588	170	8	5	1	166	157396031	157395866	2.01e-55	219		-165
PaxiSAT1_CL107_TR_1_x_168.0nt	CM049424.1	92.357	157	8	4	13	168	157396185	157396032	5.6e-56	220		-153
PaxiSAT1_CL107_TR_1_x_168.0nt	CM049424.1	96.154	156	6	0	13	168	157396346	157396191	1.53e-66	255		-155
PaxiSAT1_CL107_TR_1_x_168.0nt	CM049424.1	95.238	168	7	1	1	168	157396518	157396352	2.55e-69	265		-166
PaxiSAT1_CL107_TR_1_x_168.0nt	CM049424.1	94.083	169	9	1	1	168	157396687	157396519	1.53e-66	255		-168
PaxiSAT1_CL107_TR_1_x_168.0nt	CM049424.1	96.429	168	6	0	1	168	157396855	157396688	3.27e-73	278		-167
PaxiSAT1_CL107_TR_1_x_168.0nt	CM049424.1	96.429	168	4	2	1	168	157397021	157396856	1.18e-72	276		-165
PaxiSAT1_CL107_TR_1_x_168.0nt	CM049424.1	93.893	131	8	0	38	168	157397152	157397022	2.62e-49	198		-130
PaxiSAT1_CL107_TR_1_x_168.0nt	CM049424.1	95.775	71	1	2	1	71	157397219	157397151	9.77e-24	113		-68
PaxiSAT1_CL107_TR_1_x_168.0nt	CM049424.1	93.452	168	3	8	1	168	157397379	157397220	1.19e-62	243		-159
PaxiSAT1_CL107_TR_1_x_168.0nt	CM049424.1	94.048	168	1	9	1	168	157397538	157397380	9.23e-64	246		-158
PaxiSAT1_CL107_TR_1_x_168.0nt	CM049424.1	92.262	168	4	9	1	168	157397697	157397539	9.3e-59	230		-158
PaxiSAT1_CL107_TR_1_x_168.0nt	CM049424.1	94.643	168	6	3	1	168	157397862	157397698	4.27e-67	257		-164
PaxiSAT1_CL107_TR_1_x_168.0nt	CM049424.1	92.262	168	3	10	1	168	157398020	157397863	9.3e-59	230		-157
PaxiSAT1_CL107_TR_1_x_168.0nt	CM049424.1	95.238	168	1	6	1	168	157398181	157398021	1.19e-67	259		-160
PaxiSAT1_CL107_TR_1_x_168.0nt	CM049424.1	95.858	169	5	2	1	168	157398349	157398182	1.52e-71	272		-167
PaxiSAT1_CL107_TR_1_x_168.0nt	CM049424.1	95.833	168	1	5	1	168	157398511	157398350	7.09e-70	267		-161
PaxiSAT1_CL107_TR_1_x_168.0nt	CM049424.1	96.429	168	0	6	1	168	157398673	157398512	1.52e-71	272		-161
PaxiSAT1_CL107_TR_1_x_168.0nt	CM049424.1	96.45	169	3	3	1	168	157398840	157398674	1.18e-72	276		-166
PaxiSAT1_CL107_TR_1_x_168.0nt	CM049424.1	95.833	168	3	3	1	168	157399004	157398841	1.97e-70	268		-163
PaxiSAT1_CL107_TR_1_x_168.0nt	CM049424.1	96.429	168	1	5	1	168	157399167	157399005	1.52e-71	272		-162
PaxiSAT1_CL107_TR_1_x_168.0nt	CM049424.1	98.81	168	1	1	1	168	157399334	157399168	2.51e-79	298		-166
PaxiSAT1_CL107_TR_1_x_168.0nt	CM049424.1	96.429	168	3	3	1	168	157399499	157399335	4.24e-72	274		-164
PaxiSAT1_CL107_TR_1_x_168.0nt	CM049424.1	95.238	168	6	2	1	168	157399665	157399500	2.55e-69	265		-165
PaxiSAT1_CL107_TR_1_x_168.0nt	CM049424.1	94.444	108	2	3	1	108	157399859	157399756	9.57e-39	163		-103
PaxiSAT1_CL107_TR_1_x_168.0nt	CM049424.1	97.619	168	4	0	1	168	157400027	157399860	1.51e-76	289		-167
PaxiSAT1_CL107_TR_1_x_168.0nt	CM049424.1	94.643	168	9	0	1	168	157400195	157400028	3.3e-68	261		-167
PaxiSAT1_CL107_TR_1_x_168.0nt	CM049424.1	97.633	169	2	2	1	168	157400363	157400196	1.51e-76	289		-167
PaxiSAT1_CL107_TR_1_x_168.0nt	CM049424.1	95.238	168	7	1	1	168	157400530	157400364	2.55e-69	265		-166
PaxiSAT1_CL107_TR_1_x_168.0nt	CM049424.1	96.429	168	6	0	1	168	157400698	157400531	3.27e-73	278		-167
PaxiSAT1_CL107_TR_1_x_168.0nt	CM049425.1	100	34	0	0	1	34	34	1	9.98e-09	63.9		-33
PaxiSAT1_CL107_TR_1_x_168.0nt	CM049425.1	93.452	168	2	9	1	168	193	35	4.3e-62	241		-158
PaxiSAT1_CL107_TR_1_x_168.0nt	CM049425.1	95.266	169	3	5	1	168	358	194	9.17e-69	263		-164
PaxiSAT1_CL107_TR_1_x_168.0nt	CM049425.1	93.452	168	7	4	1	168	522	359	9.23e-64	246		-163
PaxiSAT1_CL107_TR_1_x_168.0nt	CM049425.1	96.45	169	2	4	1	168	688	523	1.18e-72	276		-165
PaxiSAT1_CL107_TR_1_x_168.0nt	CM049425.1	93.377	151	2	8	1	147	858	712	7.24e-55	217		-146
PaxiSAT1_CL107_TR_1_x_168.0nt	CM049425.1	95.833	168	2	4	1	168	1021	859	7.09e-70	267		-162
PaxiSAT1_CL107_TR_1_x_168.0nt	CM049425.1	94.643	168	5	4	1	168	1185	1022	4.27e-67	257		-163
PaxiSAT1_CL107_TR_1_x_168.0nt	CM049425.1	95.726	117	2	3	51	166	1303	1189	2.04e-45	185		-114
PaxiSAT1_CL107_TR_1_x_168.0nt	CM049425.1	97.222	144	1	3	1	143	1623	1482	4.3e-62	241		-141
PaxiSAT1_CL107_TR_1_x_168.0nt	CM049425.1	94.706	170	2	7	1	168	1788	1624	4.27e-67	257		-164
PaxiSAT1_CL107_TR_1_x_168.0nt	CM049425.1	97.619	168	3	1	1	168	1955	1789	5.44e-76	287		-166
PaxiSAT1_CL107_TR_1_x_168.0nt	CM049425.1	94.048	168	9	1	1	168	2122	1956	5.52e-66	254		-166
PaxiSAT1_CL107_TR_1_x_168.0nt	CM049425.1	98.214	168	2	1	1	168	2289	2123	1.17e-77	292		-166
PaxiSAT1_CL107_TR_1_x_168.0nt	CM049425.1	95.706	163	6	1	1	163	2469	2308	3.3e-68	261		-161
PaxiSAT1_CL107_TR_1_x_168.0nt	CM049425.1	94.048	168	10	0	1	168	2637	2470	1.53e-66	255		-167
PaxiSAT1_CL107_TR_1_x_168.0nt	CM049425.1	92.442	172	7	4	1	168	2807	2638	4.3e-62	241		-169
PaxiSAT1_CL107_TR_1_x_168.0nt	CM049425.1	90	170	11	6	1	168	2973	2808	2.6e-54	215		-165
PaxiSAT1_CL107_TR_1_x_168.0nt	CM049425.1	92.982	171	7	4	1	168	3142	2974	3.32e-63	244		-168
PaxiSAT1_CL107_TR_1_x_168.0nt	CM049425.1	92.857	168	11	1	1	168	3309	3143	1.19e-62	243		-166
PaxiSAT1_CL107_TR_1_x_168.0nt	CM049425.1	94.643	168	7	2	1	168	3475	3310	1.19e-67	259		-165
PaxiSAT1_CL107_TR_1_x_168.0nt	CM049425.1	91.124	169	9	5	1	168	3639	3476	4.33e-57	224		-163
PaxiSAT1_CL107_TR_1_x_168.0nt	CM049425.1	95.808	167	3	4	1	166	3804	3641	7.09e-70	267		-163
PaxiSAT1_CL107_TR_1_x_168.0nt	CM049425.1	84.524	168	3	5	1	168	3949	3805	3.47e-33	145		-144
PaxiSAT1_CL107_TR_1_x_168.0nt	CM049425.1	93.452	168	3	8	1	168	4109	3950	1.19e-62	243		-159
PaxiSAT1_CL107_TR_1_x_168.0nt	CM049425.1	89.222	167	8	9	2	168	4266	4110	7.29e-50	200		-156
PaxiSAT1_CL107_TR_1_x_168.0nt	CM049425.1	91.667	168	2	11	1	168	4867	4712	1.56e-56	222		-155
PaxiSAT1_CL107_TR_1_x_168.0nt	CM049425.1	92.857	168	4	8	1	168	5027	4868	5.56e-61	237		-159
PaxiSAT1_CL107_TR_1_x_168.0nt	CM049425.1	92.857	168	4	8	1	168	5187	5028	5.56e-61	237		-159
PaxiSAT1_CL107_TR_1_x_168.0nt	CM049425.1	95.122	164	1	7	5	168	5344	5188	1.98e-65	252		-156
PaxiSAT1_CL107_TR_1_x_168.0nt	CM049425.1	88.957	163	5	12	1	163	5800	5651	1.58e-46	189		-149
PaxiSAT1_CL107_TR_1_x_168.0nt	CM049425.1	89.881	168	3	13	1	168	5954	5801	5.64e-51	204		-153
PaxiSAT1_CL107_TR_1_x_168.0nt	CM049425.1	92.262	168	6	7	1	168	6115	5955	2.59e-59	231		-160
PaxiSAT1_CL107_TR_1_x_168.0nt	CM049425.1	94.611	167	1	8	1	167	6274	6116	1.98e-65	252		-158
PaxiSAT1_CL107_TR_1_x_168.0nt	CM049425.1	91.566	166	3	9	3	168	6429	6275	2.01e-55	219		-154
PaxiSAT1_CL107_TR_1_x_168.0nt	CM049425.1	91.86	172	4	8	1	168	6731	6566	2.59e-59	231		-165
PaxiSAT1_CL107_TR_1_x_168.0nt	CM049425.1	91.071	168	15	0	1	168	6899	6732	3.34e-58	228		-167
PaxiSAT1_CL107_TR_1_x_168.0nt	CM049425.1	95.238	168	8	0	1	168	7067	6900	7.09e-70	267		-167
PaxiSAT1_CL107_TR_1_x_168.0nt	CM049425.1	92.262	168	13	0	1	168	7235	7068	1.55e-61	239		-167
PaxiSAT1_CL107_TR_1_x_168.0nt	CM049425.1	98.305	59	1	0	110	168	7294	7236	5.88e-21	104		-58
PaxiSAT1_CL107_TR_1_x_168.0nt	CM049425.1	96.032	126	2	3	43	168	12282	12404	2.03e-50	202		122
PaxiSAT1_CL107_TR_1_x_168.0nt	CM049425.1	96.429	168	1	5	1	168	12405	12567	1.52e-71	272		162
PaxiSAT1_CL107_TR_1_x_168.0nt	CM049425.1	98.214	168	1	2	1	168	12568	12733	1.17e-77	292		165
PaxiSAT1_CL107_TR_1_x_168.0nt	CM049425.1	92.857	168	1	9	1	168	12734	12890	7.19e-60	233		156
PaxiSAT1_CL107_TR_1_x_168.0nt	CM049425.1	95.604	91	3	1	1	91	12891	12980	3.47e-33	145		89
PaxiSAT1_CL107_TR_1_x_168.0nt	CM049425.1	98.361	61	1	0	31	91	13300	13360	4.55e-22	108		60
PaxiSAT1_CL107_TR_1_x_168.0nt	CM049425.1	96	125	4	1	44	168	13360	13483	2.03e-50	202		123
PaxiSAT1_CL107_TR_1_x_168.0nt	CM049425.1	96.45	169	5	1	1	168	13484	13652	3.27e-73	278		168
PaxiSAT1_CL107_TR_1_x_168.0nt	CM049425.1	94.048	168	8	2	1	168	13653	13818	5.52e-66	254		165
PaxiSAT1_CL107_TR_1_x_168.0nt	CM049425.1	94.675	169	2	7	1	168	13819	13981	1.53e-66	255		162
PaxiSAT1_CL107_TR_1_x_168.0nt	CM049425.1	94.643	168	7	2	1	168	13982	14147	1.19e-67	259		165
PaxiSAT1_CL107_TR_1_x_168.0nt	CM049425.1	95.238	168	4	4	1	168	14148	14311	9.17e-69	263		163
PaxiSAT1_CL107_TR_1_x_168.0nt	CM049425.1	97.619	168	1	3	1	168	14312	14476	1.96e-75	285		164
PaxiSAT1_CL107_TR_1_x_168.0nt	CM049425.1	94.643	168	8	1	1	168	14477	14643	1.19e-67	259		166
PaxiSAT1_CL107_TR_1_x_168.0nt	CM049425.1	97.633	169	3	1	1	168	14644	14812	1.51e-76	289		168
PaxiSAT1_CL107_TR_1_x_168.0nt	CM049425.1	95	100	1	4	1	100	14813	14908	5.76e-36	154		95
PaxiSAT1_CL107_TR_1_x_168.0nt	CM049425.1	95.349	129	1	5	40	168	15004	15127	7.29e-50	200		123
PaxiSAT1_CL107_TR_1_x_168.0nt	CM049425.1	98.81	168	1	1	1	168	15128	15294	2.51e-79	298		166
PaxiSAT1_CL107_TR_1_x_168.0nt	CM049425.1	96.429	168	6	0	1	168	15295	15462	3.27e-73	278		167
PaxiSAT1_CL107_TR_1_x_168.0nt	CM049425.1	79.762	168	34	0	1	168	478671	478838	1.62e-26	122		167
PaxiSAT1_CL107_TR_1_x_168.0nt	CM049425.1	81.618	136	22	3	1	135	480021	480154	1.26e-22	110		133
PaxiSAT1_CL107_TR_1_x_168.0nt	CM049425.1	81.548	168	31	0	1	168	163174704	163174537	1.61e-31	139		-167
PaxiSAT1_CL107_TR_1_x_168.0nt	CM049425.1	81.657	169	25	3	1	168	163175036	163174873	2.09e-30	135		-163
PaxiSAT1_CL107_TR_1_x_168.0nt	CM049425.1	85.119	168	22	3	2	168	163175202	163175037	2.06e-40	169		-165
PaxiSAT1_CL107_TR_1_x_168.0nt	CM049425.1	85.294	170	23	2	1	168	163175373	163175204	4.42e-42	174		-169
PaxiSAT1_CL107_TR_1_x_168.0nt	CM049425.1	86.765	136	18	0	1	136	163175527	163175392	2.07e-35	152		-135
PaxiSAT1_CL107_TR_1_x_168.0nt	CM049425.1	93.182	88	2	2	2	89	163983525	163983442	1.26e-27	126		-83
PaxiSAT1_CL107_TR_1_x_168.0nt	CM049425.1	95.238	147	2	5	1	147	163983686	163983545	3.34e-58	228		-141
PaxiSAT1_CL107_TR_1_x_168.0nt	CM049425.1	91.071	168	15	0	1	168	163983854	163983687	3.34e-58	228		-167
PaxiSAT1_CL107_TR_1_x_168.0nt	CM049425.1	91.667	168	13	1	1	168	163984021	163983855	2.59e-59	231		-166
PaxiSAT1_CL107_TR_1_x_168.0nt	CM049425.1	90.419	167	8	5	1	166	163984184	163984025	9.37e-54	213		-159
PaxiSAT1_CL107_TR_1_x_168.0nt	CM049425.1	91.566	166	11	3	1	166	163984351	163984189	1.2e-57	226		-162
PaxiSAT1_CL107_TR_1_x_168.0nt	CM049425.1	95.833	168	7	0	1	168	163984519	163984352	1.52e-71	272		-167
PaxiSAT1_CL107_TR_1_x_168.0nt	CM049425.1	92.899	169	11	1	1	168	163984688	163984520	3.32e-63	244		-168
PaxiSAT1_CL107_TR_1_x_168.0nt	CM049425.1	89.412	170	16	2	1	168	163984858	163984689	9.37e-54	213		-169
PaxiSAT1_CL107_TR_1_x_168.0nt	CM049425.1	91.071	168	15	0	1	168	163985026	163984859	3.34e-58	228		-167
PaxiSAT1_CL107_TR_1_x_168.0nt	CM049425.1	92.262	168	13	0	1	168	163985194	163985027	1.55e-61	239		-167
PaxiSAT1_CL107_TR_1_x_168.0nt	CM049425.1	95.238	168	8	0	1	168	163985362	163985195	7.09e-70	267		-167
PaxiSAT1_CL107_TR_1_x_168.0nt	CM049425.1	97.619	168	3	1	1	168	163985529	163985363	5.44e-76	287		-166
PaxiSAT1_CL107_TR_1_x_168.0nt	CM049425.1	95.238	168	7	1	1	168	163985696	163985530	2.55e-69	265		-166
PaxiSAT1_CL107_TR_1_x_168.0nt	CM049425.1	94.643	168	8	1	1	168	163985863	163985697	1.19e-67	259		-166
PaxiSAT1_CL107_TR_1_x_168.0nt	CM049425.1	94.643	168	9	0	1	168	163986031	163985864	3.3e-68	261		-167
PaxiSAT1_CL107_TR_1_x_168.0nt	CM049425.1	97.024	168	4	1	1	168	163986198	163986032	2.53e-74	281		-166
PaxiSAT1_CL107_TR_1_x_168.0nt	CM049425.1	92.857	168	12	0	1	168	163986366	163986199	3.32e-63	244		-167
PaxiSAT1_CL107_TR_1_x_168.0nt	CM049425.1	97.619	168	4	0	1	168	163986534	163986367	1.51e-76	289		-167
PaxiSAT1_CL107_TR_1_x_168.0nt	CM049425.1	94.048	168	10	0	1	168	163986702	163986535	1.53e-66	255		-167
PaxiSAT1_CL107_TR_1_x_168.0nt	CM049425.1	97.619	168	3	1	1	168	163986869	163986703	5.44e-76	287		-166
PaxiSAT1_CL107_TR_1_x_168.0nt	CM049425.1	94.048	168	10	0	1	168	163987037	163986870	1.53e-66	255		-167
PaxiSAT1_CL107_TR_1_x_168.0nt	CM049425.1	97.024	168	5	0	1	168	163987205	163987038	7.04e-75	283		-167
PaxiSAT1_CL107_TR_1_x_168.0nt	CM049425.1	92.262	168	12	1	1	168	163987372	163987206	5.56e-61	237		-166
PaxiSAT1_CL107_TR_1_x_168.0nt	CM049425.1	92.262	168	13	0	1	168	163987540	163987373	1.55e-61	239		-167
PaxiSAT1_CL107_TR_1_x_168.0nt	CM049425.1	91.124	169	14	1	1	168	163987709	163987541	3.34e-58	228		-168
PaxiSAT1_CL107_TR_1_x_168.0nt	CM049425.1	95.238	168	8	0	1	168	163987877	163987710	7.09e-70	267		-167
PaxiSAT1_CL107_TR_1_x_168.0nt	CM049425.1	97.619	168	4	0	1	168	163988045	163987878	1.51e-76	289		-167
PaxiSAT1_CL107_TR_1_x_168.0nt	CM049425.1	95.238	168	8	0	1	168	163988213	163988046	7.09e-70	267		-167
PaxiSAT1_CL107_TR_1_x_168.0nt	CM049425.1	97.619	168	4	0	1	168	163988381	163988214	1.51e-76	289		-167
PaxiSAT1_CL107_TR_1_x_168.0nt	CM049425.1	91.071	168	15	0	1	168	163988549	163988382	3.34e-58	228		-167
PaxiSAT1_CL107_TR_1_x_168.0nt	CM049425.1	95.238	168	8	0	1	168	163988717	163988550	7.09e-70	267		-167
PaxiSAT1_CL107_TR_1_x_168.0nt	CM049425.1	92.262	168	13	0	1	168	163988885	163988718	1.55e-61	239		-167
PaxiSAT1_CL107_TR_1_x_168.0nt	CM049425.1	95.833	168	7	0	1	168	163989053	163988886	1.52e-71	272		-167
PaxiSAT1_CL107_TR_1_x_168.0nt	CM049425.1	91.071	168	15	0	1	168	163989221	163989054	3.34e-58	228		-167
PaxiSAT1_CL107_TR_1_x_168.0nt	CM049425.1	93.333	75	5	0	94	168	163989296	163989222	3.51e-23	111		-74
													0
													0
													0
													0
													0
													0
													0
													0
													0
													0
													0
													0
													0
													0
													0
													0
													0
													0
													0
													0
													0
													0
													0
													0
													0
													0
													0
													0
													0
													0
													0
													0
													0
													0
													0
													0
													0
													0
													0
													0
													0
													0
													0
													0
													0
													0
													0
													0
													0
													0
													0
													0
													0
													0
													0
													0
													0
													0
													0
													0
													0
													0
													0
													0
													0
													0
													0
													0
													0
													0
													0
													0
													0
													0
													0
													0
													0
													0
													0
													0
													0
													0
													0
													0
													0
													0
													0
													0
													0
													0
													0
													0
													0
													0
													0
													0
													0
													0
													0
													0
													0
													0
													0
													0
													0
													0
													0
													0
													0
													0
													0
													0
													0
													0
													0
													0
													0
													0
													0
													0
													0
													0
													0
													0
													0
													0
													0
													0
													0
													0
													0
													0
													0
													0
													0
													0
													0
													0
													0
													0
													0
													0
													0
													0
													0
													0
													0
													0
													0
													0
													0
													0
													0
													0
													0
													0
													0
													0
													0
													0
													0
													0
													0
													0
													0
													0
													0
													0
													0
													0
													0
													0
													0
													0
													0
													0
													0
													0
													0
													0
													0
													0
													0
													0
													0
													0
													0
													0
													0
													0
													0
													0
													0
													0
													0
													0
													0
													0
													0
													0
													0
													0
													0
													0
													0
													0
													0
													0
													0
													0
													0
													0
													0
													0
													0
													0
													0
													0
													0
													0
													0
													0
													0
													0
													0
													0
													0
													0
													0
													0
													0
													0
													0
													0
													0
													0
													0
													0
													0
													0
													0
													0
													0
													0
													0
													0
													0
													0
													0
													0
													0
													0
													0
													0
													0
													0
													0
													0
													0
													0
													0
													0
													0
													0
													0
													0
													0
													0
													0
													0
													0
													0
													0
													0
													0
													0
													0
													0
													0
													0
													0
													0
													0
													0
													0
													0
													0
													0
													0
													0
													0
													0
													0
													0
													0
													0
													0
													0
													0
													0
													0

## Sheet: PaxiSAT3
Reference sat sequence	Genbank chromosome	query cover	length cover					start chr	end chr	E-value	Max score
PaxiSAT3_CL58_TR_1_x_51.0nt	CM049419.1	90.196	51	5	0	1	51	8972564	8972614	1.42e-10	67.6
PaxiSAT3_CL58_TR_1_x_51.0nt	CM049419.1	92.157	51	4	0	1	51	62034398	62034348	3.06e-12	73.1
PaxiSAT3_CL58_TR_1_x_51.0nt	CM049419.1	96.078	51	2	0	1	51	62035534	62035484	1.41e-15	84.2
PaxiSAT3_CL58_TR_1_x_51.0nt	CM049419.1	93.75	48	3	0	1	48	62035687	62035640	3.06e-12	73.1
PaxiSAT3_CL58_TR_1_x_51.0nt	CM049419.1	88.889	54	3	2	1	51	62040562	62040509	1.84e-09	63.9
PaxiSAT3_CL58_TR_1_x_51.0nt	CM049419.1	95.833	48	2	0	1	48	79516472	79516519	6.57e-14	78.7
PaxiSAT3_CL58_TR_1_x_51.0nt	CM049419.1	91.667	48	4	0	1	48	79516625	79516672	1.42e-10	67.6
PaxiSAT3_CL58_TR_1_x_51.0nt	CM049419.1	100	31	0	0	1	31	79519353	79519383	8.56e-08	58.4
PaxiSAT3_CL58_TR_1_x_51.0nt	CM049419.1	92.157	51	2	2	1	51	91743142	91743190	1.1e-11	71.3
PaxiSAT3_CL58_TR_1_x_51.0nt	CM049419.1	100	32	0	0	19	50	91746174	91746205	2.38e-08	60.2
PaxiSAT3_CL58_TR_1_x_51.0nt	CM049419.1	93.478	46	3	0	3	48	100378398	100378443	3.96e-11	69.4
PaxiSAT3_CL58_TR_1_x_51.0nt	CM049419.1	89.796	49	5	0	3	51	100723986	100723938	1.84e-09	63.9
PaxiSAT3_CL58_TR_1_x_51.0nt	CM049419.1	97.917	48	1	0	1	48	118061094	118061141	1.41e-15	84.2
PaxiSAT3_CL58_TR_1_x_51.0nt	CM049419.1	92.157	51	4	0	1	51	118061145	118061195	3.06e-12	73.1
PaxiSAT3_CL58_TR_1_x_51.0nt	CM049419.1	93.75	48	3	0	1	48	118061692	118061739	3.06e-12	73.1
PaxiSAT3_CL58_TR_1_x_51.0nt	CM049419.1	95.833	48	2	0	1	48	118062165	118062212	6.57e-14	78.7
PaxiSAT3_CL58_TR_1_x_51.0nt	CM049419.1	93.75	48	3	0	1	48	118062253	118062300	3.06e-12	73.1
PaxiSAT3_CL58_TR_1_x_51.0nt	CM049419.1	92.157	51	4	0	1	51	120241089	120241039	3.06e-12	73.1
PaxiSAT3_CL58_TR_1_x_51.0nt	CM049419.1	89.583	48	5	0	1	48	129833438	129833485	6.62e-09	62.1
PaxiSAT3_CL58_TR_1_x_51.0nt	CM049419.1	93.75	48	3	0	1	48	131953698	131953745	3.06e-12	73.1
PaxiSAT3_CL58_TR_1_x_51.0nt	CM049419.1	93.75	48	3	0	1	48	131954142	131954189	3.06e-12	73.1
PaxiSAT3_CL58_TR_1_x_51.0nt	CM049419.1	96.078	51	2	0	1	51	131954637	131954687	1.41e-15	84.2
PaxiSAT3_CL58_TR_1_x_51.0nt	CM049419.1	93.75	48	3	0	1	48	131954688	131954735	3.06e-12	73.1
PaxiSAT3_CL58_TR_1_x_51.0nt	CM049419.1	96.078	51	2	0	1	51	131955081	131955131	1.41e-15	84.2
PaxiSAT3_CL58_TR_1_x_51.0nt	CM049419.1	92.157	51	4	0	1	51	141330675	141330625	3.06e-12	73.1
PaxiSAT3_CL58_TR_1_x_51.0nt	CM049419.1	92.157	51	4	0	1	51	141330879	141330829	3.06e-12	73.1
PaxiSAT3_CL58_TR_1_x_51.0nt	CM049419.1	96.078	51	2	0	1	51	142109811	142109761	1.41e-15	84.2
PaxiSAT3_CL58_TR_1_x_51.0nt	CM049419.1	96.078	51	2	0	1	51	174392310	174392260	1.41e-15	84.2
PaxiSAT3_CL58_TR_1_x_51.0nt	CM049419.1	94.118	51	3	0	1	51	174392851	174392801	6.57e-14	78.7
PaxiSAT3_CL58_TR_1_x_51.0nt	CM049419.1	92	50	4	0	2	51	174393495	174393446	1.1e-11	71.3
PaxiSAT3_CL58_TR_1_x_51.0nt	CM049419.1	94.118	51	3	0	1	51	174393547	174393497	6.57e-14	78.7
PaxiSAT3_CL58_TR_1_x_51.0nt	CM049419.1	92.157	51	4	0	1	51	176588530	176588480	3.06e-12	73.1
PaxiSAT3_CL58_TR_1_x_51.0nt	CM049419.1	96.078	51	2	0	1	51	176589777	176589727	1.41e-15	84.2
PaxiSAT3_CL58_TR_1_x_51.0nt	CM049419.1	93.333	45	3	0	7	51	176616717	176616673	1.42e-10	67.6
PaxiSAT3_CL58_TR_1_x_51.0nt	CM049419.1	94.118	51	3	0	1	51	176616774	176616724	6.57e-14	78.7
PaxiSAT3_CL58_TR_1_x_51.0nt	CM049419.1	90.196	51	5	0	1	51	176617320	176617270	1.42e-10	67.6
PaxiSAT3_CL58_TR_1_x_51.0nt	CM049419.1	92.157	51	4	0	1	51	176617422	176617372	3.06e-12	73.1
PaxiSAT3_CL58_TR_1_x_51.0nt	CM049419.1	92.157	51	4	0	1	51	176617473	176617423	3.06e-12	73.1
PaxiSAT3_CL58_TR_1_x_51.0nt	CM049419.1	95.556	45	2	0	1	45	176617874	176617830	3.06e-12	73.1
PaxiSAT3_CL58_TR_1_x_51.0nt	CM049419.1	96.078	51	2	0	1	51	176618271	176618221	1.41e-15	84.2
PaxiSAT3_CL58_TR_1_x_51.0nt	CM049419.1	96.078	51	2	0	1	51	176618424	176618374	1.41e-15	84.2
PaxiSAT3_CL58_TR_1_x_51.0nt	CM049419.1	94.118	51	3	0	1	51	176618577	176618527	6.57e-14	78.7
PaxiSAT3_CL58_TR_1_x_51.0nt	CM049419.1	94.118	51	3	0	1	51	176618969	176618919	6.57e-14	78.7
PaxiSAT3_CL58_TR_1_x_51.0nt	CM049419.1	96.078	51	2	0	1	51	184357093	184357043	1.41e-15	84.2
PaxiSAT3_CL58_TR_1_x_51.0nt	CM049419.1	96.078	51	2	0	1	51	184357195	184357145	1.41e-15	84.2
PaxiSAT3_CL58_TR_1_x_51.0nt	CM049419.1	97.917	48	1	0	4	51	184357243	184357196	1.41e-15	84.2
PaxiSAT3_CL58_TR_1_x_51.0nt	CM049419.1	95.833	48	2	0	2	49	191614517	191614564	6.57e-14	78.7
PaxiSAT3_CL58_TR_1_x_51.0nt	CM049420.1	94.118	51	3	0	1	51	1813811	1813861	6.57e-14	78.7
PaxiSAT3_CL58_TR_1_x_51.0nt	CM049420.1	91.667	48	4	0	1	48	19662932	19662979	1.42e-10	67.6
PaxiSAT3_CL58_TR_1_x_51.0nt	CM049420.1	91.667	48	4	0	1	48	19663477	19663524	1.42e-10	67.6
PaxiSAT3_CL58_TR_1_x_51.0nt	CM049420.1	91.667	48	3	1	2	48	19664951	19664998	5.12e-10	65.8
PaxiSAT3_CL58_TR_1_x_51.0nt	CM049420.1	97.917	48	1	0	1	48	19665345	19665392	1.41e-15	84.2
PaxiSAT3_CL58_TR_1_x_51.0nt	CM049420.1	91.667	48	3	1	2	48	19669324	19669371	5.12e-10	65.8
PaxiSAT3_CL58_TR_1_x_51.0nt	CM049420.1	97.917	48	1	0	1	48	19669718	19669765	1.41e-15	84.2
PaxiSAT3_CL58_TR_1_x_51.0nt	CM049420.1	98	50	1	0	2	51	23646471	23646422	1.09e-16	87.9
PaxiSAT3_CL58_TR_1_x_51.0nt	CM049420.1	86.275	51	7	0	1	51	55364293	55364243	3.08e-07	56.5
PaxiSAT3_CL58_TR_1_x_51.0nt	CM049420.1	95.918	49	2	0	3	51	55380544	55380496	1.83e-14	80.5
PaxiSAT3_CL58_TR_1_x_51.0nt	CM049420.1	94.118	51	3	0	1	51	55382788	55382738	6.57e-14	78.7
PaxiSAT3_CL58_TR_1_x_51.0nt	CM049420.1	96.078	51	2	0	1	51	55395293	55395243	1.41e-15	84.2
PaxiSAT3_CL58_TR_1_x_51.0nt	CM049420.1	96.078	51	2	0	1	51	55405358	55405308	1.41e-15	84.2
PaxiSAT3_CL58_TR_1_x_51.0nt	CM049420.1	94.118	51	3	0	1	51	55406448	55406398	6.57e-14	78.7
PaxiSAT3_CL58_TR_1_x_51.0nt	CM049420.1	95.918	49	2	0	3	51	55408109	55408061	1.83e-14	80.5
PaxiSAT3_CL58_TR_1_x_51.0nt	CM049420.1	96.078	51	2	0	1	51	55410019	55409969	1.41e-15	84.2
PaxiSAT3_CL58_TR_1_x_51.0nt	CM049420.1	96.078	51	2	0	1	51	55411604	55411554	1.41e-15	84.2
PaxiSAT3_CL58_TR_1_x_51.0nt	CM049420.1	100	31	0	0	7	37	55421030	55421000	8.56e-08	58.4
PaxiSAT3_CL58_TR_1_x_51.0nt	CM049420.1	95.918	49	2	0	3	51	55427995	55427947	1.83e-14	80.5
PaxiSAT3_CL58_TR_1_x_51.0nt	CM049420.1	96.078	51	2	0	1	51	55430372	55430322	1.41e-15	84.2
PaxiSAT3_CL58_TR_1_x_51.0nt	CM049420.1	88.462	52	4	2	1	51	55432131	55432081	6.62e-09	62.1
PaxiSAT3_CL58_TR_1_x_51.0nt	CM049420.1	92	50	4	0	1	50	55432335	55432286	1.1e-11	71.3
PaxiSAT3_CL58_TR_1_x_51.0nt	CM049420.1	96.078	51	2	0	1	51	55434059	55434009	1.41e-15	84.2
PaxiSAT3_CL58_TR_1_x_51.0nt	CM049420.1	91.667	48	4	0	1	48	55434160	55434113	1.42e-10	67.6
PaxiSAT3_CL58_TR_1_x_51.0nt	CM049420.1	96.078	51	2	0	1	51	55435063	55435013	1.41e-15	84.2
PaxiSAT3_CL58_TR_1_x_51.0nt	CM049420.1	88.462	52	4	2	1	51	55444415	55444365	6.62e-09	62.1
PaxiSAT3_CL58_TR_1_x_51.0nt	CM049420.1	94.118	51	1	2	1	50	55444619	55444570	2.36e-13	76.8
PaxiSAT3_CL58_TR_1_x_51.0nt	CM049420.1	93.75	48	3	0	4	51	55445282	55445235	3.06e-12	73.1
PaxiSAT3_CL58_TR_1_x_51.0nt	CM049420.1	96.078	51	2	0	1	51	55445692	55445642	1.41e-15	84.2
PaxiSAT3_CL58_TR_1_x_51.0nt	CM049420.1	94.118	51	3	0	1	51	55445743	55445693	6.57e-14	78.7
PaxiSAT3_CL58_TR_1_x_51.0nt	CM049420.1	94.118	51	3	0	1	51	55445794	55445744	6.57e-14	78.7
PaxiSAT3_CL58_TR_1_x_51.0nt	CM049420.1	92.157	51	4	0	1	51	55445896	55445846	3.06e-12	73.1
PaxiSAT3_CL58_TR_1_x_51.0nt	CM049420.1	91.667	48	4	0	1	48	55446180	55446133	1.42e-10	67.6
PaxiSAT3_CL58_TR_1_x_51.0nt	CM049420.1	90.196	51	5	0	1	51	55446636	55446586	1.42e-10	67.6
PaxiSAT3_CL58_TR_1_x_51.0nt	CM049420.1	97.297	37	1	0	1	37	55446891	55446855	1.84e-09	63.9
PaxiSAT3_CL58_TR_1_x_51.0nt	CM049420.1	92.157	51	4	0	1	51	55446942	55446892	3.06e-12	73.1
PaxiSAT3_CL58_TR_1_x_51.0nt	CM049420.1	96	50	2	0	2	51	55447319	55447270	5.08e-15	82.4
PaxiSAT3_CL58_TR_1_x_51.0nt	CM049420.1	94.595	37	2	0	1	37	55447677	55447641	8.56e-08	58.4
PaxiSAT3_CL58_TR_1_x_51.0nt	CM049420.1	94.118	51	3	0	1	51	55448107	55448057	6.57e-14	78.7
PaxiSAT3_CL58_TR_1_x_51.0nt	CM049420.1	97.297	37	1	0	1	37	55457477	55457441	1.84e-09	63.9
PaxiSAT3_CL58_TR_1_x_51.0nt	CM049420.1	96.078	51	2	0	1	51	55457906	55457856	1.41e-15	84.2
PaxiSAT3_CL58_TR_1_x_51.0nt	CM049420.1	94.118	51	3	0	1	51	55458744	55458694	6.57e-14	78.7
PaxiSAT3_CL58_TR_1_x_51.0nt	CM049420.1	92	50	4	0	1	50	55458948	55458899	1.1e-11	71.3
PaxiSAT3_CL58_TR_1_x_51.0nt	CM049420.1	96.078	51	2	0	1	51	55459275	55459225	1.41e-15	84.2
PaxiSAT3_CL58_TR_1_x_51.0nt	CM049420.1	89.362	47	5	0	1	47	55459631	55459585	2.38e-08	60.2
PaxiSAT3_CL58_TR_1_x_51.0nt	CM049420.1	90.196	51	5	0	1	51	55460472	55460422	1.42e-10	67.6
PaxiSAT3_CL58_TR_1_x_51.0nt	CM049420.1	91.667	48	4	0	1	48	55460626	55460579	1.42e-10	67.6
PaxiSAT3_CL58_TR_1_x_51.0nt	CM049420.1	96.078	51	2	0	1	51	55460953	55460903	1.41e-15	84.2
PaxiSAT3_CL58_TR_1_x_51.0nt	CM049420.1	89.362	47	3	2	1	47	55461289	55461245	8.56e-08	58.4
PaxiSAT3_CL58_TR_1_x_51.0nt	CM049420.1	90.196	51	5	0	1	51	55462131	55462081	1.42e-10	67.6
PaxiSAT3_CL58_TR_1_x_51.0nt	CM049420.1	92.157	51	4	0	1	51	55462182	55462132	3.06e-12	73.1
PaxiSAT3_CL58_TR_1_x_51.0nt	CM049420.1	91.667	48	4	0	1	48	55462284	55462237	1.42e-10	67.6
PaxiSAT3_CL58_TR_1_x_51.0nt	CM049420.1	96.078	51	2	0	1	51	55462611	55462561	1.41e-15	84.2
PaxiSAT3_CL58_TR_1_x_51.0nt	CM049420.1	94.118	51	3	0	1	51	55463551	55463501	6.57e-14	78.7
PaxiSAT3_CL58_TR_1_x_51.0nt	CM049420.1	90	50	5	0	1	50	55463653	55463604	5.12e-10	65.8
PaxiSAT3_CL58_TR_1_x_51.0nt	CM049420.1	96.078	51	2	0	1	51	55463983	55463933	1.41e-15	84.2
PaxiSAT3_CL58_TR_1_x_51.0nt	CM049420.1	89.362	47	5	0	1	47	55464340	55464294	2.38e-08	60.2
PaxiSAT3_CL58_TR_1_x_51.0nt	CM049420.1	94.118	51	3	0	1	51	55464820	55464770	6.57e-14	78.7
PaxiSAT3_CL58_TR_1_x_51.0nt	CM049420.1	90	50	5	0	2	51	55466723	55466674	5.12e-10	65.8
PaxiSAT3_CL58_TR_1_x_51.0nt	CM049420.1	96.078	51	2	0	1	51	55466826	55466776	1.41e-15	84.2
PaxiSAT3_CL58_TR_1_x_51.0nt	CM049420.1	92.157	51	4	0	1	51	55466877	55466827	3.06e-12	73.1
PaxiSAT3_CL58_TR_1_x_51.0nt	CM049420.1	92.157	51	4	0	1	51	55467409	55467359	3.06e-12	73.1
PaxiSAT3_CL58_TR_1_x_51.0nt	CM049420.1	93.75	48	3	0	1	48	55473588	55473541	3.06e-12	73.1
PaxiSAT3_CL58_TR_1_x_51.0nt	CM049420.1	95.556	45	2	0	2	46	55473896	55473852	3.06e-12	73.1
PaxiSAT3_CL58_TR_1_x_51.0nt	CM049420.1	94.118	51	3	0	1	51	55473999	55473949	6.57e-14	78.7
PaxiSAT3_CL58_TR_1_x_51.0nt	CM049420.1	94	50	3	0	2	51	55474428	55474379	2.36e-13	76.8
PaxiSAT3_CL58_TR_1_x_51.0nt	CM049420.1	96.078	51	2	0	1	51	55475321	55475271	1.41e-15	84.2
PaxiSAT3_CL58_TR_1_x_51.0nt	CM049420.1	98.039	51	1	0	1	51	55476416	55476366	3.04e-17	89.8
PaxiSAT3_CL58_TR_1_x_51.0nt	CM049420.1	94.118	51	3	0	1	51	55477028	55476978	6.57e-14	78.7
PaxiSAT3_CL58_TR_1_x_51.0nt	CM049420.1	98.039	51	1	0	1	51	55478019	55477969	3.04e-17	89.8
PaxiSAT3_CL58_TR_1_x_51.0nt	CM049420.1	98.039	51	1	0	1	51	55478274	55478224	3.04e-17	89.8
PaxiSAT3_CL58_TR_1_x_51.0nt	CM049420.1	94.118	51	3	0	1	51	55478686	55478636	6.57e-14	78.7
PaxiSAT3_CL58_TR_1_x_51.0nt	CM049420.1	98.039	51	1	0	1	51	55479824	55479774	3.04e-17	89.8
PaxiSAT3_CL58_TR_1_x_51.0nt	CM049420.1	95.833	48	2	0	1	48	55480436	55480389	6.57e-14	78.7
PaxiSAT3_CL58_TR_1_x_51.0nt	CM049420.1	96.078	51	2	0	1	51	55481376	55481326	1.41e-15	84.2
PaxiSAT3_CL58_TR_1_x_51.0nt	CM049420.1	94.118	51	3	0	1	51	55484509	55484459	6.57e-14	78.7
PaxiSAT3_CL58_TR_1_x_51.0nt	CM049420.1	98.039	51	1	0	1	51	55485449	55485399	3.04e-17	89.8
PaxiSAT3_CL58_TR_1_x_51.0nt	CM049420.1	94.118	51	3	0	1	51	55487154	55487104	6.57e-14	78.7
PaxiSAT3_CL58_TR_1_x_51.0nt	CM049420.1	98.039	51	1	0	1	51	55518207	55518157	3.04e-17	89.8
PaxiSAT3_CL58_TR_1_x_51.0nt	CM049420.1	94.118	51	3	0	1	51	55518819	55518769	6.57e-14	78.7
PaxiSAT3_CL58_TR_1_x_51.0nt	CM049420.1	98.039	51	1	0	1	51	55520640	55520590	3.04e-17	89.8
PaxiSAT3_CL58_TR_1_x_51.0nt	CM049420.1	98.039	51	1	0	1	51	55523087	55523037	3.04e-17	89.8
PaxiSAT3_CL58_TR_1_x_51.0nt	CM049420.1	96.078	51	2	0	1	51	55523291	55523241	1.41e-15	84.2
PaxiSAT3_CL58_TR_1_x_51.0nt	CM049420.1	97.959	49	1	0	3	51	55523544	55523496	3.93e-16	86.1
PaxiSAT3_CL58_TR_1_x_51.0nt	CM049420.1	94.118	51	3	0	1	51	55523954	55523904	6.57e-14	78.7
PaxiSAT3_CL58_TR_1_x_51.0nt	CM049420.1	98.039	51	1	0	1	51	55525578	55525528	3.04e-17	89.8
PaxiSAT3_CL58_TR_1_x_51.0nt	CM049420.1	96.078	51	2	0	1	51	55525833	55525783	1.41e-15	84.2
PaxiSAT3_CL58_TR_1_x_51.0nt	CM049420.1	94.118	51	3	0	1	51	55535266	55535216	6.57e-14	78.7
PaxiSAT3_CL58_TR_1_x_51.0nt	CM049420.1	94.118	51	3	0	1	51	55536308	55536258	6.57e-14	78.7
PaxiSAT3_CL58_TR_1_x_51.0nt	CM049420.1	98.039	51	1	0	1	51	55538126	55538076	3.04e-17	89.8
PaxiSAT3_CL58_TR_1_x_51.0nt	CM049420.1	94.118	51	3	0	1	51	55538737	55538687	6.57e-14	78.7
PaxiSAT3_CL58_TR_1_x_51.0nt	CM049420.1	98.039	51	1	0	1	51	55539728	55539678	3.04e-17	89.8
PaxiSAT3_CL58_TR_1_x_51.0nt	CM049420.1	95.833	48	2	0	1	48	55540401	55540354	6.57e-14	78.7
PaxiSAT3_CL58_TR_1_x_51.0nt	CM049420.1	94.118	51	3	0	1	51	55541443	55541393	6.57e-14	78.7
PaxiSAT3_CL58_TR_1_x_51.0nt	CM049420.1	98.039	51	1	0	1	51	55542434	55542384	3.04e-17	89.8
PaxiSAT3_CL58_TR_1_x_51.0nt	CM049420.1	98.039	51	1	0	1	51	55542638	55542588	3.04e-17	89.8
PaxiSAT3_CL58_TR_1_x_51.0nt	CM049420.1	94.118	51	3	0	1	51	55542944	55542894	6.57e-14	78.7
PaxiSAT3_CL58_TR_1_x_51.0nt	CM049420.1	92.157	51	4	0	1	51	55543199	55543149	3.06e-12	73.1
PaxiSAT3_CL58_TR_1_x_51.0nt	CM049420.1	98.039	51	1	0	1	51	55544088	55544038	3.04e-17	89.8
PaxiSAT3_CL58_TR_1_x_51.0nt	CM049420.1	98.039	51	1	0	1	51	55544343	55544293	3.04e-17	89.8
PaxiSAT3_CL58_TR_1_x_51.0nt	CM049420.1	94.118	51	3	0	1	51	55544649	55544599	6.57e-14	78.7
PaxiSAT3_CL58_TR_1_x_51.0nt	CM049420.1	92.157	51	4	0	1	51	55553579	55553529	3.06e-12	73.1
PaxiSAT3_CL58_TR_1_x_51.0nt	CM049420.1	94.118	51	1	2	1	51	55554450	55554402	2.36e-13	76.8
PaxiSAT3_CL58_TR_1_x_51.0nt	CM049420.1	92.593	54	1	3	1	51	55554904	55554851	8.5e-13	75
PaxiSAT3_CL58_TR_1_x_51.0nt	CM049420.1	96.078	51	2	0	1	51	55557938	55557888	1.41e-15	84.2
PaxiSAT3_CL58_TR_1_x_51.0nt	CM049420.1	96.078	51	2	0	1	51	55558040	55557990	1.41e-15	84.2
PaxiSAT3_CL58_TR_1_x_51.0nt	CM049420.1	94.118	51	3	0	1	51	55559757	55559707	6.57e-14	78.7
PaxiSAT3_CL58_TR_1_x_51.0nt	CM049420.1	100	31	0	0	1	31	55579217	55579187	8.56e-08	58.4
PaxiSAT3_CL58_TR_1_x_51.0nt	CM049420.1	92.157	51	4	0	1	51	55580123	55580073	3.06e-12	73.1
PaxiSAT3_CL58_TR_1_x_51.0nt	CM049420.1	94.118	51	3	0	1	51	55580771	55580721	6.57e-14	78.7
PaxiSAT3_CL58_TR_1_x_51.0nt	CM049420.1	96.078	51	2	0	1	51	55581726	55581676	1.41e-15	84.2
PaxiSAT3_CL58_TR_1_x_51.0nt	CM049420.1	96.078	51	2	0	1	51	55582467	55582417	1.41e-15	84.2
PaxiSAT3_CL58_TR_1_x_51.0nt	CM049420.1	94.118	51	3	0	1	51	55583410	55583360	6.57e-14	78.7
PaxiSAT3_CL58_TR_1_x_51.0nt	CM049420.1	94.118	51	3	0	1	51	55584120	55584070	6.57e-14	78.7
PaxiSAT3_CL58_TR_1_x_51.0nt	CM049420.1	95.918	49	1	1	2	50	55587924	55587877	6.57e-14	78.7
PaxiSAT3_CL58_TR_1_x_51.0nt	CM049420.1	96.078	51	2	0	1	51	55597019	55596969	1.41e-15	84.2
PaxiSAT3_CL58_TR_1_x_51.0nt	CM049420.1	94.118	51	3	0	1	51	55609011	55608961	6.57e-14	78.7
PaxiSAT3_CL58_TR_1_x_51.0nt	CM049420.1	96.078	51	2	0	1	51	55612022	55611972	1.41e-15	84.2
PaxiSAT3_CL58_TR_1_x_51.0nt	CM049420.1	94.118	51	3	0	1	51	55612175	55612125	6.57e-14	78.7
PaxiSAT3_CL58_TR_1_x_51.0nt	CM049420.1	94.118	51	3	0	1	51	55646822	55646772	6.57e-14	78.7
PaxiSAT3_CL58_TR_1_x_51.0nt	CM049420.1	94.118	51	3	0	1	51	55647126	55647076	6.57e-14	78.7
PaxiSAT3_CL58_TR_1_x_51.0nt	CM049420.1	96.078	51	2	0	1	51	55648024	55647974	1.41e-15	84.2
PaxiSAT3_CL58_TR_1_x_51.0nt	CM049420.1	96.078	51	2	0	1	51	55651741	55651691	1.41e-15	84.2
PaxiSAT3_CL58_TR_1_x_51.0nt	CM049420.1	92.157	51	4	0	1	51	55651843	55651793	3.06e-12	73.1
PaxiSAT3_CL58_TR_1_x_51.0nt	CM049420.1	96.078	51	2	0	1	51	55660556	55660506	1.41e-15	84.2
PaxiSAT3_CL58_TR_1_x_51.0nt	CM049420.1	94.118	51	3	0	1	51	55661663	55661613	6.57e-14	78.7
PaxiSAT3_CL58_TR_1_x_51.0nt	CM049420.1	95.918	49	2	0	3	51	55663365	55663317	1.83e-14	80.5
PaxiSAT3_CL58_TR_1_x_51.0nt	CM049420.1	90	50	5	0	2	51	55663571	55663522	5.12e-10	65.8
PaxiSAT3_CL58_TR_1_x_51.0nt	CM049420.1	90.196	51	5	0	1	51	55664356	55664306	1.42e-10	67.6
PaxiSAT3_CL58_TR_1_x_51.0nt	CM049420.1	96.078	51	2	0	1	51	55665566	55665516	1.41e-15	84.2
PaxiSAT3_CL58_TR_1_x_51.0nt	CM049420.1	96	50	2	0	2	51	55666679	55666630	5.08e-15	82.4
PaxiSAT3_CL58_TR_1_x_51.0nt	CM049420.1	92.157	51	4	0	1	51	87240674	87240624	3.06e-12	73.1
PaxiSAT3_CL58_TR_1_x_51.0nt	CM049420.1	90.196	51	5	0	1	51	90611432	90611382	1.42e-10	67.6
PaxiSAT3_CL58_TR_1_x_51.0nt	CM049420.1	89.583	48	5	0	1	48	92239281	92239328	6.62e-09	62.1
PaxiSAT3_CL58_TR_1_x_51.0nt	CM049420.1	98.039	51	1	0	1	51	104289102	104289052	3.04e-17	89.8
PaxiSAT3_CL58_TR_1_x_51.0nt	CM049420.1	96	50	2	0	1	50	104289871	104289822	5.08e-15	82.4
PaxiSAT3_CL58_TR_1_x_51.0nt	CM049420.1	90.196	51	5	0	1	51	116154387	116154337	1.42e-10	67.6
PaxiSAT3_CL58_TR_1_x_51.0nt	CM049420.1	92.157	51	4	0	1	51	116155712	116155662	3.06e-12	73.1
PaxiSAT3_CL58_TR_1_x_51.0nt	CM049420.1	96.078	51	2	0	1	51	130857565	130857515	1.41e-15	84.2
PaxiSAT3_CL58_TR_1_x_51.0nt	CM049421.1	95.918	49	2	0	3	51	56325001	56325049	1.83e-14	80.5
PaxiSAT3_CL58_TR_1_x_51.0nt	CM049421.1	96.078	51	2	0	1	51	56325291	56325341	1.41e-15	84.2
PaxiSAT3_CL58_TR_1_x_51.0nt	CM049421.1	94.118	51	3	0	1	51	66252699	66252649	6.57e-14	78.7
PaxiSAT3_CL58_TR_1_x_51.0nt	CM049421.1	96.078	51	2	0	1	51	74842878	74842928	1.41e-15	84.2
PaxiSAT3_CL58_TR_1_x_51.0nt	CM049421.1	93.333	45	3	0	1	45	74843133	74843177	1.42e-10	67.6
PaxiSAT3_CL58_TR_1_x_51.0nt	CM049421.1	92	50	2	1	1	48	74843985	74844034	3.96e-11	69.4
PaxiSAT3_CL58_TR_1_x_51.0nt	CM049421.1	95.833	48	2	0	1	48	74844038	74844085	6.57e-14	78.7
PaxiSAT3_CL58_TR_1_x_51.0nt	CM049421.1	94.118	51	3	0	1	51	74844089	74844139	6.57e-14	78.7
PaxiSAT3_CL58_TR_1_x_51.0nt	CM049421.1	93.75	48	3	0	1	48	79569390	79569437	3.06e-12	73.1
PaxiSAT3_CL58_TR_1_x_51.0nt	CM049421.1	91.667	48	4	0	1	48	79570651	79570698	1.42e-10	67.6
PaxiSAT3_CL58_TR_1_x_51.0nt	CM049421.1	94.118	51	3	0	1	51	86970188	86970138	6.57e-14	78.7
PaxiSAT3_CL58_TR_1_x_51.0nt	CM049421.1	94.118	51	3	0	1	51	86971033	86970983	6.57e-14	78.7
PaxiSAT3_CL58_TR_1_x_51.0nt	CM049421.1	92.157	51	4	0	1	51	86971492	86971442	3.06e-12	73.1
PaxiSAT3_CL58_TR_1_x_51.0nt	CM049421.1	94.118	51	3	0	1	51	152619955	152619905	6.57e-14	78.7
PaxiSAT3_CL58_TR_1_x_51.0nt	CM049421.1	92.157	51	4	0	1	51	152620057	152620007	3.06e-12	73.1
PaxiSAT3_CL58_TR_1_x_51.0nt	CM049421.1	94.118	51	3	0	1	51	152620261	152620211	6.57e-14	78.7
PaxiSAT3_CL58_TR_1_x_51.0nt	CM049421.1	90.196	51	5	0	1	51	152620756	152620706	1.42e-10	67.6
PaxiSAT3_CL58_TR_1_x_51.0nt	CM049421.1	96.078	51	2	0	1	51	152620909	152620859	1.41e-15	84.2
PaxiSAT3_CL58_TR_1_x_51.0nt	CM049421.1	96.078	51	2	0	1	51	152620960	152620910	1.41e-15	84.2
PaxiSAT3_CL58_TR_1_x_51.0nt	CM049421.1	94.118	51	3	0	1	51	152621062	152621012	6.57e-14	78.7
PaxiSAT3_CL58_TR_1_x_51.0nt	CM049421.1	92.157	51	4	0	1	51	152621113	152621063	3.06e-12	73.1
PaxiSAT3_CL58_TR_1_x_51.0nt	CM049421.1	93.478	46	3	0	1	46	152621170	152621125	3.96e-11	69.4
PaxiSAT3_CL58_TR_1_x_51.0nt	CM049421.1	96.078	51	2	0	1	51	155113805	155113755	1.41e-15	84.2
PaxiSAT3_CL58_TR_1_x_51.0nt	CM049421.1	91.111	45	3	1	7	51	155113951	155113908	2.38e-08	60.2
PaxiSAT3_CL58_TR_1_x_51.0nt	CM049421.1	92.157	51	4	0	1	51	155129131	155129081	3.06e-12	73.1
PaxiSAT3_CL58_TR_1_x_51.0nt	CM049422.1	96.078	51	2	0	1	51	21783813	21783863	1.41e-15	84.2
PaxiSAT3_CL58_TR_1_x_51.0nt	CM049422.1	96.078	51	2	0	1	51	21784751	21784701	1.41e-15	84.2
PaxiSAT3_CL58_TR_1_x_51.0nt	CM049422.1	96.078	51	2	0	1	51	21785396	21785346	1.41e-15	84.2
PaxiSAT3_CL58_TR_1_x_51.0nt	CM049422.1	94.444	36	2	0	11	46	21785793	21785758	3.08e-07	56.5
PaxiSAT3_CL58_TR_1_x_51.0nt	CM049422.1	93.75	48	3	0	1	48	43772915	43772962	3.06e-12	73.1
PaxiSAT3_CL58_TR_1_x_51.0nt	CM049422.1	96.078	51	2	0	1	51	43773462	43773512	1.41e-15	84.2
PaxiSAT3_CL58_TR_1_x_51.0nt	CM049422.1	93.333	45	3	0	7	51	48579342	48579298	1.42e-10	67.6
PaxiSAT3_CL58_TR_1_x_51.0nt	CM049422.1	93.75	48	3	0	1	48	49558851	49558898	3.06e-12	73.1
PaxiSAT3_CL58_TR_1_x_51.0nt	CM049422.1	93.75	48	3	0	1	48	49559055	49559102	3.06e-12	73.1
PaxiSAT3_CL58_TR_1_x_51.0nt	CM049422.1	96.154	52	1	1	1	51	49559615	49559666	1.41e-15	84.2
PaxiSAT3_CL58_TR_1_x_51.0nt	CM049422.1	91.667	48	4	0	1	48	49560193	49560240	1.42e-10	67.6
PaxiSAT3_CL58_TR_1_x_51.0nt	CM049422.1	95.918	49	1	1	1	48	61897263	61897215	6.57e-14	78.7
PaxiSAT3_CL58_TR_1_x_51.0nt	CM049422.1	93.478	46	2	1	4	48	61905911	61905866	1.42e-10	67.6
PaxiSAT3_CL58_TR_1_x_51.0nt	CM049422.1	94	50	3	0	1	50	61906665	61906616	2.36e-13	76.8
PaxiSAT3_CL58_TR_1_x_51.0nt	CM049422.1	91.304	46	4	0	1	46	61910048	61910003	1.84e-09	63.9
PaxiSAT3_CL58_TR_1_x_51.0nt	CM049422.1	95.918	49	1	1	1	48	61910798	61910750	6.57e-14	78.7
PaxiSAT3_CL58_TR_1_x_51.0nt	CM049422.1	92	50	4	0	1	50	61911548	61911499	1.1e-11	71.3
PaxiSAT3_CL58_TR_1_x_51.0nt	CM049422.1	91.304	46	4	0	1	46	61911701	61911656	1.84e-09	63.9
PaxiSAT3_CL58_TR_1_x_51.0nt	CM049422.1	94.118	51	3	0	1	51	61912423	61912373	6.57e-14	78.7
PaxiSAT3_CL58_TR_1_x_51.0nt	CM049422.1	91.304	46	4	0	1	46	61915238	61915193	1.84e-09	63.9
PaxiSAT3_CL58_TR_1_x_51.0nt	CM049422.1	93.478	46	3	0	1	46	61915793	61915748	3.96e-11	69.4
PaxiSAT3_CL58_TR_1_x_51.0nt	CM049422.1	90.385	52	4	1	1	51	61916841	61916790	1.42e-10	67.6
PaxiSAT3_CL58_TR_1_x_51.0nt	CM049422.1	93.478	46	3	0	1	46	61917522	61917477	3.96e-11	69.4
PaxiSAT3_CL58_TR_1_x_51.0nt	CM049422.1	94.118	51	3	0	1	51	61919886	61919836	6.57e-14	78.7
PaxiSAT3_CL58_TR_1_x_51.0nt	CM049422.1	93.478	46	3	0	1	46	61920090	61920045	3.96e-11	69.4
PaxiSAT3_CL58_TR_1_x_51.0nt	CM049422.1	92.157	51	4	0	1	51	61920886	61920836	3.06e-12	73.1
PaxiSAT3_CL58_TR_1_x_51.0nt	CM049422.1	93.478	46	3	0	1	46	61921089	61921044	3.96e-11	69.4
PaxiSAT3_CL58_TR_1_x_51.0nt	CM049422.1	93.478	46	3	0	1	46	61922687	61922642	3.96e-11	69.4
PaxiSAT3_CL58_TR_1_x_51.0nt	CM049422.1	94.118	51	3	0	1	51	61923075	61923025	6.57e-14	78.7
PaxiSAT3_CL58_TR_1_x_51.0nt	CM049422.1	93.478	46	3	0	1	46	61923279	61923234	3.96e-11	69.4
PaxiSAT3_CL58_TR_1_x_51.0nt	CM049422.1	93.478	46	3	0	1	46	61924281	61924236	3.96e-11	69.4
PaxiSAT3_CL58_TR_1_x_51.0nt	CM049422.1	94.118	51	3	0	1	51	61925459	61925409	6.57e-14	78.7
PaxiSAT3_CL58_TR_1_x_51.0nt	CM049422.1	93.478	46	3	0	1	46	61925560	61925515	3.96e-11	69.4
PaxiSAT3_CL58_TR_1_x_51.0nt	CM049422.1	94.118	51	2	1	1	51	61925918	61925869	2.36e-13	76.8
PaxiSAT3_CL58_TR_1_x_51.0nt	CM049422.1	95	40	2	0	7	46	61926110	61926071	1.84e-09	63.9
PaxiSAT3_CL58_TR_1_x_51.0nt	CM049422.1	94.118	51	3	0	1	51	61927410	61927360	6.57e-14	78.7
PaxiSAT3_CL58_TR_1_x_51.0nt	CM049422.1	93.478	46	3	0	1	46	61927614	61927569	3.96e-11	69.4
PaxiSAT3_CL58_TR_1_x_51.0nt	CM049422.1	94.118	51	2	1	1	51	61928951	61928902	2.36e-13	76.8
PaxiSAT3_CL58_TR_1_x_51.0nt	CM049422.1	93.478	46	3	0	1	46	61929155	61929110	3.96e-11	69.4
PaxiSAT3_CL58_TR_1_x_51.0nt	CM049422.1	93.478	46	3	0	1	46	61930159	61930114	3.96e-11	69.4
PaxiSAT3_CL58_TR_1_x_51.0nt	CM049422.1	94.118	51	3	0	1	51	61931339	61931289	6.57e-14	78.7
PaxiSAT3_CL58_TR_1_x_51.0nt	CM049422.1	93.478	46	3	0	1	46	61931440	61931395	3.96e-11	69.4
PaxiSAT3_CL58_TR_1_x_51.0nt	CM049422.1	93.878	49	2	1	1	48	61932544	61932496	3.06e-12	73.1
PaxiSAT3_CL58_TR_1_x_51.0nt	CM049422.1	93.478	46	3	0	1	46	61932748	61932703	3.96e-11	69.4
PaxiSAT3_CL58_TR_1_x_51.0nt	CM049422.1	97.778	45	1	0	1	45	61933548	61933504	6.57e-14	78.7
PaxiSAT3_CL58_TR_1_x_51.0nt	CM049422.1	91.304	46	4	0	1	46	61933649	61933604	1.84e-09	63.9
PaxiSAT3_CL58_TR_1_x_51.0nt	CM049422.1	91.304	46	4	0	1	46	61936118	61936073	1.84e-09	63.9
PaxiSAT3_CL58_TR_1_x_51.0nt	CM049422.1	94	50	3	0	1	50	61937619	61937570	2.36e-13	76.8
PaxiSAT3_CL58_TR_1_x_51.0nt	CM049422.1	94.286	35	2	0	12	46	61937761	61937727	1.11e-06	54.7
PaxiSAT3_CL58_TR_1_x_51.0nt	CM049422.1	89.13	46	4	1	1	46	61938057	61938013	3.08e-07	56.5
PaxiSAT3_CL58_TR_1_x_51.0nt	CM049422.1	94.118	51	3	0	1	51	61940285	61940235	6.57e-14	78.7
PaxiSAT3_CL58_TR_1_x_51.0nt	CM049422.1	93.478	46	3	0	1	46	61940489	61940444	3.96e-11	69.4
PaxiSAT3_CL58_TR_1_x_51.0nt	CM049422.1	92.157	51	4	0	1	51	61940692	61940642	3.06e-12	73.1
PaxiSAT3_CL58_TR_1_x_51.0nt	CM049422.1	92.157	51	4	0	1	51	61947604	61947554	3.06e-12	73.1
PaxiSAT3_CL58_TR_1_x_51.0nt	CM049422.1	92.157	51	4	0	1	51	61948624	61948574	3.06e-12	73.1
PaxiSAT3_CL58_TR_1_x_51.0nt	CM049422.1	91.304	46	4	0	1	46	61948725	61948680	1.84e-09	63.9
PaxiSAT3_CL58_TR_1_x_51.0nt	CM049422.1	95.833	48	2	0	1	48	61948928	61948881	6.57e-14	78.7
PaxiSAT3_CL58_TR_1_x_51.0nt	CM049422.1	92.157	51	4	0	1	51	61949804	61949754	3.06e-12	73.1
PaxiSAT3_CL58_TR_1_x_51.0nt	CM049422.1	93.617	47	1	1	1	47	61950377	61950333	3.96e-11	69.4
PaxiSAT3_CL58_TR_1_x_51.0nt	CM049422.1	91.667	48	3	1	1	48	61952145	61952099	5.12e-10	65.8
PaxiSAT3_CL58_TR_1_x_51.0nt	CM049422.1	92.157	51	4	0	1	51	61954975	61954925	3.06e-12	73.1
PaxiSAT3_CL58_TR_1_x_51.0nt	CM049422.1	91.304	46	4	0	1	46	61955865	61955820	1.84e-09	63.9
PaxiSAT3_CL58_TR_1_x_51.0nt	CM049422.1	89.13	46	3	1	1	46	61956068	61956025	3.08e-07	56.5
PaxiSAT3_CL58_TR_1_x_51.0nt	CM049422.1	91.304	46	4	0	1	46	61956969	61956924	1.84e-09	63.9
PaxiSAT3_CL58_TR_1_x_51.0nt	CM049422.1	92.157	51	4	0	1	51	61957173	61957123	3.06e-12	73.1
PaxiSAT3_CL58_TR_1_x_51.0nt	CM049422.1	92.157	51	4	0	1	51	61957682	61957632	3.06e-12	73.1
PaxiSAT3_CL58_TR_1_x_51.0nt	CM049422.1	93.478	46	3	0	1	46	61958087	61958042	3.96e-11	69.4
PaxiSAT3_CL58_TR_1_x_51.0nt	CM049422.1	92.157	51	4	0	1	51	61958393	61958343	3.06e-12	73.1
PaxiSAT3_CL58_TR_1_x_51.0nt	CM049422.1	93.478	46	3	0	1	46	61958495	61958450	3.96e-11	69.4
PaxiSAT3_CL58_TR_1_x_51.0nt	CM049422.1	92.157	51	3	1	1	51	61958697	61958648	1.1e-11	71.3
PaxiSAT3_CL58_TR_1_x_51.0nt	CM049422.1	91.489	47	3	1	1	47	61959572	61959527	1.84e-09	63.9
PaxiSAT3_CL58_TR_1_x_51.0nt	CM049422.1	94.231	52	2	1	1	51	61961243	61961192	6.57e-14	78.7
PaxiSAT3_CL58_TR_1_x_51.0nt	CM049422.1	96.078	51	2	0	1	51	61961930	61961880	1.41e-15	84.2
PaxiSAT3_CL58_TR_1_x_51.0nt	CM049422.1	94.444	36	2	0	11	46	61962327	61962292	3.08e-07	56.5
PaxiSAT3_CL58_TR_1_x_51.0nt	CM049422.1	96.078	51	2	0	1	51	61962761	61962711	1.41e-15	84.2
PaxiSAT3_CL58_TR_1_x_51.0nt	CM049422.1	96.078	51	2	0	1	51	61972933	61972883	1.41e-15	84.2
PaxiSAT3_CL58_TR_1_x_51.0nt	CM049422.1	96.078	51	2	0	1	51	61973646	61973596	1.41e-15	84.2
PaxiSAT3_CL58_TR_1_x_51.0nt	CM049422.1	94.118	51	3	0	1	51	61975364	61975314	6.57e-14	78.7
PaxiSAT3_CL58_TR_1_x_51.0nt	CM049422.1	96.078	51	2	0	1	51	61975853	61975803	1.41e-15	84.2
PaxiSAT3_CL58_TR_1_x_51.0nt	CM049422.1	94.444	36	2	0	11	46	61976250	61976215	3.08e-07	56.5
PaxiSAT3_CL58_TR_1_x_51.0nt	CM049422.1	96.078	51	2	0	1	51	61976684	61976634	1.41e-15	84.2
PaxiSAT3_CL58_TR_1_x_51.0nt	CM049422.1	96.078	51	2	0	1	51	61977396	61977346	1.41e-15	84.2
PaxiSAT3_CL58_TR_1_x_51.0nt	CM049422.1	96.078	51	2	0	1	51	61979016	61978966	1.41e-15	84.2
PaxiSAT3_CL58_TR_1_x_51.0nt	CM049422.1	96.078	51	2	0	1	51	61979891	61979841	1.41e-15	84.2
PaxiSAT3_CL58_TR_1_x_51.0nt	CM049422.1	94.444	36	2	0	11	46	61980288	61980253	3.08e-07	56.5
PaxiSAT3_CL58_TR_1_x_51.0nt	CM049422.1	94.118	51	3	0	1	51	61980604	61980554	6.57e-14	78.7
PaxiSAT3_CL58_TR_1_x_51.0nt	CM049422.1	96.078	51	2	0	1	51	61981317	61981267	1.41e-15	84.2
PaxiSAT3_CL58_TR_1_x_51.0nt	CM049422.1	96.078	51	2	0	1	51	61982426	61982376	1.41e-15	84.2
PaxiSAT3_CL58_TR_1_x_51.0nt	CM049422.1	94.444	36	2	0	11	46	61982823	61982788	3.08e-07	56.5
PaxiSAT3_CL58_TR_1_x_51.0nt	CM049422.1	94.118	51	3	0	1	51	61983142	61983092	6.57e-14	78.7
PaxiSAT3_CL58_TR_1_x_51.0nt	CM049422.1	96.078	51	2	0	1	51	61984946	61984896	1.41e-15	84.2
PaxiSAT3_CL58_TR_1_x_51.0nt	CM049422.1	96.078	51	2	0	1	51	61985815	61985765	1.41e-15	84.2
PaxiSAT3_CL58_TR_1_x_51.0nt	CM049422.1	94.118	51	3	0	1	51	61987383	61987333	6.57e-14	78.7
PaxiSAT3_CL58_TR_1_x_51.0nt	CM049422.1	96.078	51	2	0	1	51	61988095	61988045	1.41e-15	84.2
PaxiSAT3_CL58_TR_1_x_51.0nt	CM049422.1	96.078	51	2	0	1	51	61989714	61989664	1.41e-15	84.2
PaxiSAT3_CL58_TR_1_x_51.0nt	CM049422.1	94.444	36	2	0	11	46	61990111	61990076	3.08e-07	56.5
PaxiSAT3_CL58_TR_1_x_51.0nt	CM049422.1	96.078	51	2	0	1	51	61990427	61990377	1.41e-15	84.2
PaxiSAT3_CL58_TR_1_x_51.0nt	CM049422.1	90.909	44	4	0	3	46	64684412	64684455	2.38e-08	60.2
PaxiSAT3_CL58_TR_1_x_51.0nt	CM049422.1	94.737	38	2	0	11	48	64685083	64685120	2.38e-08	60.2
PaxiSAT3_CL58_TR_1_x_51.0nt	CM049422.1	91.489	47	3	1	1	46	64685278	64685324	1.84e-09	63.9
PaxiSAT3_CL58_TR_1_x_51.0nt	CM049422.1	95.652	46	2	0	1	46	64687137	64687182	8.5e-13	75
PaxiSAT3_CL58_TR_1_x_51.0nt	CM049422.1	93.75	48	3	0	1	48	64696103	64696150	3.06e-12	73.1
PaxiSAT3_CL58_TR_1_x_51.0nt	CM049422.1	91.304	46	4	0	1	46	64696302	64696347	1.84e-09	63.9
PaxiSAT3_CL58_TR_1_x_51.0nt	CM049422.1	91.837	49	4	0	3	51	64696508	64696556	3.96e-11	69.4
PaxiSAT3_CL58_TR_1_x_51.0nt	CM049422.1	93.478	46	3	0	3	48	64697002	64697047	3.96e-11	69.4
PaxiSAT3_CL58_TR_1_x_51.0nt	CM049422.1	93.478	46	3	0	1	46	64697713	64697758	3.96e-11	69.4
PaxiSAT3_CL58_TR_1_x_51.0nt	CM049422.1	93.75	48	3	0	1	48	64698885	64698932	3.06e-12	73.1
PaxiSAT3_CL58_TR_1_x_51.0nt	CM049422.1	91.667	48	4	0	1	48	64699084	64699131	1.42e-10	67.6
PaxiSAT3_CL58_TR_1_x_51.0nt	CM049422.1	91.304	46	4	0	1	46	64699283	64699328	1.84e-09	63.9
PaxiSAT3_CL58_TR_1_x_51.0nt	CM049422.1	93.478	46	3	0	1	46	64700796	64700841	3.96e-11	69.4
PaxiSAT3_CL58_TR_1_x_51.0nt	CM049422.1	93.478	46	3	0	1	46	64701658	64701703	3.96e-11	69.4
PaxiSAT3_CL58_TR_1_x_51.0nt	CM049422.1	96.078	51	2	0	1	51	64702616	64702666	1.41e-15	84.2
PaxiSAT3_CL58_TR_1_x_51.0nt	CM049422.1	94.737	38	2	0	11	48	64716578	64716615	2.38e-08	60.2
PaxiSAT3_CL58_TR_1_x_51.0nt	CM049422.1	91.667	48	4	0	1	48	64717077	64717124	1.42e-10	67.6
PaxiSAT3_CL58_TR_1_x_51.0nt	CM049422.1	93.75	48	3	0	1	48	64717768	64717815	3.06e-12	73.1
PaxiSAT3_CL58_TR_1_x_51.0nt	CM049422.1	90.196	51	5	0	1	51	64718174	64718224	1.42e-10	67.6
PaxiSAT3_CL58_TR_1_x_51.0nt	CM049422.1	91.837	49	4	0	3	51	64718278	64718326	3.96e-11	69.4
PaxiSAT3_CL58_TR_1_x_51.0nt	CM049422.1	100	36	0	0	13	48	64718768	64718803	1.42e-10	67.6
PaxiSAT3_CL58_TR_1_x_51.0nt	CM049422.1	94	50	3	0	1	50	64719163	64719212	2.36e-13	76.8
PaxiSAT3_CL58_TR_1_x_51.0nt	CM049422.1	93.478	46	3	0	1	46	64719516	64719561	3.96e-11	69.4
PaxiSAT3_CL58_TR_1_x_51.0nt	CM049422.1	94.737	38	2	0	11	48	64720191	64720228	2.38e-08	60.2
PaxiSAT3_CL58_TR_1_x_51.0nt	CM049422.1	93.478	46	3	0	1	46	64720384	64720429	3.96e-11	69.4
PaxiSAT3_CL58_TR_1_x_51.0nt	CM049422.1	94.118	51	1	1	1	51	64721741	64721789	2.36e-13	76.8
PaxiSAT3_CL58_TR_1_x_51.0nt	CM049422.1	95.652	46	2	0	1	46	64722245	64722290	8.5e-13	75
PaxiSAT3_CL58_TR_1_x_51.0nt	CM049422.1	94.118	51	3	0	1	51	64723439	64723489	6.57e-14	78.7
PaxiSAT3_CL58_TR_1_x_51.0nt	CM049422.1	95.652	46	2	0	1	46	64723945	64723990	8.5e-13	75
PaxiSAT3_CL58_TR_1_x_51.0nt	CM049422.1	95.652	46	2	0	1	46	64724047	64724092	8.5e-13	75
PaxiSAT3_CL58_TR_1_x_51.0nt	CM049422.1	94.118	51	1	1	1	51	64724656	64724704	2.36e-13	76.8
PaxiSAT3_CL58_TR_1_x_51.0nt	CM049422.1	95.652	46	2	0	1	46	64724756	64724801	8.5e-13	75
PaxiSAT3_CL58_TR_1_x_51.0nt	CM049422.1	95.652	46	2	0	1	46	64724858	64724903	8.5e-13	75
PaxiSAT3_CL58_TR_1_x_51.0nt	CM049422.1	93.478	46	3	0	1	46	64725549	64725594	3.96e-11	69.4
PaxiSAT3_CL58_TR_1_x_51.0nt	CM049422.1	94.737	38	2	0	11	48	64725763	64725800	2.38e-08	60.2
PaxiSAT3_CL58_TR_1_x_51.0nt	CM049422.1	93.478	46	3	0	1	46	64725956	64726001	3.96e-11	69.4
PaxiSAT3_CL58_TR_1_x_51.0nt	CM049422.1	95.918	49	1	1	1	48	64726160	64726208	6.57e-14	78.7
PaxiSAT3_CL58_TR_1_x_51.0nt	CM049422.1	91.304	46	4	0	1	46	64727073	64727118	1.84e-09	63.9
PaxiSAT3_CL58_TR_1_x_51.0nt	CM049422.1	93.478	46	3	0	1	46	64727757	64727802	3.96e-11	69.4
PaxiSAT3_CL58_TR_1_x_51.0nt	CM049422.1	94.737	38	2	0	11	48	64727971	64728008	2.38e-08	60.2
PaxiSAT3_CL58_TR_1_x_51.0nt	CM049422.1	93.478	46	3	0	1	46	64728164	64728209	3.96e-11	69.4
PaxiSAT3_CL58_TR_1_x_51.0nt	CM049422.1	96.078	51	2	0	1	51	64728368	64728418	1.41e-15	84.2
PaxiSAT3_CL58_TR_1_x_51.0nt	CM049422.1	91.304	46	4	0	1	46	64729283	64729328	1.84e-09	63.9
PaxiSAT3_CL58_TR_1_x_51.0nt	CM049422.1	94.595	37	2	0	12	48	64730427	64730463	8.56e-08	58.4
PaxiSAT3_CL58_TR_1_x_51.0nt	CM049422.1	93.478	46	3	0	1	46	64730619	64730664	3.96e-11	69.4
PaxiSAT3_CL58_TR_1_x_51.0nt	CM049422.1	96.078	51	2	0	1	51	64730823	64730873	1.41e-15	84.2
PaxiSAT3_CL58_TR_1_x_51.0nt	CM049422.1	91.304	46	4	0	1	46	64731738	64731783	1.84e-09	63.9
PaxiSAT3_CL58_TR_1_x_51.0nt	CM049422.1	95.652	46	2	0	1	46	64733502	64733547	8.5e-13	75
PaxiSAT3_CL58_TR_1_x_51.0nt	CM049422.1	94.118	51	3	0	1	51	64734697	64734747	6.57e-14	78.7
PaxiSAT3_CL58_TR_1_x_51.0nt	CM049422.1	95.652	46	2	0	1	46	64735203	64735248	8.5e-13	75
PaxiSAT3_CL58_TR_1_x_51.0nt	CM049422.1	93.478	46	2	1	2	47	64736403	64736447	1.42e-10	67.6
PaxiSAT3_CL58_TR_1_x_51.0nt	CM049422.1	94.595	37	2	0	11	47	64736958	64736994	8.56e-08	58.4
PaxiSAT3_CL58_TR_1_x_51.0nt	CM049422.1	94.118	51	3	0	1	51	64738184	64738234	6.57e-14	78.7
PaxiSAT3_CL58_TR_1_x_51.0nt	CM049422.1	95.652	46	2	0	1	46	64738697	64738742	8.5e-13	75
PaxiSAT3_CL58_TR_1_x_51.0nt	CM049422.1	93.478	46	3	0	1	46	64739512	64739557	3.96e-11	69.4
PaxiSAT3_CL58_TR_1_x_51.0nt	CM049422.1	94.737	38	2	0	11	48	64739726	64739763	2.38e-08	60.2
PaxiSAT3_CL58_TR_1_x_51.0nt	CM049422.1	95.652	46	2	0	1	46	64739919	64739964	8.5e-13	75
PaxiSAT3_CL58_TR_1_x_51.0nt	CM049422.1	96.078	51	2	0	1	51	64740123	64740173	1.41e-15	84.2
PaxiSAT3_CL58_TR_1_x_51.0nt	CM049422.1	93.478	46	3	0	1	46	64740629	64740674	3.96e-11	69.4
PaxiSAT3_CL58_TR_1_x_51.0nt	CM049422.1	96.078	51	2	0	1	51	64740832	64740882	1.41e-15	84.2
PaxiSAT3_CL58_TR_1_x_51.0nt	CM049422.1	94.737	38	2	0	11	48	64741337	64741374	2.38e-08	60.2
PaxiSAT3_CL58_TR_1_x_51.0nt	CM049422.1	93.478	46	3	0	1	46	64741530	64741575	3.96e-11	69.4
PaxiSAT3_CL58_TR_1_x_51.0nt	CM049422.1	94.118	51	3	0	1	51	64741734	64741784	6.57e-14	78.7
PaxiSAT3_CL58_TR_1_x_51.0nt	CM049422.1	94.737	38	2	0	11	48	64742239	64742276	2.38e-08	60.2
PaxiSAT3_CL58_TR_1_x_51.0nt	CM049422.1	93.478	46	3	0	1	46	64742418	64742463	3.96e-11	69.4
PaxiSAT3_CL58_TR_1_x_51.0nt	CM049422.1	94.737	38	2	0	11	48	64742632	64742669	2.38e-08	60.2
PaxiSAT3_CL58_TR_1_x_51.0nt	CM049422.1	94.118	51	3	0	1	51	64742774	64742824	6.57e-14	78.7
PaxiSAT3_CL58_TR_1_x_51.0nt	CM049422.1	95.652	46	2	0	1	46	64742825	64742870	8.5e-13	75
PaxiSAT3_CL58_TR_1_x_51.0nt	CM049422.1	93.478	46	3	0	1	46	64743538	64743583	3.96e-11	69.4
PaxiSAT3_CL58_TR_1_x_51.0nt	CM049422.1	96.078	51	2	0	1	51	64743742	64743792	1.41e-15	84.2
PaxiSAT3_CL58_TR_1_x_51.0nt	CM049422.1	94.737	38	2	0	11	48	64744502	64744539	2.38e-08	60.2
PaxiSAT3_CL58_TR_1_x_51.0nt	CM049422.1	93.478	46	3	0	1	46	64744898	64744943	3.96e-11	69.4
PaxiSAT3_CL58_TR_1_x_51.0nt	CM049422.1	94.118	51	1	1	1	51	64746358	64746406	2.36e-13	76.8
PaxiSAT3_CL58_TR_1_x_51.0nt	CM049422.1	95.652	46	2	0	1	46	64746862	64746907	8.5e-13	75
PaxiSAT3_CL58_TR_1_x_51.0nt	CM049422.1	94.118	51	3	0	1	51	64748057	64748107	6.57e-14	78.7
PaxiSAT3_CL58_TR_1_x_51.0nt	CM049422.1	95.652	46	2	0	1	46	64748563	64748608	8.5e-13	75
PaxiSAT3_CL58_TR_1_x_51.0nt	CM049422.1	95.652	46	2	0	1	46	64748665	64748710	8.5e-13	75
PaxiSAT3_CL58_TR_1_x_51.0nt	CM049422.1	90.476	42	2	2	9	48	64756751	64756792	1.11e-06	54.7
PaxiSAT3_CL58_TR_1_x_51.0nt	CM049422.1	93.478	46	3	0	1	46	64756948	64756993	3.96e-11	69.4
PaxiSAT3_CL58_TR_1_x_51.0nt	CM049422.1	94.737	38	2	0	11	48	64757162	64757199	2.38e-08	60.2
PaxiSAT3_CL58_TR_1_x_51.0nt	CM049422.1	95.652	46	2	0	1	46	64757355	64757400	8.5e-13	75
PaxiSAT3_CL58_TR_1_x_51.0nt	CM049422.1	91.304	46	4	0	1	46	64758169	64758214	1.84e-09	63.9
PaxiSAT3_CL58_TR_1_x_51.0nt	CM049422.1	94.737	38	2	0	11	48	64758383	64758420	2.38e-08	60.2
PaxiSAT3_CL58_TR_1_x_51.0nt	CM049422.1	95.652	46	2	0	1	46	64758576	64758621	8.5e-13	75
PaxiSAT3_CL58_TR_1_x_51.0nt	CM049422.1	93.478	46	3	0	1	46	64762073	64762118	3.96e-11	69.4
PaxiSAT3_CL58_TR_1_x_51.0nt	CM049422.1	96.078	51	2	0	1	51	64762277	64762327	1.41e-15	84.2
PaxiSAT3_CL58_TR_1_x_51.0nt	CM049422.1	94.737	38	2	0	11	48	64762782	64762819	2.38e-08	60.2
PaxiSAT3_CL58_TR_1_x_51.0nt	CM049422.1	93.478	46	3	0	1	46	64762975	64763020	3.96e-11	69.4
PaxiSAT3_CL58_TR_1_x_51.0nt	CM049422.1	95.652	46	2	0	1	46	64778076	64778121	8.5e-13	75
PaxiSAT3_CL58_TR_1_x_51.0nt	CM049422.1	95.652	46	2	0	1	46	64778279	64778324	8.5e-13	75
PaxiSAT3_CL58_TR_1_x_51.0nt	CM049422.1	96.078	51	2	0	1	51	64778483	64778533	1.41e-15	84.2
PaxiSAT3_CL58_TR_1_x_51.0nt	CM049422.1	96.078	51	2	0	1	51	64779219	64779269	1.41e-15	84.2
PaxiSAT3_CL58_TR_1_x_51.0nt	CM049422.1	94.737	38	2	0	11	48	64779979	64780016	2.38e-08	60.2
PaxiSAT3_CL58_TR_1_x_51.0nt	CM049422.1	94.737	38	2	0	11	48	64780283	64780320	2.38e-08	60.2
PaxiSAT3_CL58_TR_1_x_51.0nt	CM049422.1	91.304	46	4	0	1	46	64780923	64780968	1.84e-09	63.9
PaxiSAT3_CL58_TR_1_x_51.0nt	CM049422.1	94.118	51	3	0	1	51	64781874	64781924	6.57e-14	78.7
PaxiSAT3_CL58_TR_1_x_51.0nt	CM049422.1	93.478	46	3	0	1	46	64782384	64782429	3.96e-11	69.4
PaxiSAT3_CL58_TR_1_x_51.0nt	CM049422.1	93.478	46	3	0	1	46	64783079	64783124	3.96e-11	69.4
PaxiSAT3_CL58_TR_1_x_51.0nt	CM049422.1	94.118	51	3	0	1	51	64783283	64783333	6.57e-14	78.7
PaxiSAT3_CL58_TR_1_x_51.0nt	CM049422.1	93.478	46	3	0	1	46	64783792	64783837	3.96e-11	69.4
PaxiSAT3_CL58_TR_1_x_51.0nt	CM049422.1	91.304	46	4	0	1	46	64785254	64785299	1.84e-09	63.9
PaxiSAT3_CL58_TR_1_x_51.0nt	CM049422.1	91.304	46	4	0	1	46	64786119	64786164	1.84e-09	63.9
PaxiSAT3_CL58_TR_1_x_51.0nt	CM049422.1	91.304	46	4	0	1	46	64787223	64787268	1.84e-09	63.9
PaxiSAT3_CL58_TR_1_x_51.0nt	CM049422.1	94.737	38	2	0	11	48	64787895	64787932	2.38e-08	60.2
PaxiSAT3_CL58_TR_1_x_51.0nt	CM049422.1	91.304	46	4	0	1	46	64788089	64788134	1.84e-09	63.9
PaxiSAT3_CL58_TR_1_x_51.0nt	CM049422.1	93.75	48	3	0	1	48	64789040	64789087	3.06e-12	73.1
PaxiSAT3_CL58_TR_1_x_51.0nt	CM049422.1	93.478	46	3	0	1	46	64789346	64789391	3.96e-11	69.4
PaxiSAT3_CL58_TR_1_x_51.0nt	CM049422.1	94.737	38	2	0	11	48	64790236	64790273	2.38e-08	60.2
PaxiSAT3_CL58_TR_1_x_51.0nt	CM049422.1	94.118	51	3	0	1	51	64790633	64790683	6.57e-14	78.7
PaxiSAT3_CL58_TR_1_x_51.0nt	CM049422.1	95.652	46	2	0	1	46	64791143	64791188	8.5e-13	75
PaxiSAT3_CL58_TR_1_x_51.0nt	CM049422.1	96.078	51	2	0	1	51	64791347	64791397	1.41e-15	84.2
PaxiSAT3_CL58_TR_1_x_51.0nt	CM049422.1	91.304	46	4	0	1	46	64792044	64792089	1.84e-09	63.9
PaxiSAT3_CL58_TR_1_x_51.0nt	CM049422.1	94.737	38	2	0	11	48	64792716	64792753	2.38e-08	60.2
PaxiSAT3_CL58_TR_1_x_51.0nt	CM049422.1	94.118	51	3	0	1	51	64816618	64816668	6.57e-14	78.7
PaxiSAT3_CL58_TR_1_x_51.0nt	CM049422.1	94.737	38	2	0	11	48	64816934	64816971	2.38e-08	60.2
PaxiSAT3_CL58_TR_1_x_51.0nt	CM049422.1	91.304	46	4	0	1	46	64817127	64817172	1.84e-09	63.9
PaxiSAT3_CL58_TR_1_x_51.0nt	CM049422.1	95.918	49	2	0	3	51	64819083	64819131	1.83e-14	80.5
PaxiSAT3_CL58_TR_1_x_51.0nt	CM049422.1	94.231	52	2	1	1	51	64820424	64820475	6.57e-14	78.7
PaxiSAT3_CL58_TR_1_x_51.0nt	CM049422.1	96.078	51	2	0	1	51	64821630	64821680	1.41e-15	84.2
PaxiSAT3_CL58_TR_1_x_51.0nt	CM049422.1	96.078	51	2	0	1	51	64822735	64822785	1.41e-15	84.2
PaxiSAT3_CL58_TR_1_x_51.0nt	CM049422.1	91.304	46	4	0	1	46	64823142	64823187	1.84e-09	63.9
PaxiSAT3_CL58_TR_1_x_51.0nt	CM049422.1	96.078	51	2	0	1	51	64824816	64824866	1.41e-15	84.2
PaxiSAT3_CL58_TR_1_x_51.0nt	CM049422.1	96.078	51	1	1	1	51	64824914	64824963	5.08e-15	82.4
PaxiSAT3_CL58_TR_1_x_51.0nt	CM049422.1	94.444	36	2	0	11	46	64825226	64825261	3.08e-07	56.5
PaxiSAT3_CL58_TR_1_x_51.0nt	CM049422.1	96	50	2	0	1	50	64825623	64825672	5.08e-15	82.4
PaxiSAT3_CL58_TR_1_x_51.0nt	CM049422.1	96.078	51	2	0	1	51	64826266	64826316	1.41e-15	84.2
PaxiSAT3_CL58_TR_1_x_51.0nt	CM049422.1	96.078	51	2	0	1	51	64827371	64827421	1.41e-15	84.2
PaxiSAT3_CL58_TR_1_x_51.0nt	CM049422.1	96.078	51	2	0	1	51	64828424	64828474	1.41e-15	84.2
PaxiSAT3_CL58_TR_1_x_51.0nt	CM049422.1	94.444	36	2	0	11	46	64828587	64828622	3.08e-07	56.5
PaxiSAT3_CL58_TR_1_x_51.0nt	CM049422.1	93.478	46	3	0	1	46	64828780	64828825	3.96e-11	69.4
PaxiSAT3_CL58_TR_1_x_51.0nt	CM049422.1	94.118	51	3	0	1	51	64828984	64829034	6.57e-14	78.7
PaxiSAT3_CL58_TR_1_x_51.0nt	CM049422.1	96.078	51	2	0	1	51	64829630	64829680	1.41e-15	84.2
PaxiSAT3_CL58_TR_1_x_51.0nt	CM049422.1	100	31	0	0	1	31	64830729	64830759	8.56e-08	58.4
PaxiSAT3_CL58_TR_1_x_51.0nt	CM049422.1	96.078	51	2	0	1	51	64831914	64831964	1.41e-15	84.2
PaxiSAT3_CL58_TR_1_x_51.0nt	CM049422.1	94.444	36	2	0	11	46	64832230	64832265	3.08e-07	56.5
PaxiSAT3_CL58_TR_1_x_51.0nt	CM049422.1	96.078	51	2	0	1	51	64832627	64832677	1.41e-15	84.2
PaxiSAT3_CL58_TR_1_x_51.0nt	CM049422.1	94.118	51	3	0	1	51	64833116	64833166	6.57e-14	78.7
PaxiSAT3_CL58_TR_1_x_51.0nt	CM049422.1	96.078	51	2	0	1	51	64834834	64834884	1.41e-15	84.2
PaxiSAT3_CL58_TR_1_x_51.0nt	CM049422.1	94.444	36	2	0	11	46	64835863	64835898	3.08e-07	56.5
PaxiSAT3_CL58_TR_1_x_51.0nt	CM049422.1	96.078	51	2	0	1	51	64836260	64836310	1.41e-15	84.2
PaxiSAT3_CL58_TR_1_x_51.0nt	CM049422.1	96.078	51	2	0	1	51	64837565	64837615	1.41e-15	84.2
PaxiSAT3_CL58_TR_1_x_51.0nt	CM049422.1	94.444	36	2	0	11	46	64837881	64837916	3.08e-07	56.5
PaxiSAT3_CL58_TR_1_x_51.0nt	CM049422.1	96.078	51	2	0	1	51	64838278	64838328	1.41e-15	84.2
PaxiSAT3_CL58_TR_1_x_51.0nt	CM049422.1	96.078	51	2	0	1	51	64839996	64840046	1.41e-15	84.2
PaxiSAT3_CL58_TR_1_x_51.0nt	CM049422.1	96.078	51	2	0	1	51	64840707	64840757	1.41e-15	84.2
PaxiSAT3_CL58_TR_1_x_51.0nt	CM049422.1	94.444	36	2	0	11	46	64841023	64841058	3.08e-07	56.5
PaxiSAT3_CL58_TR_1_x_51.0nt	CM049422.1	96.078	51	2	0	1	51	64863647	64863697	1.41e-15	84.2
PaxiSAT3_CL58_TR_1_x_51.0nt	CM049422.1	94.118	51	3	0	1	51	64864136	64864186	6.57e-14	78.7
PaxiSAT3_CL58_TR_1_x_51.0nt	CM049422.1	94.444	36	2	0	11	46	64864842	64864877	3.08e-07	56.5
PaxiSAT3_CL58_TR_1_x_51.0nt	CM049422.1	96.078	51	2	0	1	51	64865239	64865289	1.41e-15	84.2
PaxiSAT3_CL58_TR_1_x_51.0nt	CM049422.1	94.118	51	3	0	1	51	64865727	64865777	6.57e-14	78.7
PaxiSAT3_CL58_TR_1_x_51.0nt	CM049422.1	96.078	51	2	0	1	51	64866914	64866964	1.41e-15	84.2
PaxiSAT3_CL58_TR_1_x_51.0nt	CM049422.1	96.078	51	2	0	1	51	64870421	64870471	1.41e-15	84.2
PaxiSAT3_CL58_TR_1_x_51.0nt	CM049422.1	94.444	36	2	0	11	46	64870737	64870772	3.08e-07	56.5
PaxiSAT3_CL58_TR_1_x_51.0nt	CM049422.1	96.078	51	2	0	1	51	64871134	64871184	1.41e-15	84.2
PaxiSAT3_CL58_TR_1_x_51.0nt	CM049422.1	94.118	51	3	0	1	51	64871623	64871673	6.57e-14	78.7
PaxiSAT3_CL58_TR_1_x_51.0nt	CM049422.1	94.118	51	3	0	1	51	64872117	64872167	6.57e-14	78.7
PaxiSAT3_CL58_TR_1_x_51.0nt	CM049422.1	96.078	51	2	0	1	51	64872510	64872560	1.41e-15	84.2
PaxiSAT3_CL58_TR_1_x_51.0nt	CM049422.1	94.444	36	2	0	11	46	64872826	64872861	3.08e-07	56.5
PaxiSAT3_CL58_TR_1_x_51.0nt	CM049422.1	96.078	51	2	0	1	51	64873223	64873273	1.41e-15	84.2
PaxiSAT3_CL58_TR_1_x_51.0nt	CM049422.1	94.118	51	3	0	1	51	64873712	64873762	6.57e-14	78.7
PaxiSAT3_CL58_TR_1_x_51.0nt	CM049422.1	96	50	2	0	2	51	64875124	64875173	5.08e-15	82.4
PaxiSAT3_CL58_TR_1_x_51.0nt	CM049422.1	88.235	51	6	0	1	51	65118286	65118236	6.62e-09	62.1
PaxiSAT3_CL58_TR_1_x_51.0nt	CM049422.1	91.837	49	4	0	3	51	65650940	65650988	3.96e-11	69.4
PaxiSAT3_CL58_TR_1_x_51.0nt	CM049422.1	96.078	51	2	0	1	51	79869980	79870030	1.41e-15	84.2
PaxiSAT3_CL58_TR_1_x_51.0nt	CM049422.1	94.118	51	3	0	1	51	79870642	79870692	6.57e-14	78.7
PaxiSAT3_CL58_TR_1_x_51.0nt	CM049422.1	96.078	51	2	0	1	51	79871488	79871538	1.41e-15	84.2
PaxiSAT3_CL58_TR_1_x_51.0nt	CM049422.1	96.078	51	2	0	1	51	85976257	85976307	1.41e-15	84.2
PaxiSAT3_CL58_TR_1_x_51.0nt	CM049422.1	96.078	51	2	0	1	51	85976359	85976409	1.41e-15	84.2
PaxiSAT3_CL58_TR_1_x_51.0nt	CM049422.1	95.833	48	2	0	1	48	85976461	85976508	6.57e-14	78.7
PaxiSAT3_CL58_TR_1_x_51.0nt	CM049422.1	93.878	49	1	2	1	48	85976691	85976738	3.06e-12	73.1
PaxiSAT3_CL58_TR_1_x_51.0nt	CM049422.1	92.157	51	4	0	1	51	85977681	85977731	3.06e-12	73.1
PaxiSAT3_CL58_TR_1_x_51.0nt	CM049422.1	91.837	49	4	0	3	51	99630504	99630456	3.96e-11	69.4
PaxiSAT3_CL58_TR_1_x_51.0nt	CM049422.1	92.157	51	4	0	1	51	99630658	99630608	3.06e-12	73.1
PaxiSAT3_CL58_TR_1_x_51.0nt	CM049422.1	94.118	51	3	0	1	51	99631358	99631308	6.57e-14	78.7
PaxiSAT3_CL58_TR_1_x_51.0nt	CM049422.1	90	50	5	0	2	51	102477836	102477787	5.12e-10	65.8
PaxiSAT3_CL58_TR_1_x_51.0nt	CM049422.1	93.75	48	3	0	1	48	103018757	103018804	3.06e-12	73.1
PaxiSAT3_CL58_TR_1_x_51.0nt	CM049422.1	96.078	51	2	0	1	51	108049100	108049150	1.41e-15	84.2
PaxiSAT3_CL58_TR_1_x_51.0nt	CM049422.1	89.583	48	5	0	1	48	108049151	108049198	6.62e-09	62.1
PaxiSAT3_CL58_TR_1_x_51.0nt	CM049422.1	94.118	51	3	0	1	51	108049456	108049506	6.57e-14	78.7
PaxiSAT3_CL58_TR_1_x_51.0nt	CM049422.1	94.118	51	3	0	1	51	108049764	108049814	6.57e-14	78.7
PaxiSAT3_CL58_TR_1_x_51.0nt	CM049422.1	86.275	51	4	2	1	48	108049815	108049865	3.98e-06	52.8
PaxiSAT3_CL58_TR_1_x_51.0nt	CM049422.1	96.078	51	2	0	1	51	114250296	114250246	1.41e-15	84.2
PaxiSAT3_CL58_TR_1_x_51.0nt	CM049422.1	92.157	51	4	0	1	51	114401901	114401951	3.06e-12	73.1
PaxiSAT3_CL58_TR_1_x_51.0nt	CM049422.1	96.078	51	2	0	1	51	114402853	114402903	1.41e-15	84.2
PaxiSAT3_CL58_TR_1_x_51.0nt	CM049422.1	98.039	51	1	0	1	51	114404544	114404594	3.04e-17	89.8
PaxiSAT3_CL58_TR_1_x_51.0nt	CM049422.1	92.157	51	4	0	1	51	114406248	114406298	3.06e-12	73.1
PaxiSAT3_CL58_TR_1_x_51.0nt	CM049422.1	95.652	46	2	0	3	48	114406643	114406688	8.5e-13	75
PaxiSAT3_CL58_TR_1_x_51.0nt	CM049422.1	93.478	46	3	0	3	48	121985777	121985822	3.96e-11	69.4
PaxiSAT3_CL58_TR_1_x_51.0nt	CM049422.1	94.118	51	3	0	1	51	129171112	129171062	6.57e-14	78.7
PaxiSAT3_CL58_TR_1_x_51.0nt	CM049422.1	91.667	48	4	0	1	48	134941794	134941841	1.42e-10	67.6
PaxiSAT3_CL58_TR_1_x_51.0nt	CM049422.1	96.078	51	2	0	1	51	134941896	134941946	1.41e-15	84.2
PaxiSAT3_CL58_TR_1_x_51.0nt	CM049422.1	95.833	48	2	0	1	48	134942049	134942096	6.57e-14	78.7
PaxiSAT3_CL58_TR_1_x_51.0nt	CM049422.1	93.75	48	3	0	1	48	134942543	134942590	3.06e-12	73.1
PaxiSAT3_CL58_TR_1_x_51.0nt	CM049422.1	93.182	44	3	0	2	45	134944065	134944108	5.12e-10	65.8
PaxiSAT3_CL58_TR_1_x_51.0nt	CM049423.1	98.039	51	1	0	1	51	31199509	31199559	3.04e-17	89.8
PaxiSAT3_CL58_TR_1_x_51.0nt	CM049423.1	91.667	48	4	0	1	48	31199917	31199964	1.42e-10	67.6
PaxiSAT3_CL58_TR_1_x_51.0nt	CM049423.1	96.078	51	2	0	1	51	31200019	31200069	1.41e-15	84.2
PaxiSAT3_CL58_TR_1_x_51.0nt	CM049423.1	93.75	48	3	0	1	48	31200172	31200219	3.06e-12	73.1
PaxiSAT3_CL58_TR_1_x_51.0nt	CM049423.1	93.75	48	3	0	1	48	31200868	31200915	3.06e-12	73.1
PaxiSAT3_CL58_TR_1_x_51.0nt	CM049423.1	93.333	45	3	0	1	45	35457177	35457133	1.42e-10	67.6
PaxiSAT3_CL58_TR_1_x_51.0nt	CM049423.1	94.118	51	3	0	1	51	39776614	39776564	6.57e-14	78.7
PaxiSAT3_CL58_TR_1_x_51.0nt	CM049423.1	98.039	51	1	0	1	51	39776765	39776715	3.04e-17	89.8
PaxiSAT3_CL58_TR_1_x_51.0nt	CM049423.1	92.157	51	4	0	1	51	47407443	47407393	3.06e-12	73.1
PaxiSAT3_CL58_TR_1_x_51.0nt	CM049423.1	94.118	51	3	0	1	51	47407596	47407546	6.57e-14	78.7
PaxiSAT3_CL58_TR_1_x_51.0nt	CM049423.1	96.078	51	2	0	1	51	47408392	47408342	1.41e-15	84.2
PaxiSAT3_CL58_TR_1_x_51.0nt	CM049423.1	95.833	48	2	0	1	48	72866868	72866915	6.57e-14	78.7
PaxiSAT3_CL58_TR_1_x_51.0nt	CM049423.1	89.796	49	4	1	3	51	81856133	81856086	6.62e-09	62.1
PaxiSAT3_CL58_TR_1_x_51.0nt	CM049423.1	94.118	51	3	0	1	51	82210084	82210034	6.57e-14	78.7
PaxiSAT3_CL58_TR_1_x_51.0nt	CM049423.1	96.078	51	2	0	1	51	82220959	82220909	1.41e-15	84.2
PaxiSAT3_CL58_TR_1_x_51.0nt	CM049423.1	92.157	51	4	0	1	51	85432098	85432048	3.06e-12	73.1
PaxiSAT3_CL58_TR_1_x_51.0nt	CM049423.1	90.385	52	3	2	1	51	85800108	85800058	1.42e-10	67.6
PaxiSAT3_CL58_TR_1_x_51.0nt	CM049423.1	94.118	51	3	0	1	51	85800549	85800499	6.57e-14	78.7
PaxiSAT3_CL58_TR_1_x_51.0nt	CM049423.1	92.157	51	4	0	1	51	85800651	85800601	3.06e-12	73.1
PaxiSAT3_CL58_TR_1_x_51.0nt	CM049423.1	92.157	51	4	0	1	51	85801450	85801400	3.06e-12	73.1
PaxiSAT3_CL58_TR_1_x_51.0nt	CM049423.1	90.196	51	5	0	1	51	85801603	85801553	1.42e-10	67.6
PaxiSAT3_CL58_TR_1_x_51.0nt	CM049423.1	93.75	48	3	0	1	48	91334592	91334639	3.06e-12	73.1
PaxiSAT3_CL58_TR_1_x_51.0nt	CM049423.1	93.75	48	3	0	1	48	91335101	91335148	3.06e-12	73.1
PaxiSAT3_CL58_TR_1_x_51.0nt	CM049423.1	91.489	47	4	0	2	48	91373701	91373747	5.12e-10	65.8
PaxiSAT3_CL58_TR_1_x_51.0nt	CM049423.1	96.078	51	2	0	1	51	91373854	91373904	1.41e-15	84.2
PaxiSAT3_CL58_TR_1_x_51.0nt	CM049423.1	93.478	46	3	0	3	48	91374809	91374854	3.96e-11	69.4
PaxiSAT3_CL58_TR_1_x_51.0nt	CM049423.1	100	46	0	0	3	48	91375166	91375211	3.93e-16	86.1
PaxiSAT3_CL58_TR_1_x_51.0nt	CM049423.1	96.078	51	2	0	1	51	105276592	105276642	1.41e-15	84.2
PaxiSAT3_CL58_TR_1_x_51.0nt	CM049423.1	95.833	48	2	0	1	48	111926066	111926113	6.57e-14	78.7
PaxiSAT3_CL58_TR_1_x_51.0nt	CM049423.1	91.304	46	4	0	3	48	111926658	111926703	1.84e-09	63.9
PaxiSAT3_CL58_TR_1_x_51.0nt	CM049423.1	95.833	48	2	0	2	49	125317024	125317071	6.57e-14	78.7
PaxiSAT3_CL58_TR_1_x_51.0nt	CM049423.1	89.583	48	5	0	1	48	129323771	129323818	6.62e-09	62.1
PaxiSAT3_CL58_TR_1_x_51.0nt	CM049423.1	93.75	48	3	0	4	51	133839214	133839261	3.06e-12	73.1
PaxiSAT3_CL58_TR_1_x_51.0nt	CM049423.1	93.617	47	3	0	1	47	133839466	133839512	1.1e-11	71.3
PaxiSAT3_CL58_TR_1_x_51.0nt	CM049423.1	91.667	48	4	0	1	48	133840630	133840677	1.42e-10	67.6
PaxiSAT3_CL58_TR_1_x_51.0nt	CM049423.1	97.674	43	1	0	1	43	133840884	133840926	8.5e-13	75
PaxiSAT3_CL58_TR_1_x_51.0nt	CM049423.1	93.478	46	3	0	3	48	133840937	133840982	3.96e-11	69.4
PaxiSAT3_CL58_TR_1_x_51.0nt	CM049423.1	97.5	40	1	0	1	40	133840986	133841025	3.96e-11	69.4
PaxiSAT3_CL58_TR_1_x_51.0nt	CM049423.1	94	50	3	0	1	50	133841123	133841172	2.36e-13	76.8
PaxiSAT3_CL58_TR_1_x_51.0nt	CM049423.1	94.118	51	3	0	1	51	151257331	151257281	6.57e-14	78.7
PaxiSAT3_CL58_TR_1_x_51.0nt	CM049423.1	94.118	51	3	0	1	51	151289444	151289394	6.57e-14	78.7
PaxiSAT3_CL58_TR_1_x_51.0nt	CM049423.1	92.157	51	4	0	1	51	151301531	151301481	3.06e-12	73.1
PaxiSAT3_CL58_TR_1_x_51.0nt	CM049424.1	92.157	51	4	0	1	51	24638366	24638316	3.06e-12	73.1
PaxiSAT3_CL58_TR_1_x_51.0nt	CM049424.1	98.039	51	1	0	1	51	24657549	24657499	3.04e-17	89.8
PaxiSAT3_CL58_TR_1_x_51.0nt	CM049424.1	98.039	51	1	0	1	51	24661861	24661811	3.04e-17	89.8
PaxiSAT3_CL58_TR_1_x_51.0nt	CM049424.1	98.039	51	1	0	1	51	24665237	24665187	3.04e-17	89.8
PaxiSAT3_CL58_TR_1_x_51.0nt	CM049424.1	98.039	51	1	0	1	51	24674582	24674532	3.04e-17	89.8
PaxiSAT3_CL58_TR_1_x_51.0nt	CM049424.1	98.039	51	1	0	1	51	24676718	24676668	3.04e-17	89.8
PaxiSAT3_CL58_TR_1_x_51.0nt	CM049424.1	97.959	49	1	0	3	51	24678956	24678908	3.93e-16	86.1
PaxiSAT3_CL58_TR_1_x_51.0nt	CM049424.1	95.918	49	2	0	3	51	24680144	24680096	1.83e-14	80.5
PaxiSAT3_CL58_TR_1_x_51.0nt	CM049424.1	96.078	51	2	0	1	51	24681334	24681284	1.41e-15	84.2
PaxiSAT3_CL58_TR_1_x_51.0nt	CM049424.1	98.039	51	1	0	1	51	24691035	24690985	3.04e-17	89.8
PaxiSAT3_CL58_TR_1_x_51.0nt	CM049424.1	98.039	51	1	0	1	51	24691341	24691291	3.04e-17	89.8
PaxiSAT3_CL58_TR_1_x_51.0nt	CM049424.1	98	50	1	0	1	50	24692813	24692764	1.09e-16	87.9
PaxiSAT3_CL58_TR_1_x_51.0nt	CM049424.1	98	50	1	0	1	50	24693354	24693305	1.09e-16	87.9
PaxiSAT3_CL58_TR_1_x_51.0nt	CM049424.1	98.039	51	1	0	1	51	24700065	24700015	3.04e-17	89.8
PaxiSAT3_CL58_TR_1_x_51.0nt	CM049424.1	98.039	51	1	0	1	51	24711973	24711923	3.04e-17	89.8
PaxiSAT3_CL58_TR_1_x_51.0nt	CM049424.1	96.078	51	2	0	1	51	24713140	24713090	1.41e-15	84.2
PaxiSAT3_CL58_TR_1_x_51.0nt	CM049424.1	98.039	51	1	0	1	51	24714463	24714413	3.04e-17	89.8
PaxiSAT3_CL58_TR_1_x_51.0nt	CM049424.1	88.235	51	6	0	1	51	33633692	33633642	6.62e-09	62.1
PaxiSAT3_CL58_TR_1_x_51.0nt	CM049424.1	93.75	48	3	0	1	48	33634391	33634344	3.06e-12	73.1
PaxiSAT3_CL58_TR_1_x_51.0nt	CM049424.1	92.157	51	4	0	1	51	33634911	33634861	3.06e-12	73.1
PaxiSAT3_CL58_TR_1_x_51.0nt	CM049424.1	95.556	45	2	0	1	45	33635875	33635831	3.06e-12	73.1
PaxiSAT3_CL58_TR_1_x_51.0nt	CM049424.1	90.196	51	5	0	1	51	33636218	33636168	1.42e-10	67.6
PaxiSAT3_CL58_TR_1_x_51.0nt	CM049424.1	92.157	51	4	0	1	51	33669516	33669466	3.06e-12	73.1
PaxiSAT3_CL58_TR_1_x_51.0nt	CM049424.1	90.196	51	5	0	1	51	33670115	33670065	1.42e-10	67.6
PaxiSAT3_CL58_TR_1_x_51.0nt	CM049424.1	90.196	51	5	0	1	51	33670776	33670726	1.42e-10	67.6
PaxiSAT3_CL58_TR_1_x_51.0nt	CM049424.1	88.235	51	6	0	1	51	33676135	33676085	6.62e-09	62.1
PaxiSAT3_CL58_TR_1_x_51.0nt	CM049424.1	96.078	51	2	0	1	51	55851435	55851385	1.41e-15	84.2
PaxiSAT3_CL58_TR_1_x_51.0nt	CM049424.1	92.157	51	4	0	1	51	56931435	56931485	3.06e-12	73.1
PaxiSAT3_CL58_TR_1_x_51.0nt	CM049424.1	98.039	51	1	0	1	51	56932223	56932273	3.04e-17	89.8
PaxiSAT3_CL58_TR_1_x_51.0nt	CM049424.1	86	50	7	0	2	51	62592191	62592142	1.11e-06	54.7
PaxiSAT3_CL58_TR_1_x_51.0nt	CM049424.1	92.157	51	4	0	1	51	62592396	62592346	3.06e-12	73.1
PaxiSAT3_CL58_TR_1_x_51.0nt	CM049424.1	93.617	47	3	0	1	47	62593044	62592998	1.1e-11	71.3
PaxiSAT3_CL58_TR_1_x_51.0nt	CM049424.1	94.118	51	3	0	1	51	62593095	62593045	6.57e-14	78.7
PaxiSAT3_CL58_TR_1_x_51.0nt	CM049424.1	94.118	51	3	0	1	51	62593349	62593299	6.57e-14	78.7
PaxiSAT3_CL58_TR_1_x_51.0nt	CM049424.1	92.157	51	4	0	1	51	62596958	62596908	3.06e-12	73.1
PaxiSAT3_CL58_TR_1_x_51.0nt	CM049424.1	94.118	51	3	0	1	51	62597009	62596959	6.57e-14	78.7
PaxiSAT3_CL58_TR_1_x_51.0nt	CM049424.1	92.157	51	4	0	1	51	62597213	62597163	3.06e-12	73.1
PaxiSAT3_CL58_TR_1_x_51.0nt	CM049424.1	94.118	51	3	0	1	51	62597264	62597214	6.57e-14	78.7
PaxiSAT3_CL58_TR_1_x_51.0nt	CM049424.1	92.157	51	4	0	1	51	62597913	62597863	3.06e-12	73.1
PaxiSAT3_CL58_TR_1_x_51.0nt	CM049424.1	94.118	51	3	0	1	51	62597964	62597914	6.57e-14	78.7
PaxiSAT3_CL58_TR_1_x_51.0nt	CM049424.1	94.118	51	3	0	1	51	62598168	62598118	6.57e-14	78.7
PaxiSAT3_CL58_TR_1_x_51.0nt	CM049424.1	94.118	51	3	0	1	51	62598219	62598169	6.57e-14	78.7
PaxiSAT3_CL58_TR_1_x_51.0nt	CM049424.1	92.157	51	4	0	1	51	62598868	62598818	3.06e-12	73.1
PaxiSAT3_CL58_TR_1_x_51.0nt	CM049424.1	92.157	51	4	0	1	51	62598919	62598869	3.06e-12	73.1
PaxiSAT3_CL58_TR_1_x_51.0nt	CM049424.1	94.118	51	3	0	1	51	62599174	62599124	6.57e-14	78.7
PaxiSAT3_CL58_TR_1_x_51.0nt	CM049424.1	95.349	43	2	0	1	43	83102257	83102299	3.96e-11	69.4
PaxiSAT3_CL58_TR_1_x_51.0nt	CM049424.1	94.118	51	3	0	1	51	107787872	107787922	6.57e-14	78.7
PaxiSAT3_CL58_TR_1_x_51.0nt	CM049424.1	94.118	51	3	0	1	51	107788178	107788228	6.57e-14	78.7
PaxiSAT3_CL58_TR_1_x_51.0nt	CM049424.1	95.833	48	2	0	1	48	107788280	107788327	6.57e-14	78.7
PaxiSAT3_CL58_TR_1_x_51.0nt	CM049424.1	98.039	51	1	0	1	51	107789595	107789645	3.04e-17	89.8
PaxiSAT3_CL58_TR_1_x_51.0nt	CM049424.1	91.667	48	4	0	1	48	107790018	107790065	1.42e-10	67.6
PaxiSAT3_CL58_TR_1_x_51.0nt	CM049424.1	95.349	43	2	0	3	45	111327702	111327744	3.96e-11	69.4
PaxiSAT3_CL58_TR_1_x_51.0nt	CM049424.1	97.778	45	1	0	1	45	111333077	111333121	6.57e-14	78.7
PaxiSAT3_CL58_TR_1_x_51.0nt	CM049424.1	96.078	51	2	0	1	51	124329626	124329676	1.41e-15	84.2
PaxiSAT3_CL58_TR_1_x_51.0nt	CM049424.1	93.75	48	3	0	1	48	124329728	124329775	3.06e-12	73.1
PaxiSAT3_CL58_TR_1_x_51.0nt	CM049424.1	95.833	48	2	0	1	48	124329881	124329928	6.57e-14	78.7
PaxiSAT3_CL58_TR_1_x_51.0nt	CM049424.1	94.118	51	3	0	1	51	124330238	124330288	6.57e-14	78.7
PaxiSAT3_CL58_TR_1_x_51.0nt	CM049424.1	94.118	51	3	0	1	51	124330289	124330339	6.57e-14	78.7
PaxiSAT3_CL58_TR_1_x_51.0nt	CM049424.1	91.304	46	4	0	3	48	124330444	124330489	1.84e-09	63.9
PaxiSAT3_CL58_TR_1_x_51.0nt	CM049424.1	96.078	51	2	0	1	51	124330886	124330936	1.41e-15	84.2
PaxiSAT3_CL58_TR_1_x_51.0nt	CM049424.1	91.667	48	4	0	1	48	124331038	124331085	1.42e-10	67.6
PaxiSAT3_CL58_TR_1_x_51.0nt	CM049424.1	90.196	51	5	0	1	51	124331773	124331823	1.42e-10	67.6
PaxiSAT3_CL58_TR_1_x_51.0nt	CM049424.1	94.118	51	3	0	1	51	124331824	124331874	6.57e-14	78.7
PaxiSAT3_CL58_TR_1_x_51.0nt	CM049424.1	95.833	48	2	0	1	48	124332079	124332126	6.57e-14	78.7
PaxiSAT3_CL58_TR_1_x_51.0nt	CM049424.1	93.75	48	3	0	1	48	124332685	124332732	3.06e-12	73.1
PaxiSAT3_CL58_TR_1_x_51.0nt	CM049425.1	94.118	51	3	0	1	51	44235658	44235608	6.57e-14	78.7
PaxiSAT3_CL58_TR_1_x_51.0nt	CM049425.1	96.078	51	2	0	1	51	44236066	44236016	1.41e-15	84.2
PaxiSAT3_CL58_TR_1_x_51.0nt	CM049425.1	96	50	2	0	2	51	52550946	52550897	5.08e-15	82.4
PaxiSAT3_CL58_TR_1_x_51.0nt	CM049425.1	91.667	48	4	0	1	48	52716639	52716686	1.42e-10	67.6
PaxiSAT3_CL58_TR_1_x_51.0nt	CM049425.1	93.75	48	3	0	1	48	52716792	52716839	3.06e-12	73.1
PaxiSAT3_CL58_TR_1_x_51.0nt	CM049425.1	93.75	48	3	0	1	48	52738060	52738107	3.06e-12	73.1
PaxiSAT3_CL58_TR_1_x_51.0nt	CM049425.1	95.833	48	2	0	1	48	52738703	52738750	6.57e-14	78.7
PaxiSAT3_CL58_TR_1_x_51.0nt	CM049425.1	93.75	48	3	0	1	48	52739009	52739056	3.06e-12	73.1
PaxiSAT3_CL58_TR_1_x_51.0nt	CM049425.1	93.75	48	3	0	1	48	52739366	52739413	3.06e-12	73.1
PaxiSAT3_CL58_TR_1_x_51.0nt	CM049425.1	98.039	51	1	0	1	51	55828549	55828499	3.04e-17	89.8
PaxiSAT3_CL58_TR_1_x_51.0nt	CM049425.1	90.196	51	5	0	1	51	55828947	55828897	1.42e-10	67.6
PaxiSAT3_CL58_TR_1_x_51.0nt	CM049425.1	95.833	48	2	0	1	48	55829392	55829345	6.57e-14	78.7
PaxiSAT3_CL58_TR_1_x_51.0nt	CM049425.1	89.286	56	1	2	1	51	55829448	55829393	5.12e-10	65.8
PaxiSAT3_CL58_TR_1_x_51.0nt	CM049425.1	92.157	51	4	0	1	51	55829835	55829785	3.06e-12	73.1
PaxiSAT3_CL58_TR_1_x_51.0nt	CM049425.1	93.75	48	3	0	1	48	55830376	55830329	3.06e-12	73.1
PaxiSAT3_CL58_TR_1_x_51.0nt	CM049425.1	92.157	51	4	0	1	51	55831088	55831038	3.06e-12	73.1
PaxiSAT3_CL58_TR_1_x_51.0nt	CM049425.1	95.238	42	2	0	7	48	72022091	72022050	1.42e-10	67.6
PaxiSAT3_CL58_TR_1_x_51.0nt	CM049425.1	94.118	51	3	0	1	51	72022565	72022515	6.57e-14	78.7
PaxiSAT3_CL58_TR_1_x_51.0nt	CM049425.1	92.157	51	4	0	1	51	72022970	72022920	3.06e-12	73.1
PaxiSAT3_CL58_TR_1_x_51.0nt	CM049425.1	92.157	51	4	0	1	51	72052733	72052683	3.06e-12	73.1
PaxiSAT3_CL58_TR_1_x_51.0nt	CM049425.1	93.617	47	2	1	5	51	72056741	72056696	3.96e-11	69.4
PaxiSAT3_CL58_TR_1_x_51.0nt	CM049425.1	92.157	51	4	0	1	51	72058087	72058037	3.06e-12	73.1
PaxiSAT3_CL58_TR_1_x_51.0nt	CM049425.1	93.617	47	3	0	5	51	72059686	72059640	1.1e-11	71.3
PaxiSAT3_CL58_TR_1_x_51.0nt	CM049425.1	96.97	33	1	0	19	51	72060081	72060049	3.08e-07	56.5
PaxiSAT3_CL58_TR_1_x_51.0nt	CM049425.1	90.196	51	5	0	1	51	72061139	72061089	1.42e-10	67.6
PaxiSAT3_CL58_TR_1_x_51.0nt	CM049425.1	90.196	51	5	0	1	51	72061838	72061788	1.42e-10	67.6
PaxiSAT3_CL58_TR_1_x_51.0nt	CM049425.1	93.617	47	3	0	5	51	72062741	72062695	1.1e-11	71.3
PaxiSAT3_CL58_TR_1_x_51.0nt	CM049425.1	92.157	51	4	0	1	51	72074418	72074368	3.06e-12	73.1
PaxiSAT3_CL58_TR_1_x_51.0nt	CM049425.1	90.196	51	5	0	1	51	72075117	72075067	1.42e-10	67.6
PaxiSAT3_CL58_TR_1_x_51.0nt	CM049425.1	93.617	47	3	0	5	51	72076020	72075974	1.1e-11	71.3
PaxiSAT3_CL58_TR_1_x_51.0nt	CM049425.1	88.235	51	6	0	1	51	72076433	72076383	6.62e-09	62.1
PaxiSAT3_CL58_TR_1_x_51.0nt	CM049425.1	93.75	48	3	0	1	48	72077365	72077318	3.06e-12	73.1
PaxiSAT3_CL58_TR_1_x_51.0nt	CM049425.1	90.196	51	5	0	1	51	72078065	72078015	1.42e-10	67.6
PaxiSAT3_CL58_TR_1_x_51.0nt	CM049425.1	93.617	47	3	0	5	51	72078968	72078922	1.1e-11	71.3
PaxiSAT3_CL58_TR_1_x_51.0nt	CM049425.1	88.235	51	6	0	1	51	72079381	72079331	6.62e-09	62.1
PaxiSAT3_CL58_TR_1_x_51.0nt	CM049425.1	92.157	51	4	0	1	51	72080319	72080269	3.06e-12	73.1
PaxiSAT3_CL58_TR_1_x_51.0nt	CM049425.1	90.196	51	5	0	1	51	72081018	72080968	1.42e-10	67.6
PaxiSAT3_CL58_TR_1_x_51.0nt	CM049425.1	93.023	43	3	0	9	51	72085653	72085611	1.84e-09	63.9
PaxiSAT3_CL58_TR_1_x_51.0nt	CM049425.1	93.617	47	3	0	5	51	72086563	72086517	1.1e-11	71.3
PaxiSAT3_CL58_TR_1_x_51.0nt	CM049425.1	90.196	51	5	0	1	51	72087419	72087369	1.42e-10	67.6
PaxiSAT3_CL58_TR_1_x_51.0nt	CM049425.1	93.023	43	3	0	9	51	72088081	72088039	1.84e-09	63.9
PaxiSAT3_CL58_TR_1_x_51.0nt	CM049425.1	90.196	51	5	0	1	51	72090304	72090254	1.42e-10	67.6
PaxiSAT3_CL58_TR_1_x_51.0nt	CM049425.1	90.196	51	5	0	1	51	72097798	72097748	1.42e-10	67.6
PaxiSAT3_CL58_TR_1_x_51.0nt	CM049425.1	93.023	43	3	0	9	51	72098387	72098345	1.84e-09	63.9
PaxiSAT3_CL58_TR_1_x_51.0nt	CM049425.1	90.196	51	5	0	1	51	72099709	72099659	1.42e-10	67.6
PaxiSAT3_CL58_TR_1_x_51.0nt	CM049425.1	91.111	45	4	0	7	51	72100744	72100700	6.62e-09	62.1
PaxiSAT3_CL58_TR_1_x_51.0nt	CM049425.1	93.023	43	3	0	9	51	72101289	72101247	1.84e-09	63.9
PaxiSAT3_CL58_TR_1_x_51.0nt	CM049425.1	90.196	51	5	0	1	51	72102348	72102298	1.42e-10	67.6
PaxiSAT3_CL58_TR_1_x_51.0nt	CM049425.1	89.13	46	4	1	7	51	72103373	72103328	3.08e-07	56.5
PaxiSAT3_CL58_TR_1_x_51.0nt	CM049425.1	95.455	44	1	1	9	51	72103906	72103863	3.96e-11	69.4
PaxiSAT3_CL58_TR_1_x_51.0nt	CM049425.1	91.111	45	4	0	7	51	72104907	72104863	6.62e-09	62.1
PaxiSAT3_CL58_TR_1_x_51.0nt	CM049425.1	93.023	43	3	0	9	51	72105426	72105384	1.84e-09	63.9
PaxiSAT3_CL58_TR_1_x_51.0nt	CM049425.1	90.196	51	5	0	1	51	72106747	72106697	1.42e-10	67.6
PaxiSAT3_CL58_TR_1_x_51.0nt	CM049425.1	95	40	2	0	9	48	72108240	72108201	1.84e-09	63.9
PaxiSAT3_CL58_TR_1_x_51.0nt	CM049425.1	90.196	51	5	0	1	51	72109562	72109512	1.42e-10	67.6
PaxiSAT3_CL58_TR_1_x_51.0nt	CM049425.1	90.196	51	5	0	1	51	72110516	72110466	1.42e-10	67.6
PaxiSAT3_CL58_TR_1_x_51.0nt	CM049425.1	90.196	51	5	0	1	51	72113457	72113407	1.42e-10	67.6
PaxiSAT3_CL58_TR_1_x_51.0nt	CM049425.1	90.196	51	5	0	1	51	72114411	72114361	1.42e-10	67.6
PaxiSAT3_CL58_TR_1_x_51.0nt	CM049425.1	90.196	51	5	0	1	51	72116113	72116063	1.42e-10	67.6
PaxiSAT3_CL58_TR_1_x_51.0nt	CM049425.1	90.196	51	5	0	1	51	72117805	72117755	1.42e-10	67.6
PaxiSAT3_CL58_TR_1_x_51.0nt	CM049425.1	90.196	51	5	0	1	51	72118756	72118706	1.42e-10	67.6
PaxiSAT3_CL58_TR_1_x_51.0nt	CM049425.1	90.196	51	5	0	1	51	72120459	72120409	1.42e-10	67.6
PaxiSAT3_CL58_TR_1_x_51.0nt	CM049425.1	90.385	52	4	1	1	51	72121392	72121341	1.42e-10	67.6
PaxiSAT3_CL58_TR_1_x_51.0nt	CM049425.1	90.196	51	5	0	1	51	72122431	72122381	1.42e-10	67.6
PaxiSAT3_CL58_TR_1_x_51.0nt	CM049425.1	90.196	51	5	0	1	51	72123379	72123329	1.42e-10	67.6
PaxiSAT3_CL58_TR_1_x_51.0nt	CM049425.1	90.196	51	5	0	1	51	72126030	72125980	1.42e-10	67.6
PaxiSAT3_CL58_TR_1_x_51.0nt	CM049425.1	90.196	51	5	0	1	51	72126984	72126934	1.42e-10	67.6
PaxiSAT3_CL58_TR_1_x_51.0nt	CM049425.1	90.909	44	4	0	5	48	75341040	75341083	2.38e-08	60.2
PaxiSAT3_CL58_TR_1_x_51.0nt	CM049425.1	93.182	44	3	0	5	48	75341193	75341236	5.12e-10	65.8
PaxiSAT3_CL58_TR_1_x_51.0nt	CM049425.1	96.078	51	2	0	1	51	75341285	75341335	1.41e-15	84.2
PaxiSAT3_CL58_TR_1_x_51.0nt	CM049425.1	91.667	48	4	0	1	48	75341541	75341588	1.42e-10	67.6
PaxiSAT3_CL58_TR_1_x_51.0nt	CM049425.1	90.196	51	5	0	1	51	153214178	153214128	1.42e-10	67.6
PaxiSAT3_CL58_TR_1_x_51.0nt	CM049425.1	90.196	51	4	1	1	51	153217512	153217463	5.12e-10	65.8
PaxiSAT3_CL58_TR_1_x_51.0nt	CM049425.1	94.118	51	3	0	1	51	153217614	153217564	6.57e-14	78.7
PaxiSAT3_CL58_TR_1_x_51.0nt	CM049425.1	96.078	51	2	0	1	51	153217766	153217716	1.41e-15	84.2
PaxiSAT3_CL58_TR_1_x_51.0nt	JANRMM010000001.1	96.078	51	2	0	1	51	62035534	62035484	1.42e-15	84.2
PaxiSAT3_CL58_TR_1_x_51.0nt	JANRMM010000001.1	97.917	48	1	0	1	48	118061094	118061141	1.42e-15	84.2
PaxiSAT3_CL58_TR_1_x_51.0nt	JANRMM010000001.1	96.078	51	2	0	1	51	131954637	131954687	1.42e-15	84.2
PaxiSAT3_CL58_TR_1_x_51.0nt	JANRMM010000001.1	96.078	51	2	0	1	51	131955081	131955131	1.42e-15	84.2
PaxiSAT3_CL58_TR_1_x_51.0nt	JANRMM010000001.1	96.078	51	2	0	1	51	142109811	142109761	1.42e-15	84.2
PaxiSAT3_CL58_TR_1_x_51.0nt	JANRMM010000001.1	96.078	51	2	0	1	51	174392310	174392260	1.42e-15	84.2
PaxiSAT3_CL58_TR_1_x_51.0nt	JANRMM010000001.1	96.078	51	2	0	1	51	176589777	176589727	1.42e-15	84.2
PaxiSAT3_CL58_TR_1_x_51.0nt	JANRMM010000001.1	96.078	51	2	0	1	51	176618271	176618221	1.42e-15	84.2
PaxiSAT3_CL58_TR_1_x_51.0nt	JANRMM010000001.1	96.078	51	2	0	1	51	176618424	176618374	1.42e-15	84.2
PaxiSAT3_CL58_TR_1_x_51.0nt	JANRMM010000001.1	96.078	51	2	0	1	51	184357093	184357043	1.42e-15	84.2
PaxiSAT3_CL58_TR_1_x_51.0nt	JANRMM010000001.1	96.078	51	2	0	1	51	184357195	184357145	1.42e-15	84.2
PaxiSAT3_CL58_TR_1_x_51.0nt	JANRMM010000001.1	97.917	48	1	0	4	51	184357243	184357196	1.42e-15	84.2
PaxiSAT3_CL58_TR_1_x_51.0nt	JANRMM010000001.1	95.833	48	2	0	1	48	79516472	79516519	6.62e-14	78.7
PaxiSAT3_CL58_TR_1_x_51.0nt	JANRMM010000001.1	95.833	48	2	0	1	48	118062165	118062212	6.62e-14	78.7
PaxiSAT3_CL58_TR_1_x_51.0nt	JANRMM010000001.1	94.118	51	3	0	1	51	174392851	174392801	6.62e-14	78.7
PaxiSAT3_CL58_TR_1_x_51.0nt	JANRMM010000001.1	94.118	51	3	0	1	51	174393547	174393497	6.62e-14	78.7
PaxiSAT3_CL58_TR_1_x_51.0nt	JANRMM010000001.1	94.118	51	3	0	1	51	176616774	176616724	6.62e-14	78.7
PaxiSAT3_CL58_TR_1_x_51.0nt	JANRMM010000001.1	94.118	51	3	0	1	51	176618577	176618527	6.62e-14	78.7
PaxiSAT3_CL58_TR_1_x_51.0nt	JANRMM010000001.1	94.118	51	3	0	1	51	176618969	176618919	6.62e-14	78.7
PaxiSAT3_CL58_TR_1_x_51.0nt	JANRMM010000001.1	95.833	48	2	0	2	49	191614517	191614564	6.62e-14	78.7
PaxiSAT3_CL58_TR_1_x_51.0nt	JANRMM010000001.1	92.157	51	4	0	1	51	62034398	62034348	3.08e-12	73.1
PaxiSAT3_CL58_TR_1_x_51.0nt	JANRMM010000001.1	93.75	48	3	0	1	48	62035687	62035640	3.08e-12	73.1
PaxiSAT3_CL58_TR_1_x_51.0nt	JANRMM010000001.1	92.157	51	4	0	1	51	118061145	118061195	3.08e-12	73.1
PaxiSAT3_CL58_TR_1_x_51.0nt	JANRMM010000001.1	93.75	48	3	0	1	48	118061692	118061739	3.08e-12	73.1
PaxiSAT3_CL58_TR_1_x_51.0nt	JANRMM010000001.1	93.75	48	3	0	1	48	118062253	118062300	3.08e-12	73.1
PaxiSAT3_CL58_TR_1_x_51.0nt	JANRMM010000001.1	92.157	51	4	0	1	51	120241089	120241039	3.08e-12	73.1
PaxiSAT3_CL58_TR_1_x_51.0nt	JANRMM010000001.1	93.75	48	3	0	1	48	131953698	131953745	3.08e-12	73.1
PaxiSAT3_CL58_TR_1_x_51.0nt	JANRMM010000001.1	93.75	48	3	0	1	48	131954142	131954189	3.08e-12	73.1
PaxiSAT3_CL58_TR_1_x_51.0nt	JANRMM010000001.1	93.75	48	3	0	1	48	131954688	131954735	3.08e-12	73.1
PaxiSAT3_CL58_TR_1_x_51.0nt	JANRMM010000001.1	92.157	51	4	0	1	51	141330675	141330625	3.08e-12	73.1
PaxiSAT3_CL58_TR_1_x_51.0nt	JANRMM010000001.1	92.157	51	4	0	1	51	141330879	141330829	3.08e-12	73.1
PaxiSAT3_CL58_TR_1_x_51.0nt	JANRMM010000001.1	92.157	51	4	0	1	51	176588530	176588480	3.08e-12	73.1
PaxiSAT3_CL58_TR_1_x_51.0nt	JANRMM010000001.1	92.157	51	4	0	1	51	176617422	176617372	3.08e-12	73.1
PaxiSAT3_CL58_TR_1_x_51.0nt	JANRMM010000001.1	92.157	51	4	0	1	51	176617473	176617423	3.08e-12	73.1
PaxiSAT3_CL58_TR_1_x_51.0nt	JANRMM010000001.1	95.556	45	2	0	1	45	176617874	176617830	3.08e-12	73.1
PaxiSAT3_CL58_TR_1_x_51.0nt	JANRMM010000001.1	92.157	51	2	2	1	51	91743142	91743190	1.11e-11	71.3
PaxiSAT3_CL58_TR_1_x_51.0nt	JANRMM010000001.1	92	50	4	0	2	51	174393495	174393446	1.11e-11	71.3
PaxiSAT3_CL58_TR_1_x_51.0nt	JANRMM010000001.1	93.478	46	3	0	3	48	100378398	100378443	3.99e-11	69.4
PaxiSAT3_CL58_TR_1_x_51.0nt	JANRMM010000001.1	90.196	51	5	0	1	51	8972564	8972614	1.43e-10	67.6
PaxiSAT3_CL58_TR_1_x_51.0nt	JANRMM010000001.1	91.667	48	4	0	1	48	79516625	79516672	1.43e-10	67.6
PaxiSAT3_CL58_TR_1_x_51.0nt	JANRMM010000001.1	93.333	45	3	0	7	51	176616717	176616673	1.43e-10	67.6
PaxiSAT3_CL58_TR_1_x_51.0nt	JANRMM010000001.1	90.196	51	5	0	1	51	176617320	176617270	1.43e-10	67.6
PaxiSAT3_CL58_TR_1_x_51.0nt	JANRMM010000001.1	88.889	54	3	2	1	51	62040562	62040509	1.85e-09	63.9
PaxiSAT3_CL58_TR_1_x_51.0nt	JANRMM010000001.1	89.796	49	5	0	3	51	100723986	100723938	1.85e-09	63.9
PaxiSAT3_CL58_TR_1_x_51.0nt	JANRMM010000001.1	89.583	48	5	0	1	48	129833438	129833485	6.67e-09	62.1
PaxiSAT3_CL58_TR_1_x_51.0nt	JANRMM010000001.1	100	32	0	0	19	50	91746174	91746205	2.4e-08	60.2
PaxiSAT3_CL58_TR_1_x_51.0nt	JANRMM010000001.1	100	31	0	0	1	31	79519353	79519383	8.63e-08	58.4
PaxiSAT3_CL58_TR_1_x_51.0nt	JANRMM010000002.1	98.039	51	1	0	1	51	55476416	55476366	3.06e-17	89.8
PaxiSAT3_CL58_TR_1_x_51.0nt	JANRMM010000002.1	98.039	51	1	0	1	51	55478019	55477969	3.06e-17	89.8
PaxiSAT3_CL58_TR_1_x_51.0nt	JANRMM010000002.1	98.039	51	1	0	1	51	55478274	55478224	3.06e-17	89.8
PaxiSAT3_CL58_TR_1_x_51.0nt	JANRMM010000002.1	98.039	51	1	0	1	51	55479824	55479774	3.06e-17	89.8
PaxiSAT3_CL58_TR_1_x_51.0nt	JANRMM010000002.1	98.039	51	1	0	1	51	55485449	55485399	3.06e-17	89.8
PaxiSAT3_CL58_TR_1_x_51.0nt	JANRMM010000002.1	98.039	51	1	0	1	51	55518207	55518157	3.06e-17	89.8
PaxiSAT3_CL58_TR_1_x_51.0nt	JANRMM010000002.1	98.039	51	1	0	1	51	55520640	55520590	3.06e-17	89.8
PaxiSAT3_CL58_TR_1_x_51.0nt	JANRMM010000002.1	98.039	51	1	0	1	51	55523087	55523037	3.06e-17	89.8
PaxiSAT3_CL58_TR_1_x_51.0nt	JANRMM010000002.1	98.039	51	1	0	1	51	55525578	55525528	3.06e-17	89.8
PaxiSAT3_CL58_TR_1_x_51.0nt	JANRMM010000002.1	98.039	51	1	0	1	51	55538126	55538076	3.06e-17	89.8
PaxiSAT3_CL58_TR_1_x_51.0nt	JANRMM010000002.1	98.039	51	1	0	1	51	55539728	55539678	3.06e-17	89.8
PaxiSAT3_CL58_TR_1_x_51.0nt	JANRMM010000002.1	98.039	51	1	0	1	51	55542434	55542384	3.06e-17	89.8
PaxiSAT3_CL58_TR_1_x_51.0nt	JANRMM010000002.1	98.039	51	1	0	1	51	55542638	55542588	3.06e-17	89.8
PaxiSAT3_CL58_TR_1_x_51.0nt	JANRMM010000002.1	98.039	51	1	0	1	51	55544088	55544038	3.06e-17	89.8
PaxiSAT3_CL58_TR_1_x_51.0nt	JANRMM010000002.1	98.039	51	1	0	1	51	55544343	55544293	3.06e-17	89.8
PaxiSAT3_CL58_TR_1_x_51.0nt	JANRMM010000002.1	98.039	51	1	0	1	51	104289102	104289052	3.06e-17	89.8
PaxiSAT3_CL58_TR_1_x_51.0nt	JANRMM010000002.1	98	50	1	0	2	51	23646471	23646422	1.1e-16	87.9
PaxiSAT3_CL58_TR_1_x_51.0nt	JANRMM010000002.1	97.959	49	1	0	3	51	55523544	55523496	3.96e-16	86.1
PaxiSAT3_CL58_TR_1_x_51.0nt	JANRMM010000002.1	97.917	48	1	0	1	48	19665345	19665392	1.42e-15	84.2
PaxiSAT3_CL58_TR_1_x_51.0nt	JANRMM010000002.1	97.917	48	1	0	1	48	19669718	19669765	1.42e-15	84.2
PaxiSAT3_CL58_TR_1_x_51.0nt	JANRMM010000002.1	96.078	51	2	0	1	51	55395293	55395243	1.42e-15	84.2
PaxiSAT3_CL58_TR_1_x_51.0nt	JANRMM010000002.1	96.078	51	2	0	1	51	55405358	55405308	1.42e-15	84.2
PaxiSAT3_CL58_TR_1_x_51.0nt	JANRMM010000002.1	96.078	51	2	0	1	51	55410019	55409969	1.42e-15	84.2
PaxiSAT3_CL58_TR_1_x_51.0nt	JANRMM010000002.1	96.078	51	2	0	1	51	55411604	55411554	1.42e-15	84.2
PaxiSAT3_CL58_TR_1_x_51.0nt	JANRMM010000002.1	96.078	51	2	0	1	51	55430372	55430322	1.42e-15	84.2
PaxiSAT3_CL58_TR_1_x_51.0nt	JANRMM010000002.1	96.078	51	2	0	1	51	55434059	55434009	1.42e-15	84.2
PaxiSAT3_CL58_TR_1_x_51.0nt	JANRMM010000002.1	96.078	51	2	0	1	51	55435063	55435013	1.42e-15	84.2
PaxiSAT3_CL58_TR_1_x_51.0nt	JANRMM010000002.1	96.078	51	2	0	1	51	55445692	55445642	1.42e-15	84.2
PaxiSAT3_CL58_TR_1_x_51.0nt	JANRMM010000002.1	96.078	51	2	0	1	51	55457906	55457856	1.42e-15	84.2
PaxiSAT3_CL58_TR_1_x_51.0nt	JANRMM010000002.1	96.078	51	2	0	1	51	55459275	55459225	1.42e-15	84.2
PaxiSAT3_CL58_TR_1_x_51.0nt	JANRMM010000002.1	96.078	51	2	0	1	51	55460953	55460903	1.42e-15	84.2
PaxiSAT3_CL58_TR_1_x_51.0nt	JANRMM010000002.1	96.078	51	2	0	1	51	55462611	55462561	1.42e-15	84.2
PaxiSAT3_CL58_TR_1_x_51.0nt	JANRMM010000002.1	96.078	51	2	0	1	51	55463983	55463933	1.42e-15	84.2
PaxiSAT3_CL58_TR_1_x_51.0nt	JANRMM010000002.1	96.078	51	2	0	1	51	55466826	55466776	1.42e-15	84.2
PaxiSAT3_CL58_TR_1_x_51.0nt	JANRMM010000002.1	96.078	51	2	0	1	51	55475321	55475271	1.42e-15	84.2
PaxiSAT3_CL58_TR_1_x_51.0nt	JANRMM010000002.1	96.078	51	2	0	1	51	55481376	55481326	1.42e-15	84.2
PaxiSAT3_CL58_TR_1_x_51.0nt	JANRMM010000002.1	96.078	51	2	0	1	51	55523291	55523241	1.42e-15	84.2
PaxiSAT3_CL58_TR_1_x_51.0nt	JANRMM010000002.1	96.078	51	2	0	1	51	55525833	55525783	1.42e-15	84.2
PaxiSAT3_CL58_TR_1_x_51.0nt	JANRMM010000002.1	96.078	51	2	0	1	51	55557938	55557888	1.42e-15	84.2
PaxiSAT3_CL58_TR_1_x_51.0nt	JANRMM010000002.1	96.078	51	2	0	1	51	55558040	55557990	1.42e-15	84.2
PaxiSAT3_CL58_TR_1_x_51.0nt	JANRMM010000002.1	96.078	51	2	0	1	51	55581726	55581676	1.42e-15	84.2
PaxiSAT3_CL58_TR_1_x_51.0nt	JANRMM010000002.1	96.078	51	2	0	1	51	55582467	55582417	1.42e-15	84.2
PaxiSAT3_CL58_TR_1_x_51.0nt	JANRMM010000002.1	96.078	51	2	0	1	51	55597019	55596969	1.42e-15	84.2
PaxiSAT3_CL58_TR_1_x_51.0nt	JANRMM010000002.1	96.078	51	2	0	1	51	55612022	55611972	1.42e-15	84.2
PaxiSAT3_CL58_TR_1_x_51.0nt	JANRMM010000002.1	96.078	51	2	0	1	51	55648024	55647974	1.42e-15	84.2
PaxiSAT3_CL58_TR_1_x_51.0nt	JANRMM010000002.1	96.078	51	2	0	1	51	55651741	55651691	1.42e-15	84.2
PaxiSAT3_CL58_TR_1_x_51.0nt	JANRMM010000002.1	96.078	51	2	0	1	51	55660556	55660506	1.42e-15	84.2
PaxiSAT3_CL58_TR_1_x_51.0nt	JANRMM010000002.1	96.078	51	2	0	1	51	55665566	55665516	1.42e-15	84.2
PaxiSAT3_CL58_TR_1_x_51.0nt	JANRMM010000002.1	96.078	51	2	0	1	51	130857565	130857515	1.42e-15	84.2
PaxiSAT3_CL58_TR_1_x_51.0nt	JANRMM010000002.1	96	50	2	0	2	51	55447319	55447270	5.12e-15	82.4
PaxiSAT3_CL58_TR_1_x_51.0nt	JANRMM010000002.1	96	50	2	0	2	51	55666679	55666630	5.12e-15	82.4
PaxiSAT3_CL58_TR_1_x_51.0nt	JANRMM010000002.1	96	50	2	0	1	50	104289871	104289822	5.12e-15	82.4
PaxiSAT3_CL58_TR_1_x_51.0nt	JANRMM010000002.1	95.918	49	2	0	3	51	55380544	55380496	1.84e-14	80.5
PaxiSAT3_CL58_TR_1_x_51.0nt	JANRMM010000002.1	95.918	49	2	0	3	51	55408109	55408061	1.84e-14	80.5
PaxiSAT3_CL58_TR_1_x_51.0nt	JANRMM010000002.1	95.918	49	2	0	3	51	55427995	55427947	1.84e-14	80.5
PaxiSAT3_CL58_TR_1_x_51.0nt	JANRMM010000002.1	95.918	49	2	0	3	51	55663365	55663317	1.84e-14	80.5
PaxiSAT3_CL58_TR_1_x_51.0nt	JANRMM010000002.1	94.118	51	3	0	1	51	1813811	1813861	6.62e-14	78.7
PaxiSAT3_CL58_TR_1_x_51.0nt	JANRMM010000002.1	94.118	51	3	0	1	51	55382788	55382738	6.62e-14	78.7
PaxiSAT3_CL58_TR_1_x_51.0nt	JANRMM010000002.1	94.118	51	3	0	1	51	55406448	55406398	6.62e-14	78.7
PaxiSAT3_CL58_TR_1_x_51.0nt	JANRMM010000002.1	94.118	51	3	0	1	51	55445743	55445693	6.62e-14	78.7
PaxiSAT3_CL58_TR_1_x_51.0nt	JANRMM010000002.1	94.118	51	3	0	1	51	55445794	55445744	6.62e-14	78.7
PaxiSAT3_CL58_TR_1_x_51.0nt	JANRMM010000002.1	94.118	51	3	0	1	51	55448107	55448057	6.62e-14	78.7
PaxiSAT3_CL58_TR_1_x_51.0nt	JANRMM010000002.1	94.118	51	3	0	1	51	55458744	55458694	6.62e-14	78.7
PaxiSAT3_CL58_TR_1_x_51.0nt	JANRMM010000002.1	94.118	51	3	0	1	51	55463551	55463501	6.62e-14	78.7
PaxiSAT3_CL58_TR_1_x_51.0nt	JANRMM010000002.1	94.118	51	3	0	1	51	55464820	55464770	6.62e-14	78.7
PaxiSAT3_CL58_TR_1_x_51.0nt	JANRMM010000002.1	94.118	51	3	0	1	51	55473999	55473949	6.62e-14	78.7
PaxiSAT3_CL58_TR_1_x_51.0nt	JANRMM010000002.1	94.118	51	3	0	1	51	55477028	55476978	6.62e-14	78.7
PaxiSAT3_CL58_TR_1_x_51.0nt	JANRMM010000002.1	94.118	51	3	0	1	51	55478686	55478636	6.62e-14	78.7
PaxiSAT3_CL58_TR_1_x_51.0nt	JANRMM010000002.1	95.833	48	2	0	1	48	55480436	55480389	6.62e-14	78.7
PaxiSAT3_CL58_TR_1_x_51.0nt	JANRMM010000002.1	94.118	51	3	0	1	51	55484509	55484459	6.62e-14	78.7
PaxiSAT3_CL58_TR_1_x_51.0nt	JANRMM010000002.1	94.118	51	3	0	1	51	55487154	55487104	6.62e-14	78.7
PaxiSAT3_CL58_TR_1_x_51.0nt	JANRMM010000002.1	94.118	51	3	0	1	51	55518819	55518769	6.62e-14	78.7
PaxiSAT3_CL58_TR_1_x_51.0nt	JANRMM010000002.1	94.118	51	3	0	1	51	55523954	55523904	6.62e-14	78.7
PaxiSAT3_CL58_TR_1_x_51.0nt	JANRMM010000002.1	94.118	51	3	0	1	51	55535266	55535216	6.62e-14	78.7
PaxiSAT3_CL58_TR_1_x_51.0nt	JANRMM010000002.1	94.118	51	3	0	1	51	55536308	55536258	6.62e-14	78.7
PaxiSAT3_CL58_TR_1_x_51.0nt	JANRMM010000002.1	94.118	51	3	0	1	51	55538737	55538687	6.62e-14	78.7
PaxiSAT3_CL58_TR_1_x_51.0nt	JANRMM010000002.1	95.833	48	2	0	1	48	55540401	55540354	6.62e-14	78.7
PaxiSAT3_CL58_TR_1_x_51.0nt	JANRMM010000002.1	94.118	51	3	0	1	51	55541443	55541393	6.62e-14	78.7
PaxiSAT3_CL58_TR_1_x_51.0nt	JANRMM010000002.1	94.118	51	3	0	1	51	55542944	55542894	6.62e-14	78.7
PaxiSAT3_CL58_TR_1_x_51.0nt	JANRMM010000002.1	94.118	51	3	0	1	51	55544649	55544599	6.62e-14	78.7
PaxiSAT3_CL58_TR_1_x_51.0nt	JANRMM010000002.1	94.118	51	3	0	1	51	55559757	55559707	6.62e-14	78.7
PaxiSAT3_CL58_TR_1_x_51.0nt	JANRMM010000002.1	94.118	51	3	0	1	51	55580771	55580721	6.62e-14	78.7
PaxiSAT3_CL58_TR_1_x_51.0nt	JANRMM010000002.1	94.118	51	3	0	1	51	55583410	55583360	6.62e-14	78.7
PaxiSAT3_CL58_TR_1_x_51.0nt	JANRMM010000002.1	94.118	51	3	0	1	51	55584120	55584070	6.62e-14	78.7
PaxiSAT3_CL58_TR_1_x_51.0nt	JANRMM010000002.1	95.918	49	1	1	2	50	55587924	55587877	6.62e-14	78.7
PaxiSAT3_CL58_TR_1_x_51.0nt	JANRMM010000002.1	94.118	51	3	0	1	51	55609011	55608961	6.62e-14	78.7
PaxiSAT3_CL58_TR_1_x_51.0nt	JANRMM010000002.1	94.118	51	3	0	1	51	55612175	55612125	6.62e-14	78.7
PaxiSAT3_CL58_TR_1_x_51.0nt	JANRMM010000002.1	94.118	51	3	0	1	51	55646822	55646772	6.62e-14	78.7
PaxiSAT3_CL58_TR_1_x_51.0nt	JANRMM010000002.1	94.118	51	3	0	1	51	55647126	55647076	6.62e-14	78.7
PaxiSAT3_CL58_TR_1_x_51.0nt	JANRMM010000002.1	94.118	51	3	0	1	51	55661663	55661613	6.62e-14	78.7
PaxiSAT3_CL58_TR_1_x_51.0nt	JANRMM010000002.1	94.118	51	1	2	1	50	55444619	55444570	2.38e-13	76.8
PaxiSAT3_CL58_TR_1_x_51.0nt	JANRMM010000002.1	94	50	3	0	2	51	55474428	55474379	2.38e-13	76.8
PaxiSAT3_CL58_TR_1_x_51.0nt	JANRMM010000002.1	94.118	51	1	2	1	51	55554450	55554402	2.38e-13	76.8
PaxiSAT3_CL58_TR_1_x_51.0nt	JANRMM010000002.1	92.593	54	1	3	1	51	55554904	55554851	8.57e-13	75
PaxiSAT3_CL58_TR_1_x_51.0nt	JANRMM010000002.1	93.75	48	3	0	4	51	55445282	55445235	3.08e-12	73.1
PaxiSAT3_CL58_TR_1_x_51.0nt	JANRMM010000002.1	92.157	51	4	0	1	51	55445896	55445846	3.08e-12	73.1
PaxiSAT3_CL58_TR_1_x_51.0nt	JANRMM010000002.1	92.157	51	4	0	1	51	55446942	55446892	3.08e-12	73.1
PaxiSAT3_CL58_TR_1_x_51.0nt	JANRMM010000002.1	92.157	51	4	0	1	51	55462182	55462132	3.08e-12	73.1
PaxiSAT3_CL58_TR_1_x_51.0nt	JANRMM010000002.1	92.157	51	4	0	1	51	55466877	55466827	3.08e-12	73.1
PaxiSAT3_CL58_TR_1_x_51.0nt	JANRMM010000002.1	92.157	51	4	0	1	51	55467409	55467359	3.08e-12	73.1
PaxiSAT3_CL58_TR_1_x_51.0nt	JANRMM010000002.1	93.75	48	3	0	1	48	55473588	55473541	3.08e-12	73.1
PaxiSAT3_CL58_TR_1_x_51.0nt	JANRMM010000002.1	95.556	45	2	0	2	46	55473896	55473852	3.08e-12	73.1
PaxiSAT3_CL58_TR_1_x_51.0nt	JANRMM010000002.1	92.157	51	4	0	1	51	55543199	55543149	3.08e-12	73.1
PaxiSAT3_CL58_TR_1_x_51.0nt	JANRMM010000002.1	92.157	51	4	0	1	51	55553579	55553529	3.08e-12	73.1
PaxiSAT3_CL58_TR_1_x_51.0nt	JANRMM010000002.1	92.157	51	4	0	1	51	55580123	55580073	3.08e-12	73.1
PaxiSAT3_CL58_TR_1_x_51.0nt	JANRMM010000002.1	92.157	51	4	0	1	51	55651843	55651793	3.08e-12	73.1
PaxiSAT3_CL58_TR_1_x_51.0nt	JANRMM010000002.1	92.157	51	4	0	1	51	87240674	87240624	3.08e-12	73.1
PaxiSAT3_CL58_TR_1_x_51.0nt	JANRMM010000002.1	92.157	51	4	0	1	51	116155712	116155662	3.08e-12	73.1
PaxiSAT3_CL58_TR_1_x_51.0nt	JANRMM010000002.1	92	50	4	0	1	50	55432335	55432286	1.11e-11	71.3
PaxiSAT3_CL58_TR_1_x_51.0nt	JANRMM010000002.1	92	50	4	0	1	50	55458948	55458899	1.11e-11	71.3
PaxiSAT3_CL58_TR_1_x_51.0nt	JANRMM010000002.1	91.667	48	4	0	1	48	19662932	19662979	1.43e-10	67.6
PaxiSAT3_CL58_TR_1_x_51.0nt	JANRMM010000002.1	91.667	48	4	0	1	48	19663477	19663524	1.43e-10	67.6
PaxiSAT3_CL58_TR_1_x_51.0nt	JANRMM010000002.1	91.667	48	4	0	1	48	55434160	55434113	1.43e-10	67.6
PaxiSAT3_CL58_TR_1_x_51.0nt	JANRMM010000002.1	91.667	48	4	0	1	48	55446180	55446133	1.43e-10	67.6
PaxiSAT3_CL58_TR_1_x_51.0nt	JANRMM010000002.1	90.196	51	5	0	1	51	55446636	55446586	1.43e-10	67.6
PaxiSAT3_CL58_TR_1_x_51.0nt	JANRMM010000002.1	90.196	51	5	0	1	51	55460472	55460422	1.43e-10	67.6
PaxiSAT3_CL58_TR_1_x_51.0nt	JANRMM010000002.1	91.667	48	4	0	1	48	55460626	55460579	1.43e-10	67.6
PaxiSAT3_CL58_TR_1_x_51.0nt	JANRMM010000002.1	90.196	51	5	0	1	51	55462131	55462081	1.43e-10	67.6
PaxiSAT3_CL58_TR_1_x_51.0nt	JANRMM010000002.1	91.667	48	4	0	1	48	55462284	55462237	1.43e-10	67.6
PaxiSAT3_CL58_TR_1_x_51.0nt	JANRMM010000002.1	90.196	51	5	0	1	51	55664356	55664306	1.43e-10	67.6
PaxiSAT3_CL58_TR_1_x_51.0nt	JANRMM010000002.1	90.196	51	5	0	1	51	90611432	90611382	1.43e-10	67.6
PaxiSAT3_CL58_TR_1_x_51.0nt	JANRMM010000002.1	90.196	51	5	0	1	51	116154387	116154337	1.43e-10	67.6
PaxiSAT3_CL58_TR_1_x_51.0nt	JANRMM010000002.1	91.667	48	3	1	2	48	19664951	19664998	5.16e-10	65.8
PaxiSAT3_CL58_TR_1_x_51.0nt	JANRMM010000002.1	91.667	48	3	1	2	48	19669324	19669371	5.16e-10	65.8
PaxiSAT3_CL58_TR_1_x_51.0nt	JANRMM010000002.1	90	50	5	0	1	50	55463653	55463604	5.16e-10	65.8
PaxiSAT3_CL58_TR_1_x_51.0nt	JANRMM010000002.1	90	50	5	0	2	51	55466723	55466674	5.16e-10	65.8
PaxiSAT3_CL58_TR_1_x_51.0nt	JANRMM010000002.1	90	50	5	0	2	51	55663571	55663522	5.16e-10	65.8
PaxiSAT3_CL58_TR_1_x_51.0nt	JANRMM010000002.1	97.297	37	1	0	1	37	55446891	55446855	1.85e-09	63.9
PaxiSAT3_CL58_TR_1_x_51.0nt	JANRMM010000002.1	97.297	37	1	0	1	37	55457477	55457441	1.85e-09	63.9
PaxiSAT3_CL58_TR_1_x_51.0nt	JANRMM010000002.1	88.462	52	4	2	1	51	55432131	55432081	6.67e-09	62.1
PaxiSAT3_CL58_TR_1_x_51.0nt	JANRMM010000002.1	88.462	52	4	2	1	51	55444415	55444365	6.67e-09	62.1
PaxiSAT3_CL58_TR_1_x_51.0nt	JANRMM010000002.1	89.583	48	5	0	1	48	92239281	92239328	6.67e-09	62.1
PaxiSAT3_CL58_TR_1_x_51.0nt	JANRMM010000002.1	89.362	47	5	0	1	47	55459631	55459585	2.4e-08	60.2
PaxiSAT3_CL58_TR_1_x_51.0nt	JANRMM010000002.1	89.362	47	5	0	1	47	55464340	55464294	2.4e-08	60.2
PaxiSAT3_CL58_TR_1_x_51.0nt	JANRMM010000002.1	100	31	0	0	7	37	55421030	55421000	8.63e-08	58.4
PaxiSAT3_CL58_TR_1_x_51.0nt	JANRMM010000002.1	94.595	37	2	0	1	37	55447677	55447641	8.63e-08	58.4
PaxiSAT3_CL58_TR_1_x_51.0nt	JANRMM010000002.1	89.362	47	3	2	1	47	55461289	55461245	8.63e-08	58.4
PaxiSAT3_CL58_TR_1_x_51.0nt	JANRMM010000002.1	100	31	0	0	1	31	55579217	55579187	8.63e-08	58.4
PaxiSAT3_CL58_TR_1_x_51.0nt	JANRMM010000002.1	86.275	51	7	0	1	51	55364293	55364243	3.1e-07	56.5
PaxiSAT3_CL58_TR_1_x_51.0nt	JANRMM010000003.1	96.078	51	2	0	1	51	56325291	56325341	1.42e-15	84.2
PaxiSAT3_CL58_TR_1_x_51.0nt	JANRMM010000003.1	96.078	51	2	0	1	51	74842878	74842928	1.42e-15	84.2
PaxiSAT3_CL58_TR_1_x_51.0nt	JANRMM010000003.1	96.078	51	2	0	1	51	152620909	152620859	1.42e-15	84.2
PaxiSAT3_CL58_TR_1_x_51.0nt	JANRMM010000003.1	96.078	51	2	0	1	51	152620960	152620910	1.42e-15	84.2
PaxiSAT3_CL58_TR_1_x_51.0nt	JANRMM010000003.1	96.078	51	2	0	1	51	155113805	155113755	1.42e-15	84.2
PaxiSAT3_CL58_TR_1_x_51.0nt	JANRMM010000003.1	95.918	49	2	0	3	51	56325001	56325049	1.84e-14	80.5
PaxiSAT3_CL58_TR_1_x_51.0nt	JANRMM010000003.1	94.118	51	3	0	1	51	66252699	66252649	6.62e-14	78.7
PaxiSAT3_CL58_TR_1_x_51.0nt	JANRMM010000003.1	95.833	48	2	0	1	48	74844038	74844085	6.62e-14	78.7
PaxiSAT3_CL58_TR_1_x_51.0nt	JANRMM010000003.1	94.118	51	3	0	1	51	74844089	74844139	6.62e-14	78.7
PaxiSAT3_CL58_TR_1_x_51.0nt	JANRMM010000003.1	94.118	51	3	0	1	51	86970188	86970138	6.62e-14	78.7
PaxiSAT3_CL58_TR_1_x_51.0nt	JANRMM010000003.1	94.118	51	3	0	1	51	86971033	86970983	6.62e-14	78.7
PaxiSAT3_CL58_TR_1_x_51.0nt	JANRMM010000003.1	94.118	51	3	0	1	51	152619955	152619905	6.62e-14	78.7
PaxiSAT3_CL58_TR_1_x_51.0nt	JANRMM010000003.1	94.118	51	3	0	1	51	152620261	152620211	6.62e-14	78.7
PaxiSAT3_CL58_TR_1_x_51.0nt	JANRMM010000003.1	94.118	51	3	0	1	51	152621062	152621012	6.62e-14	78.7
PaxiSAT3_CL58_TR_1_x_51.0nt	JANRMM010000003.1	93.75	48	3	0	1	48	79569390	79569437	3.08e-12	73.1
PaxiSAT3_CL58_TR_1_x_51.0nt	JANRMM010000003.1	92.157	51	4	0	1	51	86971492	86971442	3.08e-12	73.1
PaxiSAT3_CL58_TR_1_x_51.0nt	JANRMM010000003.1	92.157	51	4	0	1	51	152620057	152620007	3.08e-12	73.1
PaxiSAT3_CL58_TR_1_x_51.0nt	JANRMM010000003.1	92.157	51	4	0	1	51	152621113	152621063	3.08e-12	73.1
PaxiSAT3_CL58_TR_1_x_51.0nt	JANRMM010000003.1	92.157	51	4	0	1	51	155129131	155129081	3.08e-12	73.1
PaxiSAT3_CL58_TR_1_x_51.0nt	JANRMM010000003.1	92	50	2	1	1	48	74843985	74844034	3.99e-11	69.4
PaxiSAT3_CL58_TR_1_x_51.0nt	JANRMM010000003.1	93.478	46	3	0	1	46	152621170	152621125	3.99e-11	69.4
PaxiSAT3_CL58_TR_1_x_51.0nt	JANRMM010000003.1	93.333	45	3	0	1	45	74843133	74843177	1.43e-10	67.6
PaxiSAT3_CL58_TR_1_x_51.0nt	JANRMM010000003.1	91.667	48	4	0	1	48	79570651	79570698	1.43e-10	67.6
PaxiSAT3_CL58_TR_1_x_51.0nt	JANRMM010000003.1	90.196	51	5	0	1	51	152620756	152620706	1.43e-10	67.6
PaxiSAT3_CL58_TR_1_x_51.0nt	JANRMM010000003.1	91.111	45	3	1	7	51	155113951	155113908	2.4e-08	60.2
PaxiSAT3_CL58_TR_1_x_51.0nt	JANRMM010000004.1	98.039	51	1	0	1	51	114404544	114404594	3.06e-17	89.8
PaxiSAT3_CL58_TR_1_x_51.0nt	JANRMM010000004.1	96.078	51	2	0	1	51	21783813	21783863	1.42e-15	84.2
PaxiSAT3_CL58_TR_1_x_51.0nt	JANRMM010000004.1	96.078	51	2	0	1	51	21784751	21784701	1.42e-15	84.2
PaxiSAT3_CL58_TR_1_x_51.0nt	JANRMM010000004.1	96.078	51	2	0	1	51	21785396	21785346	1.42e-15	84.2
PaxiSAT3_CL58_TR_1_x_51.0nt	JANRMM010000004.1	96.078	51	2	0	1	51	43773462	43773512	1.42e-15	84.2
PaxiSAT3_CL58_TR_1_x_51.0nt	JANRMM010000004.1	96.154	52	1	1	1	51	49559615	49559666	1.42e-15	84.2
PaxiSAT3_CL58_TR_1_x_51.0nt	JANRMM010000004.1	96.078	51	2	0	1	51	61961930	61961880	1.42e-15	84.2
PaxiSAT3_CL58_TR_1_x_51.0nt	JANRMM010000004.1	96.078	51	2	0	1	51	61962761	61962711	1.42e-15	84.2
PaxiSAT3_CL58_TR_1_x_51.0nt	JANRMM010000004.1	96.078	51	2	0	1	51	61972933	61972883	1.42e-15	84.2
PaxiSAT3_CL58_TR_1_x_51.0nt	JANRMM010000004.1	96.078	51	2	0	1	51	61973646	61973596	1.42e-15	84.2
PaxiSAT3_CL58_TR_1_x_51.0nt	JANRMM010000004.1	96.078	51	2	0	1	51	61975853	61975803	1.42e-15	84.2
PaxiSAT3_CL58_TR_1_x_51.0nt	JANRMM010000004.1	96.078	51	2	0	1	51	61976684	61976634	1.42e-15	84.2
PaxiSAT3_CL58_TR_1_x_51.0nt	JANRMM010000004.1	96.078	51	2	0	1	51	61977396	61977346	1.42e-15	84.2
PaxiSAT3_CL58_TR_1_x_51.0nt	JANRMM010000004.1	96.078	51	2	0	1	51	61979016	61978966	1.42e-15	84.2
PaxiSAT3_CL58_TR_1_x_51.0nt	JANRMM010000004.1	96.078	51	2	0	1	51	61979891	61979841	1.42e-15	84.2
PaxiSAT3_CL58_TR_1_x_51.0nt	JANRMM010000004.1	96.078	51	2	0	1	51	61981317	61981267	1.42e-15	84.2
PaxiSAT3_CL58_TR_1_x_51.0nt	JANRMM010000004.1	96.078	51	2	0	1	51	61982426	61982376	1.42e-15	84.2
PaxiSAT3_CL58_TR_1_x_51.0nt	JANRMM010000004.1	96.078	51	2	0	1	51	61984946	61984896	1.42e-15	84.2
PaxiSAT3_CL58_TR_1_x_51.0nt	JANRMM010000004.1	96.078	51	2	0	1	51	61985815	61985765	1.42e-15	84.2
PaxiSAT3_CL58_TR_1_x_51.0nt	JANRMM010000004.1	96.078	51	2	0	1	51	61988095	61988045	1.42e-15	84.2
PaxiSAT3_CL58_TR_1_x_51.0nt	JANRMM010000004.1	96.078	51	2	0	1	51	61989714	61989664	1.42e-15	84.2
PaxiSAT3_CL58_TR_1_x_51.0nt	JANRMM010000004.1	96.078	51	2	0	1	51	61990427	61990377	1.42e-15	84.2
PaxiSAT3_CL58_TR_1_x_51.0nt	JANRMM010000004.1	96.078	51	2	0	1	51	64702616	64702666	1.42e-15	84.2
PaxiSAT3_CL58_TR_1_x_51.0nt	JANRMM010000004.1	96.078	51	2	0	1	51	64728368	64728418	1.42e-15	84.2
PaxiSAT3_CL58_TR_1_x_51.0nt	JANRMM010000004.1	96.078	51	2	0	1	51	64730823	64730873	1.42e-15	84.2
PaxiSAT3_CL58_TR_1_x_51.0nt	JANRMM010000004.1	96.078	51	2	0	1	51	64740123	64740173	1.42e-15	84.2
PaxiSAT3_CL58_TR_1_x_51.0nt	JANRMM010000004.1	96.078	51	2	0	1	51	64740832	64740882	1.42e-15	84.2
PaxiSAT3_CL58_TR_1_x_51.0nt	JANRMM010000004.1	96.078	51	2	0	1	51	64743742	64743792	1.42e-15	84.2
PaxiSAT3_CL58_TR_1_x_51.0nt	JANRMM010000004.1	96.078	51	2	0	1	51	64762277	64762327	1.42e-15	84.2
PaxiSAT3_CL58_TR_1_x_51.0nt	JANRMM010000004.1	96.078	51	2	0	1	51	64778483	64778533	1.42e-15	84.2
PaxiSAT3_CL58_TR_1_x_51.0nt	JANRMM010000004.1	96.078	51	2	0	1	51	64779219	64779269	1.42e-15	84.2
PaxiSAT3_CL58_TR_1_x_51.0nt	JANRMM010000004.1	96.078	51	2	0	1	51	64791347	64791397	1.42e-15	84.2
PaxiSAT3_CL58_TR_1_x_51.0nt	JANRMM010000004.1	96.078	51	2	0	1	51	64821630	64821680	1.42e-15	84.2
PaxiSAT3_CL58_TR_1_x_51.0nt	JANRMM010000004.1	96.078	51	2	0	1	51	64822735	64822785	1.42e-15	84.2
PaxiSAT3_CL58_TR_1_x_51.0nt	JANRMM010000004.1	96.078	51	2	0	1	51	64824816	64824866	1.42e-15	84.2
PaxiSAT3_CL58_TR_1_x_51.0nt	JANRMM010000004.1	96.078	51	2	0	1	51	64826266	64826316	1.42e-15	84.2
PaxiSAT3_CL58_TR_1_x_51.0nt	JANRMM010000004.1	96.078	51	2	0	1	51	64827371	64827421	1.42e-15	84.2
PaxiSAT3_CL58_TR_1_x_51.0nt	JANRMM010000004.1	96.078	51	2	0	1	51	64828424	64828474	1.42e-15	84.2
PaxiSAT3_CL58_TR_1_x_51.0nt	JANRMM010000004.1	96.078	51	2	0	1	51	64829630	64829680	1.42e-15	84.2
PaxiSAT3_CL58_TR_1_x_51.0nt	JANRMM010000004.1	96.078	51	2	0	1	51	64831914	64831964	1.42e-15	84.2
PaxiSAT3_CL58_TR_1_x_51.0nt	JANRMM010000004.1	96.078	51	2	0	1	51	64832627	64832677	1.42e-15	84.2
PaxiSAT3_CL58_TR_1_x_51.0nt	JANRMM010000004.1	96.078	51	2	0	1	51	64834834	64834884	1.42e-15	84.2
PaxiSAT3_CL58_TR_1_x_51.0nt	JANRMM010000004.1	96.078	51	2	0	1	51	64836260	64836310	1.42e-15	84.2
PaxiSAT3_CL58_TR_1_x_51.0nt	JANRMM010000004.1	96.078	51	2	0	1	51	64837565	64837615	1.42e-15	84.2
PaxiSAT3_CL58_TR_1_x_51.0nt	JANRMM010000004.1	96.078	51	2	0	1	51	64838278	64838328	1.42e-15	84.2
PaxiSAT3_CL58_TR_1_x_51.0nt	JANRMM010000004.1	96.078	51	2	0	1	51	64839996	64840046	1.42e-15	84.2
PaxiSAT3_CL58_TR_1_x_51.0nt	JANRMM010000004.1	96.078	51	2	0	1	51	64840707	64840757	1.42e-15	84.2
PaxiSAT3_CL58_TR_1_x_51.0nt	JANRMM010000004.1	96.078	51	2	0	1	51	64863647	64863697	1.42e-15	84.2
PaxiSAT3_CL58_TR_1_x_51.0nt	JANRMM010000004.1	96.078	51	2	0	1	51	64865239	64865289	1.42e-15	84.2
PaxiSAT3_CL58_TR_1_x_51.0nt	JANRMM010000004.1	96.078	51	2	0	1	51	64866914	64866964	1.42e-15	84.2
PaxiSAT3_CL58_TR_1_x_51.0nt	JANRMM010000004.1	96.078	51	2	0	1	51	64870421	64870471	1.42e-15	84.2
PaxiSAT3_CL58_TR_1_x_51.0nt	JANRMM010000004.1	96.078	51	2	0	1	51	64871134	64871184	1.42e-15	84.2
PaxiSAT3_CL58_TR_1_x_51.0nt	JANRMM010000004.1	96.078	51	2	0	1	51	64872510	64872560	1.42e-15	84.2
PaxiSAT3_CL58_TR_1_x_51.0nt	JANRMM010000004.1	96.078	51	2	0	1	51	64873223	64873273	1.42e-15	84.2
PaxiSAT3_CL58_TR_1_x_51.0nt	JANRMM010000004.1	96.078	51	2	0	1	51	79869980	79870030	1.42e-15	84.2
PaxiSAT3_CL58_TR_1_x_51.0nt	JANRMM010000004.1	96.078	51	2	0	1	51	79871488	79871538	1.42e-15	84.2
PaxiSAT3_CL58_TR_1_x_51.0nt	JANRMM010000004.1	96.078	51	2	0	1	51	85976257	85976307	1.42e-15	84.2
PaxiSAT3_CL58_TR_1_x_51.0nt	JANRMM010000004.1	96.078	51	2	0	1	51	85976359	85976409	1.42e-15	84.2
PaxiSAT3_CL58_TR_1_x_51.0nt	JANRMM010000004.1	96.078	51	2	0	1	51	108049100	108049150	1.42e-15	84.2
PaxiSAT3_CL58_TR_1_x_51.0nt	JANRMM010000004.1	96.078	51	2	0	1	51	114250296	114250246	1.42e-15	84.2
PaxiSAT3_CL58_TR_1_x_51.0nt	JANRMM010000004.1	96.078	51	2	0	1	51	114402853	114402903	1.42e-15	84.2
PaxiSAT3_CL58_TR_1_x_51.0nt	JANRMM010000004.1	96.078	51	2	0	1	51	134941896	134941946	1.42e-15	84.2
PaxiSAT3_CL58_TR_1_x_51.0nt	JANRMM010000004.1	96.078	51	1	1	1	51	64824914	64824963	5.12e-15	82.4
PaxiSAT3_CL58_TR_1_x_51.0nt	JANRMM010000004.1	96	50	2	0	1	50	64825623	64825672	5.12e-15	82.4
PaxiSAT3_CL58_TR_1_x_51.0nt	JANRMM010000004.1	96	50	2	0	2	51	64875124	64875173	5.12e-15	82.4
PaxiSAT3_CL58_TR_1_x_51.0nt	JANRMM010000004.1	95.918	49	2	0	3	51	64819083	64819131	1.84e-14	80.5
PaxiSAT3_CL58_TR_1_x_51.0nt	JANRMM010000004.1	95.918	49	1	1	1	48	61897263	61897215	6.62e-14	78.7
PaxiSAT3_CL58_TR_1_x_51.0nt	JANRMM010000004.1	95.918	49	1	1	1	48	61910798	61910750	6.62e-14	78.7
PaxiSAT3_CL58_TR_1_x_51.0nt	JANRMM010000004.1	94.118	51	3	0	1	51	61912423	61912373	6.62e-14	78.7
PaxiSAT3_CL58_TR_1_x_51.0nt	JANRMM010000004.1	94.118	51	3	0	1	51	61919886	61919836	6.62e-14	78.7
PaxiSAT3_CL58_TR_1_x_51.0nt	JANRMM010000004.1	94.118	51	3	0	1	51	61923075	61923025	6.62e-14	78.7
PaxiSAT3_CL58_TR_1_x_51.0nt	JANRMM010000004.1	94.118	51	3	0	1	51	61925459	61925409	6.62e-14	78.7
PaxiSAT3_CL58_TR_1_x_51.0nt	JANRMM010000004.1	94.118	51	3	0	1	51	61927410	61927360	6.62e-14	78.7
PaxiSAT3_CL58_TR_1_x_51.0nt	JANRMM010000004.1	94.118	51	3	0	1	51	61931339	61931289	6.62e-14	78.7
PaxiSAT3_CL58_TR_1_x_51.0nt	JANRMM010000004.1	97.778	45	1	0	1	45	61933548	61933504	6.62e-14	78.7
PaxiSAT3_CL58_TR_1_x_51.0nt	JANRMM010000004.1	94.118	51	3	0	1	51	61940285	61940235	6.62e-14	78.7
PaxiSAT3_CL58_TR_1_x_51.0nt	JANRMM010000004.1	95.833	48	2	0	1	48	61948928	61948881	6.62e-14	78.7
PaxiSAT3_CL58_TR_1_x_51.0nt	JANRMM010000004.1	94.231	52	2	1	1	51	61961243	61961192	6.62e-14	78.7
PaxiSAT3_CL58_TR_1_x_51.0nt	JANRMM010000004.1	94.118	51	3	0	1	51	61975364	61975314	6.62e-14	78.7
PaxiSAT3_CL58_TR_1_x_51.0nt	JANRMM010000004.1	94.118	51	3	0	1	51	61980604	61980554	6.62e-14	78.7
PaxiSAT3_CL58_TR_1_x_51.0nt	JANRMM010000004.1	94.118	51	3	0	1	51	61983142	61983092	6.62e-14	78.7
PaxiSAT3_CL58_TR_1_x_51.0nt	JANRMM010000004.1	94.118	51	3	0	1	51	61987383	61987333	6.62e-14	78.7
PaxiSAT3_CL58_TR_1_x_51.0nt	JANRMM010000004.1	94.118	51	3	0	1	51	64723439	64723489	6.62e-14	78.7
PaxiSAT3_CL58_TR_1_x_51.0nt	JANRMM010000004.1	95.918	49	1	1	1	48	64726160	64726208	6.62e-14	78.7
PaxiSAT3_CL58_TR_1_x_51.0nt	JANRMM010000004.1	94.118	51	3	0	1	51	64734697	64734747	6.62e-14	78.7
PaxiSAT3_CL58_TR_1_x_51.0nt	JANRMM010000004.1	94.118	51	3	0	1	51	64738184	64738234	6.62e-14	78.7
PaxiSAT3_CL58_TR_1_x_51.0nt	JANRMM010000004.1	94.118	51	3	0	1	51	64741734	64741784	6.62e-14	78.7
PaxiSAT3_CL58_TR_1_x_51.0nt	JANRMM010000004.1	94.118	51	3	0	1	51	64742774	64742824	6.62e-14	78.7
PaxiSAT3_CL58_TR_1_x_51.0nt	JANRMM010000004.1	94.118	51	3	0	1	51	64748057	64748107	6.62e-14	78.7
PaxiSAT3_CL58_TR_1_x_51.0nt	JANRMM010000004.1	94.118	51	3	0	1	51	64781874	64781924	6.62e-14	78.7
PaxiSAT3_CL58_TR_1_x_51.0nt	JANRMM010000004.1	94.118	51	3	0	1	51	64783283	64783333	6.62e-14	78.7
PaxiSAT3_CL58_TR_1_x_51.0nt	JANRMM010000004.1	94.118	51	3	0	1	51	64790633	64790683	6.62e-14	78.7
PaxiSAT3_CL58_TR_1_x_51.0nt	JANRMM010000004.1	94.118	51	3	0	1	51	64816618	64816668	6.62e-14	78.7
PaxiSAT3_CL58_TR_1_x_51.0nt	JANRMM010000004.1	94.231	52	2	1	1	51	64820424	64820475	6.62e-14	78.7
PaxiSAT3_CL58_TR_1_x_51.0nt	JANRMM010000004.1	94.118	51	3	0	1	51	64828984	64829034	6.62e-14	78.7
PaxiSAT3_CL58_TR_1_x_51.0nt	JANRMM010000004.1	94.118	51	3	0	1	51	64833116	64833166	6.62e-14	78.7
PaxiSAT3_CL58_TR_1_x_51.0nt	JANRMM010000004.1	94.118	51	3	0	1	51	64864136	64864186	6.62e-14	78.7
PaxiSAT3_CL58_TR_1_x_51.0nt	JANRMM010000004.1	94.118	51	3	0	1	51	64865727	64865777	6.62e-14	78.7
PaxiSAT3_CL58_TR_1_x_51.0nt	JANRMM010000004.1	94.118	51	3	0	1	51	64871623	64871673	6.62e-14	78.7
PaxiSAT3_CL58_TR_1_x_51.0nt	JANRMM010000004.1	94.118	51	3	0	1	51	64872117	64872167	6.62e-14	78.7
PaxiSAT3_CL58_TR_1_x_51.0nt	JANRMM010000004.1	94.118	51	3	0	1	51	64873712	64873762	6.62e-14	78.7
PaxiSAT3_CL58_TR_1_x_51.0nt	JANRMM010000004.1	94.118	51	3	0	1	51	79870642	79870692	6.62e-14	78.7
PaxiSAT3_CL58_TR_1_x_51.0nt	JANRMM010000004.1	95.833	48	2	0	1	48	85976461	85976508	6.62e-14	78.7
PaxiSAT3_CL58_TR_1_x_51.0nt	JANRMM010000004.1	94.118	51	3	0	1	51	99631358	99631308	6.62e-14	78.7
PaxiSAT3_CL58_TR_1_x_51.0nt	JANRMM010000004.1	94.118	51	3	0	1	51	108049456	108049506	6.62e-14	78.7
PaxiSAT3_CL58_TR_1_x_51.0nt	JANRMM010000004.1	94.118	51	3	0	1	51	108049764	108049814	6.62e-14	78.7
PaxiSAT3_CL58_TR_1_x_51.0nt	JANRMM010000004.1	94.118	51	3	0	1	51	129171112	129171062	6.62e-14	78.7
PaxiSAT3_CL58_TR_1_x_51.0nt	JANRMM010000004.1	95.833	48	2	0	1	48	134942049	134942096	6.62e-14	78.7
PaxiSAT3_CL58_TR_1_x_51.0nt	JANRMM010000004.1	94	50	3	0	1	50	61906665	61906616	2.38e-13	76.8
PaxiSAT3_CL58_TR_1_x_51.0nt	JANRMM010000004.1	94.118	51	2	1	1	51	61925918	61925869	2.38e-13	76.8
PaxiSAT3_CL58_TR_1_x_51.0nt	JANRMM010000004.1	94.118	51	2	1	1	51	61928951	61928902	2.38e-13	76.8
PaxiSAT3_CL58_TR_1_x_51.0nt	JANRMM010000004.1	94	50	3	0	1	50	61937619	61937570	2.38e-13	76.8
PaxiSAT3_CL58_TR_1_x_51.0nt	JANRMM010000004.1	94	50	3	0	1	50	64719163	64719212	2.38e-13	76.8
PaxiSAT3_CL58_TR_1_x_51.0nt	JANRMM010000004.1	94.118	51	1	1	1	51	64721741	64721789	2.38e-13	76.8
PaxiSAT3_CL58_TR_1_x_51.0nt	JANRMM010000004.1	94.118	51	1	1	1	51	64724656	64724704	2.38e-13	76.8
PaxiSAT3_CL58_TR_1_x_51.0nt	JANRMM010000004.1	94.118	51	1	1	1	51	64746358	64746406	2.38e-13	76.8
PaxiSAT3_CL58_TR_1_x_51.0nt	JANRMM010000004.1	95.652	46	2	0	1	46	64687137	64687182	8.57e-13	75
PaxiSAT3_CL58_TR_1_x_51.0nt	JANRMM010000004.1	95.652	46	2	0	1	46	64722245	64722290	8.57e-13	75
PaxiSAT3_CL58_TR_1_x_51.0nt	JANRMM010000004.1	95.652	46	2	0	1	46	64723945	64723990	8.57e-13	75
PaxiSAT3_CL58_TR_1_x_51.0nt	JANRMM010000004.1	95.652	46	2	0	1	46	64724047	64724092	8.57e-13	75
PaxiSAT3_CL58_TR_1_x_51.0nt	JANRMM010000004.1	95.652	46	2	0	1	46	64724756	64724801	8.57e-13	75
PaxiSAT3_CL58_TR_1_x_51.0nt	JANRMM010000004.1	95.652	46	2	0	1	46	64724858	64724903	8.57e-13	75
PaxiSAT3_CL58_TR_1_x_51.0nt	JANRMM010000004.1	95.652	46	2	0	1	46	64733502	64733547	8.57e-13	75
PaxiSAT3_CL58_TR_1_x_51.0nt	JANRMM010000004.1	95.652	46	2	0	1	46	64735203	64735248	8.57e-13	75
PaxiSAT3_CL58_TR_1_x_51.0nt	JANRMM010000004.1	95.652	46	2	0	1	46	64738697	64738742	8.57e-13	75
PaxiSAT3_CL58_TR_1_x_51.0nt	JANRMM010000004.1	95.652	46	2	0	1	46	64739919	64739964	8.57e-13	75
PaxiSAT3_CL58_TR_1_x_51.0nt	JANRMM010000004.1	95.652	46	2	0	1	46	64742825	64742870	8.57e-13	75
PaxiSAT3_CL58_TR_1_x_51.0nt	JANRMM010000004.1	95.652	46	2	0	1	46	64746862	64746907	8.57e-13	75
PaxiSAT3_CL58_TR_1_x_51.0nt	JANRMM010000004.1	95.652	46	2	0	1	46	64748563	64748608	8.57e-13	75
PaxiSAT3_CL58_TR_1_x_51.0nt	JANRMM010000004.1	95.652	46	2	0	1	46	64748665	64748710	8.57e-13	75
PaxiSAT3_CL58_TR_1_x_51.0nt	JANRMM010000004.1	95.652	46	2	0	1	46	64757355	64757400	8.57e-13	75
PaxiSAT3_CL58_TR_1_x_51.0nt	JANRMM010000004.1	95.652	46	2	0	1	46	64758576	64758621	8.57e-13	75
PaxiSAT3_CL58_TR_1_x_51.0nt	JANRMM010000004.1	95.652	46	2	0	1	46	64778076	64778121	8.57e-13	75
PaxiSAT3_CL58_TR_1_x_51.0nt	JANRMM010000004.1	95.652	46	2	0	1	46	64778279	64778324	8.57e-13	75
PaxiSAT3_CL58_TR_1_x_51.0nt	JANRMM010000004.1	95.652	46	2	0	1	46	64791143	64791188	8.57e-13	75
PaxiSAT3_CL58_TR_1_x_51.0nt	JANRMM010000004.1	95.652	46	2	0	3	48	114406643	114406688	8.57e-13	75
PaxiSAT3_CL58_TR_1_x_51.0nt	JANRMM010000004.1	93.75	48	3	0	1	48	43772915	43772962	3.08e-12	73.1
PaxiSAT3_CL58_TR_1_x_51.0nt	JANRMM010000004.1	93.75	48	3	0	1	48	49558851	49558898	3.08e-12	73.1
PaxiSAT3_CL58_TR_1_x_51.0nt	JANRMM010000004.1	93.75	48	3	0	1	48	49559055	49559102	3.08e-12	73.1
PaxiSAT3_CL58_TR_1_x_51.0nt	JANRMM010000004.1	92.157	51	4	0	1	51	61920886	61920836	3.08e-12	73.1
PaxiSAT3_CL58_TR_1_x_51.0nt	JANRMM010000004.1	93.878	49	2	1	1	48	61932544	61932496	3.08e-12	73.1
PaxiSAT3_CL58_TR_1_x_51.0nt	JANRMM010000004.1	92.157	51	4	0	1	51	61940692	61940642	3.08e-12	73.1
PaxiSAT3_CL58_TR_1_x_51.0nt	JANRMM010000004.1	92.157	51	4	0	1	51	61947604	61947554	3.08e-12	73.1
PaxiSAT3_CL58_TR_1_x_51.0nt	JANRMM010000004.1	92.157	51	4	0	1	51	61948624	61948574	3.08e-12	73.1
PaxiSAT3_CL58_TR_1_x_51.0nt	JANRMM010000004.1	92.157	51	4	0	1	51	61949804	61949754	3.08e-12	73.1
PaxiSAT3_CL58_TR_1_x_51.0nt	JANRMM010000004.1	92.157	51	4	0	1	51	61954975	61954925	3.08e-12	73.1
PaxiSAT3_CL58_TR_1_x_51.0nt	JANRMM010000004.1	92.157	51	4	0	1	51	61957173	61957123	3.08e-12	73.1
PaxiSAT3_CL58_TR_1_x_51.0nt	JANRMM010000004.1	92.157	51	4	0	1	51	61957682	61957632	3.08e-12	73.1
PaxiSAT3_CL58_TR_1_x_51.0nt	JANRMM010000004.1	92.157	51	4	0	1	51	61958393	61958343	3.08e-12	73.1
PaxiSAT3_CL58_TR_1_x_51.0nt	JANRMM010000004.1	93.75	48	3	0	1	48	64696103	64696150	3.08e-12	73.1
PaxiSAT3_CL58_TR_1_x_51.0nt	JANRMM010000004.1	93.75	48	3	0	1	48	64698885	64698932	3.08e-12	73.1
PaxiSAT3_CL58_TR_1_x_51.0nt	JANRMM010000004.1	93.75	48	3	0	1	48	64717768	64717815	3.08e-12	73.1
PaxiSAT3_CL58_TR_1_x_51.0nt	JANRMM010000004.1	93.75	48	3	0	1	48	64789040	64789087	3.08e-12	73.1
PaxiSAT3_CL58_TR_1_x_51.0nt	JANRMM010000004.1	93.878	49	1	2	1	48	85976691	85976738	3.08e-12	73.1
PaxiSAT3_CL58_TR_1_x_51.0nt	JANRMM010000004.1	92.157	51	4	0	1	51	85977681	85977731	3.08e-12	73.1
PaxiSAT3_CL58_TR_1_x_51.0nt	JANRMM010000004.1	92.157	51	4	0	1	51	99630658	99630608	3.08e-12	73.1
PaxiSAT3_CL58_TR_1_x_51.0nt	JANRMM010000004.1	93.75	48	3	0	1	48	103018757	103018804	3.08e-12	73.1
PaxiSAT3_CL58_TR_1_x_51.0nt	JANRMM010000004.1	92.157	51	4	0	1	51	114401901	114401951	3.08e-12	73.1
PaxiSAT3_CL58_TR_1_x_51.0nt	JANRMM010000004.1	92.157	51	4	0	1	51	114406248	114406298	3.08e-12	73.1
PaxiSAT3_CL58_TR_1_x_51.0nt	JANRMM010000004.1	93.75	48	3	0	1	48	134942543	134942590	3.08e-12	73.1
PaxiSAT3_CL58_TR_1_x_51.0nt	JANRMM010000004.1	92	50	4	0	1	50	61911548	61911499	1.11e-11	71.3
PaxiSAT3_CL58_TR_1_x_51.0nt	JANRMM010000004.1	92.157	51	3	1	1	51	61958697	61958648	1.11e-11	71.3
PaxiSAT3_CL58_TR_1_x_51.0nt	JANRMM010000004.1	93.478	46	3	0	1	46	61915793	61915748	3.99e-11	69.4
PaxiSAT3_CL58_TR_1_x_51.0nt	JANRMM010000004.1	93.478	46	3	0	1	46	61917522	61917477	3.99e-11	69.4
PaxiSAT3_CL58_TR_1_x_51.0nt	JANRMM010000004.1	93.478	46	3	0	1	46	61920090	61920045	3.99e-11	69.4
PaxiSAT3_CL58_TR_1_x_51.0nt	JANRMM010000004.1	93.478	46	3	0	1	46	61921089	61921044	3.99e-11	69.4
PaxiSAT3_CL58_TR_1_x_51.0nt	JANRMM010000004.1	93.478	46	3	0	1	46	61922687	61922642	3.99e-11	69.4
PaxiSAT3_CL58_TR_1_x_51.0nt	JANRMM010000004.1	93.478	46	3	0	1	46	61923279	61923234	3.99e-11	69.4
PaxiSAT3_CL58_TR_1_x_51.0nt	JANRMM010000004.1	93.478	46	3	0	1	46	61924281	61924236	3.99e-11	69.4
PaxiSAT3_CL58_TR_1_x_51.0nt	JANRMM010000004.1	93.478	46	3	0	1	46	61925560	61925515	3.99e-11	69.4
PaxiSAT3_CL58_TR_1_x_51.0nt	JANRMM010000004.1	93.478	46	3	0	1	46	61927614	61927569	3.99e-11	69.4
PaxiSAT3_CL58_TR_1_x_51.0nt	JANRMM010000004.1	93.478	46	3	0	1	46	61929155	61929110	3.99e-11	69.4
PaxiSAT3_CL58_TR_1_x_51.0nt	JANRMM010000004.1	93.478	46	3	0	1	46	61930159	61930114	3.99e-11	69.4
PaxiSAT3_CL58_TR_1_x_51.0nt	JANRMM010000004.1	93.478	46	3	0	1	46	61931440	61931395	3.99e-11	69.4
PaxiSAT3_CL58_TR_1_x_51.0nt	JANRMM010000004.1	93.478	46	3	0	1	46	61932748	61932703	3.99e-11	69.4
PaxiSAT3_CL58_TR_1_x_51.0nt	JANRMM010000004.1	93.478	46	3	0	1	46	61940489	61940444	3.99e-11	69.4
PaxiSAT3_CL58_TR_1_x_51.0nt	JANRMM010000004.1	93.617	47	1	1	1	47	61950377	61950333	3.99e-11	69.4
PaxiSAT3_CL58_TR_1_x_51.0nt	JANRMM010000004.1	93.478	46	3	0	1	46	61958087	61958042	3.99e-11	69.4
PaxiSAT3_CL58_TR_1_x_51.0nt	JANRMM010000004.1	93.478	46	3	0	1	46	61958495	61958450	3.99e-11	69.4
PaxiSAT3_CL58_TR_1_x_51.0nt	JANRMM010000004.1	91.837	49	4	0	3	51	64696508	64696556	3.99e-11	69.4
PaxiSAT3_CL58_TR_1_x_51.0nt	JANRMM010000004.1	93.478	46	3	0	3	48	64697002	64697047	3.99e-11	69.4
PaxiSAT3_CL58_TR_1_x_51.0nt	JANRMM010000004.1	93.478	46	3	0	1	46	64697713	64697758	3.99e-11	69.4
PaxiSAT3_CL58_TR_1_x_51.0nt	JANRMM010000004.1	93.478	46	3	0	1	46	64700796	64700841	3.99e-11	69.4
PaxiSAT3_CL58_TR_1_x_51.0nt	JANRMM010000004.1	93.478	46	3	0	1	46	64701658	64701703	3.99e-11	69.4
PaxiSAT3_CL58_TR_1_x_51.0nt	JANRMM010000004.1	91.837	49	4	0	3	51	64718278	64718326	3.99e-11	69.4
PaxiSAT3_CL58_TR_1_x_51.0nt	JANRMM010000004.1	93.478	46	3	0	1	46	64719516	64719561	3.99e-11	69.4
PaxiSAT3_CL58_TR_1_x_51.0nt	JANRMM010000004.1	93.478	46	3	0	1	46	64720384	64720429	3.99e-11	69.4
PaxiSAT3_CL58_TR_1_x_51.0nt	JANRMM010000004.1	93.478	46	3	0	1	46	64725549	64725594	3.99e-11	69.4
PaxiSAT3_CL58_TR_1_x_51.0nt	JANRMM010000004.1	93.478	46	3	0	1	46	64725956	64726001	3.99e-11	69.4
PaxiSAT3_CL58_TR_1_x_51.0nt	JANRMM010000004.1	93.478	46	3	0	1	46	64727757	64727802	3.99e-11	69.4
PaxiSAT3_CL58_TR_1_x_51.0nt	JANRMM010000004.1	93.478	46	3	0	1	46	64728164	64728209	3.99e-11	69.4
PaxiSAT3_CL58_TR_1_x_51.0nt	JANRMM010000004.1	93.478	46	3	0	1	46	64730619	64730664	3.99e-11	69.4
PaxiSAT3_CL58_TR_1_x_51.0nt	JANRMM010000004.1	93.478	46	3	0	1	46	64739512	64739557	3.99e-11	69.4
PaxiSAT3_CL58_TR_1_x_51.0nt	JANRMM010000004.1	93.478	46	3	0	1	46	64740629	64740674	3.99e-11	69.4
PaxiSAT3_CL58_TR_1_x_51.0nt	JANRMM010000004.1	93.478	46	3	0	1	46	64741530	64741575	3.99e-11	69.4
PaxiSAT3_CL58_TR_1_x_51.0nt	JANRMM010000004.1	93.478	46	3	0	1	46	64742418	64742463	3.99e-11	69.4
PaxiSAT3_CL58_TR_1_x_51.0nt	JANRMM010000004.1	93.478	46	3	0	1	46	64743538	64743583	3.99e-11	69.4
PaxiSAT3_CL58_TR_1_x_51.0nt	JANRMM010000004.1	93.478	46	3	0	1	46	64744898	64744943	3.99e-11	69.4
PaxiSAT3_CL58_TR_1_x_51.0nt	JANRMM010000004.1	93.478	46	3	0	1	46	64756948	64756993	3.99e-11	69.4
PaxiSAT3_CL58_TR_1_x_51.0nt	JANRMM010000004.1	93.478	46	3	0	1	46	64762073	64762118	3.99e-11	69.4
PaxiSAT3_CL58_TR_1_x_51.0nt	JANRMM010000004.1	93.478	46	3	0	1	46	64762975	64763020	3.99e-11	69.4
PaxiSAT3_CL58_TR_1_x_51.0nt	JANRMM010000004.1	93.478	46	3	0	1	46	64782384	64782429	3.99e-11	69.4
PaxiSAT3_CL58_TR_1_x_51.0nt	JANRMM010000004.1	93.478	46	3	0	1	46	64783079	64783124	3.99e-11	69.4
PaxiSAT3_CL58_TR_1_x_51.0nt	JANRMM010000004.1	93.478	46	3	0	1	46	64783792	64783837	3.99e-11	69.4
PaxiSAT3_CL58_TR_1_x_51.0nt	JANRMM010000004.1	93.478	46	3	0	1	46	64789346	64789391	3.99e-11	69.4
PaxiSAT3_CL58_TR_1_x_51.0nt	JANRMM010000004.1	93.478	46	3	0	1	46	64828780	64828825	3.99e-11	69.4
PaxiSAT3_CL58_TR_1_x_51.0nt	JANRMM010000004.1	91.837	49	4	0	3	51	65650940	65650988	3.99e-11	69.4
PaxiSAT3_CL58_TR_1_x_51.0nt	JANRMM010000004.1	91.837	49	4	0	3	51	99630504	99630456	3.99e-11	69.4
PaxiSAT3_CL58_TR_1_x_51.0nt	JANRMM010000004.1	93.478	46	3	0	3	48	121985777	121985822	3.99e-11	69.4
PaxiSAT3_CL58_TR_1_x_51.0nt	JANRMM010000004.1	93.333	45	3	0	7	51	48579342	48579298	1.43e-10	67.6
PaxiSAT3_CL58_TR_1_x_51.0nt	JANRMM010000004.1	91.667	48	4	0	1	48	49560193	49560240	1.43e-10	67.6
PaxiSAT3_CL58_TR_1_x_51.0nt	JANRMM010000004.1	93.478	46	2	1	4	48	61905911	61905866	1.43e-10	67.6
PaxiSAT3_CL58_TR_1_x_51.0nt	JANRMM010000004.1	90.385	52	4	1	1	51	61916841	61916790	1.43e-10	67.6
PaxiSAT3_CL58_TR_1_x_51.0nt	JANRMM010000004.1	91.667	48	4	0	1	48	64699084	64699131	1.43e-10	67.6
PaxiSAT3_CL58_TR_1_x_51.0nt	JANRMM010000004.1	91.667	48	4	0	1	48	64717077	64717124	1.43e-10	67.6
PaxiSAT3_CL58_TR_1_x_51.0nt	JANRMM010000004.1	90.196	51	5	0	1	51	64718174	64718224	1.43e-10	67.6
PaxiSAT3_CL58_TR_1_x_51.0nt	JANRMM010000004.1	100	36	0	0	13	48	64718768	64718803	1.43e-10	67.6
PaxiSAT3_CL58_TR_1_x_51.0nt	JANRMM010000004.1	93.478	46	2	1	2	47	64736403	64736447	1.43e-10	67.6
PaxiSAT3_CL58_TR_1_x_51.0nt	JANRMM010000004.1	91.667	48	4	0	1	48	134941794	134941841	1.43e-10	67.6
PaxiSAT3_CL58_TR_1_x_51.0nt	JANRMM010000004.1	91.667	48	3	1	1	48	61952145	61952099	5.16e-10	65.8
PaxiSAT3_CL58_TR_1_x_51.0nt	JANRMM010000004.1	90	50	5	0	2	51	102477836	102477787	5.16e-10	65.8
PaxiSAT3_CL58_TR_1_x_51.0nt	JANRMM010000004.1	93.182	44	3	0	2	45	134944065	134944108	5.16e-10	65.8
PaxiSAT3_CL58_TR_1_x_51.0nt	JANRMM010000004.1	91.304	46	4	0	1	46	61910048	61910003	1.85e-09	63.9
PaxiSAT3_CL58_TR_1_x_51.0nt	JANRMM010000004.1	91.304	46	4	0	1	46	61911701	61911656	1.85e-09	63.9
PaxiSAT3_CL58_TR_1_x_51.0nt	JANRMM010000004.1	91.304	46	4	0	1	46	61915238	61915193	1.85e-09	63.9
PaxiSAT3_CL58_TR_1_x_51.0nt	JANRMM010000004.1	95	40	2	0	7	46	61926110	61926071	1.85e-09	63.9
PaxiSAT3_CL58_TR_1_x_51.0nt	JANRMM010000004.1	91.304	46	4	0	1	46	61933649	61933604	1.85e-09	63.9
PaxiSAT3_CL58_TR_1_x_51.0nt	JANRMM010000004.1	91.304	46	4	0	1	46	61936118	61936073	1.85e-09	63.9
PaxiSAT3_CL58_TR_1_x_51.0nt	JANRMM010000004.1	91.304	46	4	0	1	46	61948725	61948680	1.85e-09	63.9
PaxiSAT3_CL58_TR_1_x_51.0nt	JANRMM010000004.1	91.304	46	4	0	1	46	61955865	61955820	1.85e-09	63.9
PaxiSAT3_CL58_TR_1_x_51.0nt	JANRMM010000004.1	91.304	46	4	0	1	46	61956969	61956924	1.85e-09	63.9
PaxiSAT3_CL58_TR_1_x_51.0nt	JANRMM010000004.1	91.489	47	3	1	1	47	61959572	61959527	1.85e-09	63.9
PaxiSAT3_CL58_TR_1_x_51.0nt	JANRMM010000004.1	91.489	47	3	1	1	46	64685278	64685324	1.85e-09	63.9
PaxiSAT3_CL58_TR_1_x_51.0nt	JANRMM010000004.1	91.304	46	4	0	1	46	64696302	64696347	1.85e-09	63.9
PaxiSAT3_CL58_TR_1_x_51.0nt	JANRMM010000004.1	91.304	46	4	0	1	46	64699283	64699328	1.85e-09	63.9
PaxiSAT3_CL58_TR_1_x_51.0nt	JANRMM010000004.1	91.304	46	4	0	1	46	64727073	64727118	1.85e-09	63.9
PaxiSAT3_CL58_TR_1_x_51.0nt	JANRMM010000004.1	91.304	46	4	0	1	46	64729283	64729328	1.85e-09	63.9
PaxiSAT3_CL58_TR_1_x_51.0nt	JANRMM010000004.1	91.304	46	4	0	1	46	64731738	64731783	1.85e-09	63.9
PaxiSAT3_CL58_TR_1_x_51.0nt	JANRMM010000004.1	91.304	46	4	0	1	46	64758169	64758214	1.85e-09	63.9
PaxiSAT3_CL58_TR_1_x_51.0nt	JANRMM010000004.1	91.304	46	4	0	1	46	64780923	64780968	1.85e-09	63.9
PaxiSAT3_CL58_TR_1_x_51.0nt	JANRMM010000004.1	91.304	46	4	0	1	46	64785254	64785299	1.85e-09	63.9
PaxiSAT3_CL58_TR_1_x_51.0nt	JANRMM010000004.1	91.304	46	4	0	1	46	64786119	64786164	1.85e-09	63.9
PaxiSAT3_CL58_TR_1_x_51.0nt	JANRMM010000004.1	91.304	46	4	0	1	46	64787223	64787268	1.85e-09	63.9
PaxiSAT3_CL58_TR_1_x_51.0nt	JANRMM010000004.1	91.304	46	4	0	1	46	64788089	64788134	1.85e-09	63.9
PaxiSAT3_CL58_TR_1_x_51.0nt	JANRMM010000004.1	91.304	46	4	0	1	46	64792044	64792089	1.85e-09	63.9
PaxiSAT3_CL58_TR_1_x_51.0nt	JANRMM010000004.1	91.304	46	4	0	1	46	64817127	64817172	1.85e-09	63.9
PaxiSAT3_CL58_TR_1_x_51.0nt	JANRMM010000004.1	91.304	46	4	0	1	46	64823142	64823187	1.85e-09	63.9
PaxiSAT3_CL58_TR_1_x_51.0nt	JANRMM010000004.1	88.235	51	6	0	1	51	65118286	65118236	6.67e-09	62.1
PaxiSAT3_CL58_TR_1_x_51.0nt	JANRMM010000004.1	89.583	48	5	0	1	48	108049151	108049198	6.67e-09	62.1
PaxiSAT3_CL58_TR_1_x_51.0nt	JANRMM010000004.1	90.909	44	4	0	3	46	64684412	64684455	2.4e-08	60.2
PaxiSAT3_CL58_TR_1_x_51.0nt	JANRMM010000004.1	94.737	38	2	0	11	48	64685083	64685120	2.4e-08	60.2
PaxiSAT3_CL58_TR_1_x_51.0nt	JANRMM010000004.1	94.737	38	2	0	11	48	64716578	64716615	2.4e-08	60.2
PaxiSAT3_CL58_TR_1_x_51.0nt	JANRMM010000004.1	94.737	38	2	0	11	48	64720191	64720228	2.4e-08	60.2
PaxiSAT3_CL58_TR_1_x_51.0nt	JANRMM010000004.1	94.737	38	2	0	11	48	64725763	64725800	2.4e-08	60.2
PaxiSAT3_CL58_TR_1_x_51.0nt	JANRMM010000004.1	94.737	38	2	0	11	48	64727971	64728008	2.4e-08	60.2
PaxiSAT3_CL58_TR_1_x_51.0nt	JANRMM010000004.1	94.737	38	2	0	11	48	64739726	64739763	2.4e-08	60.2
PaxiSAT3_CL58_TR_1_x_51.0nt	JANRMM010000004.1	94.737	38	2	0	11	48	64741337	64741374	2.4e-08	60.2
PaxiSAT3_CL58_TR_1_x_51.0nt	JANRMM010000004.1	94.737	38	2	0	11	48	64742239	64742276	2.4e-08	60.2
PaxiSAT3_CL58_TR_1_x_51.0nt	JANRMM010000004.1	94.737	38	2	0	11	48	64742632	64742669	2.4e-08	60.2
PaxiSAT3_CL58_TR_1_x_51.0nt	JANRMM010000004.1	94.737	38	2	0	11	48	64744502	64744539	2.4e-08	60.2
PaxiSAT3_CL58_TR_1_x_51.0nt	JANRMM010000004.1	94.737	38	2	0	11	48	64757162	64757199	2.4e-08	60.2
PaxiSAT3_CL58_TR_1_x_51.0nt	JANRMM010000004.1	94.737	38	2	0	11	48	64758383	64758420	2.4e-08	60.2
PaxiSAT3_CL58_TR_1_x_51.0nt	JANRMM010000004.1	94.737	38	2	0	11	48	64762782	64762819	2.4e-08	60.2
PaxiSAT3_CL58_TR_1_x_51.0nt	JANRMM010000004.1	94.737	38	2	0	11	48	64779979	64780016	2.4e-08	60.2
PaxiSAT3_CL58_TR_1_x_51.0nt	JANRMM010000004.1	94.737	38	2	0	11	48	64780283	64780320	2.4e-08	60.2
PaxiSAT3_CL58_TR_1_x_51.0nt	JANRMM010000004.1	94.737	38	2	0	11	48	64787895	64787932	2.4e-08	60.2
PaxiSAT3_CL58_TR_1_x_51.0nt	JANRMM010000004.1	94.737	38	2	0	11	48	64790236	64790273	2.4e-08	60.2
PaxiSAT3_CL58_TR_1_x_51.0nt	JANRMM010000004.1	94.737	38	2	0	11	48	64792716	64792753	2.4e-08	60.2
PaxiSAT3_CL58_TR_1_x_51.0nt	JANRMM010000004.1	94.737	38	2	0	11	48	64816934	64816971	2.4e-08	60.2
PaxiSAT3_CL58_TR_1_x_51.0nt	JANRMM010000004.1	94.595	37	2	0	12	48	64730427	64730463	8.63e-08	58.4
PaxiSAT3_CL58_TR_1_x_51.0nt	JANRMM010000004.1	94.595	37	2	0	11	47	64736958	64736994	8.63e-08	58.4
PaxiSAT3_CL58_TR_1_x_51.0nt	JANRMM010000004.1	100	31	0	0	1	31	64830729	64830759	8.63e-08	58.4
PaxiSAT3_CL58_TR_1_x_51.0nt	JANRMM010000004.1	94.444	36	2	0	11	46	21785793	21785758	3.1e-07	56.5
PaxiSAT3_CL58_TR_1_x_51.0nt	JANRMM010000004.1	89.13	46	4	1	1	46	61938057	61938013	3.1e-07	56.5
PaxiSAT3_CL58_TR_1_x_51.0nt	JANRMM010000004.1	89.13	46	3	1	1	46	61956068	61956025	3.1e-07	56.5
PaxiSAT3_CL58_TR_1_x_51.0nt	JANRMM010000004.1	94.444	36	2	0	11	46	61962327	61962292	3.1e-07	56.5
PaxiSAT3_CL58_TR_1_x_51.0nt	JANRMM010000004.1	94.444	36	2	0	11	46	61976250	61976215	3.1e-07	56.5
PaxiSAT3_CL58_TR_1_x_51.0nt	JANRMM010000004.1	94.444	36	2	0	11	46	61980288	61980253	3.1e-07	56.5
PaxiSAT3_CL58_TR_1_x_51.0nt	JANRMM010000004.1	94.444	36	2	0	11	46	61982823	61982788	3.1e-07	56.5
PaxiSAT3_CL58_TR_1_x_51.0nt	JANRMM010000004.1	94.444	36	2	0	11	46	61990111	61990076	3.1e-07	56.5
PaxiSAT3_CL58_TR_1_x_51.0nt	JANRMM010000004.1	94.444	36	2	0	11	46	64825226	64825261	3.1e-07	56.5
PaxiSAT3_CL58_TR_1_x_51.0nt	JANRMM010000004.1	94.444	36	2	0	11	46	64828587	64828622	3.1e-07	56.5
PaxiSAT3_CL58_TR_1_x_51.0nt	JANRMM010000004.1	94.444	36	2	0	11	46	64832230	64832265	3.1e-07	56.5
PaxiSAT3_CL58_TR_1_x_51.0nt	JANRMM010000004.1	94.444	36	2	0	11	46	64835863	64835898	3.1e-07	56.5
PaxiSAT3_CL58_TR_1_x_51.0nt	JANRMM010000004.1	94.444	36	2	0	11	46	64837881	64837916	3.1e-07	56.5
PaxiSAT3_CL58_TR_1_x_51.0nt	JANRMM010000004.1	94.444	36	2	0	11	46	64841023	64841058	3.1e-07	56.5
PaxiSAT3_CL58_TR_1_x_51.0nt	JANRMM010000004.1	94.444	36	2	0	11	46	64864842	64864877	3.1e-07	56.5
PaxiSAT3_CL58_TR_1_x_51.0nt	JANRMM010000004.1	94.444	36	2	0	11	46	64870737	64870772	3.1e-07	56.5
PaxiSAT3_CL58_TR_1_x_51.0nt	JANRMM010000004.1	94.444	36	2	0	11	46	64872826	64872861	3.1e-07	56.5
PaxiSAT3_CL58_TR_1_x_51.0nt	JANRMM010000004.1	94.286	35	2	0	12	46	61937761	61937727	1.12e-06	54.7
PaxiSAT3_CL58_TR_1_x_51.0nt	JANRMM010000004.1	90.476	42	2	2	9	48	64756751	64756792	1.12e-06	54.7
PaxiSAT3_CL58_TR_1_x_51.0nt	JANRMM010000004.1	86.275	51	4	2	1	48	108049815	108049865	4.01e-06	52.8
PaxiSAT3_CL58_TR_1_x_51.0nt	JANRMM010000005.1	98.039	51	1	0	1	51	31199509	31199559	3.06e-17	89.8
PaxiSAT3_CL58_TR_1_x_51.0nt	JANRMM010000005.1	98.039	51	1	0	1	51	39776765	39776715	3.06e-17	89.8
PaxiSAT3_CL58_TR_1_x_51.0nt	JANRMM010000005.1	100	46	0	0	3	48	91375166	91375211	3.96e-16	86.1
PaxiSAT3_CL58_TR_1_x_51.0nt	JANRMM010000005.1	96.078	51	2	0	1	51	31200019	31200069	1.42e-15	84.2
PaxiSAT3_CL58_TR_1_x_51.0nt	JANRMM010000005.1	96.078	51	2	0	1	51	47408392	47408342	1.42e-15	84.2
PaxiSAT3_CL58_TR_1_x_51.0nt	JANRMM010000005.1	96.078	51	2	0	1	51	82220959	82220909	1.42e-15	84.2
PaxiSAT3_CL58_TR_1_x_51.0nt	JANRMM010000005.1	96.078	51	2	0	1	51	91373854	91373904	1.42e-15	84.2
PaxiSAT3_CL58_TR_1_x_51.0nt	JANRMM010000005.1	96.078	51	2	0	1	51	105276592	105276642	1.42e-15	84.2
PaxiSAT3_CL58_TR_1_x_51.0nt	JANRMM010000005.1	94.118	51	3	0	1	51	39776614	39776564	6.62e-14	78.7
PaxiSAT3_CL58_TR_1_x_51.0nt	JANRMM010000005.1	94.118	51	3	0	1	51	47407596	47407546	6.62e-14	78.7
PaxiSAT3_CL58_TR_1_x_51.0nt	JANRMM010000005.1	95.833	48	2	0	1	48	72866868	72866915	6.62e-14	78.7
PaxiSAT3_CL58_TR_1_x_51.0nt	JANRMM010000005.1	94.118	51	3	0	1	51	82210084	82210034	6.62e-14	78.7
PaxiSAT3_CL58_TR_1_x_51.0nt	JANRMM010000005.1	94.118	51	3	0	1	51	85800549	85800499	6.62e-14	78.7
PaxiSAT3_CL58_TR_1_x_51.0nt	JANRMM010000005.1	95.833	48	2	0	1	48	111926066	111926113	6.62e-14	78.7
PaxiSAT3_CL58_TR_1_x_51.0nt	JANRMM010000005.1	95.833	48	2	0	2	49	125317024	125317071	6.62e-14	78.7
PaxiSAT3_CL58_TR_1_x_51.0nt	JANRMM010000005.1	94.118	51	3	0	1	51	151257331	151257281	6.62e-14	78.7
PaxiSAT3_CL58_TR_1_x_51.0nt	JANRMM010000005.1	94.118	51	3	0	1	51	151289444	151289394	6.62e-14	78.7
PaxiSAT3_CL58_TR_1_x_51.0nt	JANRMM010000005.1	94	50	3	0	1	50	133841123	133841172	2.38e-13	76.8
PaxiSAT3_CL58_TR_1_x_51.0nt	JANRMM010000005.1	97.674	43	1	0	1	43	133840884	133840926	8.57e-13	75
PaxiSAT3_CL58_TR_1_x_51.0nt	JANRMM010000005.1	93.75	48	3	0	1	48	31200172	31200219	3.08e-12	73.1
PaxiSAT3_CL58_TR_1_x_51.0nt	JANRMM010000005.1	93.75	48	3	0	1	48	31200868	31200915	3.08e-12	73.1
PaxiSAT3_CL58_TR_1_x_51.0nt	JANRMM010000005.1	92.157	51	4	0	1	51	47407443	47407393	3.08e-12	73.1
PaxiSAT3_CL58_TR_1_x_51.0nt	JANRMM010000005.1	92.157	51	4	0	1	51	85432098	85432048	3.08e-12	73.1
PaxiSAT3_CL58_TR_1_x_51.0nt	JANRMM010000005.1	92.157	51	4	0	1	51	85800651	85800601	3.08e-12	73.1
PaxiSAT3_CL58_TR_1_x_51.0nt	JANRMM010000005.1	92.157	51	4	0	1	51	85801450	85801400	3.08e-12	73.1
PaxiSAT3_CL58_TR_1_x_51.0nt	JANRMM010000005.1	93.75	48	3	0	1	48	91334592	91334639	3.08e-12	73.1
PaxiSAT3_CL58_TR_1_x_51.0nt	JANRMM010000005.1	93.75	48	3	0	1	48	91335101	91335148	3.08e-12	73.1
PaxiSAT3_CL58_TR_1_x_51.0nt	JANRMM010000005.1	93.75	48	3	0	4	51	133839214	133839261	3.08e-12	73.1
PaxiSAT3_CL58_TR_1_x_51.0nt	JANRMM010000005.1	92.157	51	4	0	1	51	151301531	151301481	3.08e-12	73.1
PaxiSAT3_CL58_TR_1_x_51.0nt	JANRMM010000005.1	93.617	47	3	0	1	47	133839466	133839512	1.11e-11	71.3
PaxiSAT3_CL58_TR_1_x_51.0nt	JANRMM010000005.1	93.478	46	3	0	3	48	91374809	91374854	3.99e-11	69.4
PaxiSAT3_CL58_TR_1_x_51.0nt	JANRMM010000005.1	93.478	46	3	0	3	48	133840937	133840982	3.99e-11	69.4
PaxiSAT3_CL58_TR_1_x_51.0nt	JANRMM010000005.1	97.5	40	1	0	1	40	133840986	133841025	3.99e-11	69.4
PaxiSAT3_CL58_TR_1_x_51.0nt	JANRMM010000005.1	91.667	48	4	0	1	48	31199917	31199964	1.43e-10	67.6
PaxiSAT3_CL58_TR_1_x_51.0nt	JANRMM010000005.1	93.333	45	3	0	1	45	35457177	35457133	1.43e-10	67.6
PaxiSAT3_CL58_TR_1_x_51.0nt	JANRMM010000005.1	90.385	52	3	2	1	51	85800108	85800058	1.43e-10	67.6
PaxiSAT3_CL58_TR_1_x_51.0nt	JANRMM010000005.1	90.196	51	5	0	1	51	85801603	85801553	1.43e-10	67.6
PaxiSAT3_CL58_TR_1_x_51.0nt	JANRMM010000005.1	91.667	48	4	0	1	48	133840630	133840677	1.43e-10	67.6
PaxiSAT3_CL58_TR_1_x_51.0nt	JANRMM010000005.1	91.489	47	4	0	2	48	91373701	91373747	5.16e-10	65.8
PaxiSAT3_CL58_TR_1_x_51.0nt	JANRMM010000005.1	91.304	46	4	0	3	48	111926658	111926703	1.85e-09	63.9
PaxiSAT3_CL58_TR_1_x_51.0nt	JANRMM010000005.1	89.796	49	4	1	3	51	81856133	81856086	6.67e-09	62.1
PaxiSAT3_CL58_TR_1_x_51.0nt	JANRMM010000005.1	89.583	48	5	0	1	48	129323771	129323818	6.67e-09	62.1
PaxiSAT3_CL58_TR_1_x_51.0nt	JANRMM010000006.1	98.039	51	1	0	1	51	24657549	24657499	3.06e-17	89.8
PaxiSAT3_CL58_TR_1_x_51.0nt	JANRMM010000006.1	98.039	51	1	0	1	51	24661861	24661811	3.06e-17	89.8
PaxiSAT3_CL58_TR_1_x_51.0nt	JANRMM010000006.1	98.039	51	1	0	1	51	24665237	24665187	3.06e-17	89.8
PaxiSAT3_CL58_TR_1_x_51.0nt	JANRMM010000006.1	98.039	51	1	0	1	51	24674582	24674532	3.06e-17	89.8
PaxiSAT3_CL58_TR_1_x_51.0nt	JANRMM010000006.1	98.039	51	1	0	1	51	24676718	24676668	3.06e-17	89.8
PaxiSAT3_CL58_TR_1_x_51.0nt	JANRMM010000006.1	98.039	51	1	0	1	51	24691035	24690985	3.06e-17	89.8
PaxiSAT3_CL58_TR_1_x_51.0nt	JANRMM010000006.1	98.039	51	1	0	1	51	24691341	24691291	3.06e-17	89.8
PaxiSAT3_CL58_TR_1_x_51.0nt	JANRMM010000006.1	98.039	51	1	0	1	51	24700065	24700015	3.06e-17	89.8
PaxiSAT3_CL58_TR_1_x_51.0nt	JANRMM010000006.1	98.039	51	1	0	1	51	24711973	24711923	3.06e-17	89.8
PaxiSAT3_CL58_TR_1_x_51.0nt	JANRMM010000006.1	98.039	51	1	0	1	51	24714463	24714413	3.06e-17	89.8
PaxiSAT3_CL58_TR_1_x_51.0nt	JANRMM010000006.1	98.039	51	1	0	1	51	56932223	56932273	3.06e-17	89.8
PaxiSAT3_CL58_TR_1_x_51.0nt	JANRMM010000006.1	98.039	51	1	0	1	51	107789595	107789645	3.06e-17	89.8
PaxiSAT3_CL58_TR_1_x_51.0nt	JANRMM010000006.1	98	50	1	0	1	50	24692813	24692764	1.1e-16	87.9
PaxiSAT3_CL58_TR_1_x_51.0nt	JANRMM010000006.1	98	50	1	0	1	50	24693354	24693305	1.1e-16	87.9
PaxiSAT3_CL58_TR_1_x_51.0nt	JANRMM010000006.1	97.959	49	1	0	3	51	24678956	24678908	3.96e-16	86.1
PaxiSAT3_CL58_TR_1_x_51.0nt	JANRMM010000006.1	96.078	51	2	0	1	51	24681334	24681284	1.42e-15	84.2
PaxiSAT3_CL58_TR_1_x_51.0nt	JANRMM010000006.1	96.078	51	2	0	1	51	24713140	24713090	1.42e-15	84.2
PaxiSAT3_CL58_TR_1_x_51.0nt	JANRMM010000006.1	96.078	51	2	0	1	51	55851435	55851385	1.42e-15	84.2
PaxiSAT3_CL58_TR_1_x_51.0nt	JANRMM010000006.1	96.078	51	2	0	1	51	124329626	124329676	1.42e-15	84.2
PaxiSAT3_CL58_TR_1_x_51.0nt	JANRMM010000006.1	96.078	51	2	0	1	51	124330886	124330936	1.42e-15	84.2
PaxiSAT3_CL58_TR_1_x_51.0nt	JANRMM010000006.1	95.918	49	2	0	3	51	24680144	24680096	1.84e-14	80.5
PaxiSAT3_CL58_TR_1_x_51.0nt	JANRMM010000006.1	94.118	51	3	0	1	51	62593095	62593045	6.62e-14	78.7
PaxiSAT3_CL58_TR_1_x_51.0nt	JANRMM010000006.1	94.118	51	3	0	1	51	62593349	62593299	6.62e-14	78.7
PaxiSAT3_CL58_TR_1_x_51.0nt	JANRMM010000006.1	94.118	51	3	0	1	51	62597009	62596959	6.62e-14	78.7
PaxiSAT3_CL58_TR_1_x_51.0nt	JANRMM010000006.1	94.118	51	3	0	1	51	62597264	62597214	6.62e-14	78.7
PaxiSAT3_CL58_TR_1_x_51.0nt	JANRMM010000006.1	94.118	51	3	0	1	51	62597964	62597914	6.62e-14	78.7
PaxiSAT3_CL58_TR_1_x_51.0nt	JANRMM010000006.1	94.118	51	3	0	1	51	62598168	62598118	6.62e-14	78.7
PaxiSAT3_CL58_TR_1_x_51.0nt	JANRMM010000006.1	94.118	51	3	0	1	51	62598219	62598169	6.62e-14	78.7
PaxiSAT3_CL58_TR_1_x_51.0nt	JANRMM010000006.1	94.118	51	3	0	1	51	62599174	62599124	6.62e-14	78.7
PaxiSAT3_CL58_TR_1_x_51.0nt	JANRMM010000006.1	94.118	51	3	0	1	51	107787872	107787922	6.62e-14	78.7
PaxiSAT3_CL58_TR_1_x_51.0nt	JANRMM010000006.1	94.118	51	3	0	1	51	107788178	107788228	6.62e-14	78.7
PaxiSAT3_CL58_TR_1_x_51.0nt	JANRMM010000006.1	95.833	48	2	0	1	48	107788280	107788327	6.62e-14	78.7
PaxiSAT3_CL58_TR_1_x_51.0nt	JANRMM010000006.1	97.778	45	1	0	1	45	111333077	111333121	6.62e-14	78.7
PaxiSAT3_CL58_TR_1_x_51.0nt	JANRMM010000006.1	95.833	48	2	0	1	48	124329881	124329928	6.62e-14	78.7
PaxiSAT3_CL58_TR_1_x_51.0nt	JANRMM010000006.1	94.118	51	3	0	1	51	124330238	124330288	6.62e-14	78.7
PaxiSAT3_CL58_TR_1_x_51.0nt	JANRMM010000006.1	94.118	51	3	0	1	51	124330289	124330339	6.62e-14	78.7
PaxiSAT3_CL58_TR_1_x_51.0nt	JANRMM010000006.1	94.118	51	3	0	1	51	124331824	124331874	6.62e-14	78.7
PaxiSAT3_CL58_TR_1_x_51.0nt	JANRMM010000006.1	95.833	48	2	0	1	48	124332079	124332126	6.62e-14	78.7
PaxiSAT3_CL58_TR_1_x_51.0nt	JANRMM010000006.1	92.157	51	4	0	1	51	24638366	24638316	3.08e-12	73.1
PaxiSAT3_CL58_TR_1_x_51.0nt	JANRMM010000006.1	93.75	48	3	0	1	48	33634391	33634344	3.08e-12	73.1
PaxiSAT3_CL58_TR_1_x_51.0nt	JANRMM010000006.1	92.157	51	4	0	1	51	33634911	33634861	3.08e-12	73.1
PaxiSAT3_CL58_TR_1_x_51.0nt	JANRMM010000006.1	95.556	45	2	0	1	45	33635875	33635831	3.08e-12	73.1
PaxiSAT3_CL58_TR_1_x_51.0nt	JANRMM010000006.1	92.157	51	4	0	1	51	33669516	33669466	3.08e-12	73.1
PaxiSAT3_CL58_TR_1_x_51.0nt	JANRMM010000006.1	92.157	51	4	0	1	51	56931435	56931485	3.08e-12	73.1
PaxiSAT3_CL58_TR_1_x_51.0nt	JANRMM010000006.1	92.157	51	4	0	1	51	62592396	62592346	3.08e-12	73.1
PaxiSAT3_CL58_TR_1_x_51.0nt	JANRMM010000006.1	92.157	51	4	0	1	51	62596958	62596908	3.08e-12	73.1
PaxiSAT3_CL58_TR_1_x_51.0nt	JANRMM010000006.1	92.157	51	4	0	1	51	62597213	62597163	3.08e-12	73.1
PaxiSAT3_CL58_TR_1_x_51.0nt	JANRMM010000006.1	92.157	51	4	0	1	51	62597913	62597863	3.08e-12	73.1
PaxiSAT3_CL58_TR_1_x_51.0nt	JANRMM010000006.1	92.157	51	4	0	1	51	62598868	62598818	3.08e-12	73.1
PaxiSAT3_CL58_TR_1_x_51.0nt	JANRMM010000006.1	92.157	51	4	0	1	51	62598919	62598869	3.08e-12	73.1
PaxiSAT3_CL58_TR_1_x_51.0nt	JANRMM010000006.1	93.75	48	3	0	1	48	124329728	124329775	3.08e-12	73.1
PaxiSAT3_CL58_TR_1_x_51.0nt	JANRMM010000006.1	93.75	48	3	0	1	48	124332685	124332732	3.08e-12	73.1
PaxiSAT3_CL58_TR_1_x_51.0nt	JANRMM010000006.1	93.617	47	3	0	1	47	62593044	62592998	1.11e-11	71.3
PaxiSAT3_CL58_TR_1_x_51.0nt	JANRMM010000006.1	95.349	43	2	0	1	43	83102257	83102299	3.99e-11	69.4
PaxiSAT3_CL58_TR_1_x_51.0nt	JANRMM010000006.1	95.349	43	2	0	3	45	111327702	111327744	3.99e-11	69.4
PaxiSAT3_CL58_TR_1_x_51.0nt	JANRMM010000006.1	90.196	51	5	0	1	51	33636218	33636168	1.43e-10	67.6
PaxiSAT3_CL58_TR_1_x_51.0nt	JANRMM010000006.1	90.196	51	5	0	1	51	33670115	33670065	1.43e-10	67.6
PaxiSAT3_CL58_TR_1_x_51.0nt	JANRMM010000006.1	90.196	51	5	0	1	51	33670776	33670726	1.43e-10	67.6
PaxiSAT3_CL58_TR_1_x_51.0nt	JANRMM010000006.1	91.667	48	4	0	1	48	107790018	107790065	1.43e-10	67.6
PaxiSAT3_CL58_TR_1_x_51.0nt	JANRMM010000006.1	91.667	48	4	0	1	48	124331038	124331085	1.43e-10	67.6
PaxiSAT3_CL58_TR_1_x_51.0nt	JANRMM010000006.1	90.196	51	5	0	1	51	124331773	124331823	1.43e-10	67.6
PaxiSAT3_CL58_TR_1_x_51.0nt	JANRMM010000006.1	91.304	46	4	0	3	48	124330444	124330489	1.85e-09	63.9
PaxiSAT3_CL58_TR_1_x_51.0nt	JANRMM010000006.1	88.235	51	6	0	1	51	33633692	33633642	6.67e-09	62.1
PaxiSAT3_CL58_TR_1_x_51.0nt	JANRMM010000006.1	88.235	51	6	0	1	51	33676135	33676085	6.67e-09	62.1
PaxiSAT3_CL58_TR_1_x_51.0nt	JANRMM010000006.1	86	50	7	0	2	51	62592191	62592142	1.12e-06	54.7
PaxiSAT3_CL58_TR_1_x_51.0nt	JANRMM010000007.1	98.039	51	1	0	1	51	55828549	55828499	3.06e-17	89.8
PaxiSAT3_CL58_TR_1_x_51.0nt	JANRMM010000007.1	96.078	51	2	0	1	51	44236066	44236016	1.42e-15	84.2
PaxiSAT3_CL58_TR_1_x_51.0nt	JANRMM010000007.1	96.078	51	2	0	1	51	75341285	75341335	1.42e-15	84.2
PaxiSAT3_CL58_TR_1_x_51.0nt	JANRMM010000007.1	96.078	51	2	0	1	51	153217766	153217716	1.42e-15	84.2
PaxiSAT3_CL58_TR_1_x_51.0nt	JANRMM010000007.1	96	50	2	0	2	51	52550946	52550897	5.12e-15	82.4
PaxiSAT3_CL58_TR_1_x_51.0nt	JANRMM010000007.1	94.118	51	3	0	1	51	44235658	44235608	6.62e-14	78.7
PaxiSAT3_CL58_TR_1_x_51.0nt	JANRMM010000007.1	95.833	48	2	0	1	48	52738703	52738750	6.62e-14	78.7
PaxiSAT3_CL58_TR_1_x_51.0nt	JANRMM010000007.1	95.833	48	2	0	1	48	55829392	55829345	6.62e-14	78.7
PaxiSAT3_CL58_TR_1_x_51.0nt	JANRMM010000007.1	94.118	51	3	0	1	51	72022565	72022515	6.62e-14	78.7
PaxiSAT3_CL58_TR_1_x_51.0nt	JANRMM010000007.1	94.118	51	3	0	1	51	153217614	153217564	6.62e-14	78.7
PaxiSAT3_CL58_TR_1_x_51.0nt	JANRMM010000007.1	93.75	48	3	0	1	48	52716792	52716839	3.08e-12	73.1
PaxiSAT3_CL58_TR_1_x_51.0nt	JANRMM010000007.1	93.75	48	3	0	1	48	52738060	52738107	3.08e-12	73.1
PaxiSAT3_CL58_TR_1_x_51.0nt	JANRMM010000007.1	93.75	48	3	0	1	48	52739009	52739056	3.08e-12	73.1
PaxiSAT3_CL58_TR_1_x_51.0nt	JANRMM010000007.1	93.75	48	3	0	1	48	52739366	52739413	3.08e-12	73.1
PaxiSAT3_CL58_TR_1_x_51.0nt	JANRMM010000007.1	92.157	51	4	0	1	51	55829835	55829785	3.08e-12	73.1
PaxiSAT3_CL58_TR_1_x_51.0nt	JANRMM010000007.1	93.75	48	3	0	1	48	55830376	55830329	3.08e-12	73.1
PaxiSAT3_CL58_TR_1_x_51.0nt	JANRMM010000007.1	92.157	51	4	0	1	51	55831088	55831038	3.08e-12	73.1
PaxiSAT3_CL58_TR_1_x_51.0nt	JANRMM010000007.1	92.157	51	4	0	1	51	72022970	72022920	3.08e-12	73.1
PaxiSAT3_CL58_TR_1_x_51.0nt	JANRMM010000007.1	92.157	51	4	0	1	51	72052733	72052683	3.08e-12	73.1
PaxiSAT3_CL58_TR_1_x_51.0nt	JANRMM010000007.1	92.157	51	4	0	1	51	72058087	72058037	3.08e-12	73.1
PaxiSAT3_CL58_TR_1_x_51.0nt	JANRMM010000007.1	92.157	51	4	0	1	51	72074418	72074368	3.08e-12	73.1
PaxiSAT3_CL58_TR_1_x_51.0nt	JANRMM010000007.1	93.75	48	3	0	1	48	72077365	72077318	3.08e-12	73.1
PaxiSAT3_CL58_TR_1_x_51.0nt	JANRMM010000007.1	92.157	51	4	0	1	51	72080319	72080269	3.08e-12	73.1
PaxiSAT3_CL58_TR_1_x_51.0nt	JANRMM010000007.1	93.617	47	3	0	5	51	72059686	72059640	1.11e-11	71.3
PaxiSAT3_CL58_TR_1_x_51.0nt	JANRMM010000007.1	93.617	47	3	0	5	51	72062741	72062695	1.11e-11	71.3
PaxiSAT3_CL58_TR_1_x_51.0nt	JANRMM010000007.1	93.617	47	3	0	5	51	72076020	72075974	1.11e-11	71.3
PaxiSAT3_CL58_TR_1_x_51.0nt	JANRMM010000007.1	93.617	47	3	0	5	51	72078968	72078922	1.11e-11	71.3
PaxiSAT3_CL58_TR_1_x_51.0nt	JANRMM010000007.1	93.617	47	3	0	5	51	72086563	72086517	1.11e-11	71.3
PaxiSAT3_CL58_TR_1_x_51.0nt	JANRMM010000007.1	93.617	47	2	1	5	51	72056741	72056696	3.99e-11	69.4
PaxiSAT3_CL58_TR_1_x_51.0nt	JANRMM010000007.1	95.455	44	1	1	9	51	72103906	72103863	3.99e-11	69.4
PaxiSAT3_CL58_TR_1_x_51.0nt	JANRMM010000007.1	91.667	48	4	0	1	48	52716639	52716686	1.43e-10	67.6
PaxiSAT3_CL58_TR_1_x_51.0nt	JANRMM010000007.1	90.196	51	5	0	1	51	55828947	55828897	1.43e-10	67.6
PaxiSAT3_CL58_TR_1_x_51.0nt	JANRMM010000007.1	95.238	42	2	0	7	48	72022091	72022050	1.43e-10	67.6
PaxiSAT3_CL58_TR_1_x_51.0nt	JANRMM010000007.1	90.196	51	5	0	1	51	72061139	72061089	1.43e-10	67.6
PaxiSAT3_CL58_TR_1_x_51.0nt	JANRMM010000007.1	90.196	51	5	0	1	51	72061838	72061788	1.43e-10	67.6
PaxiSAT3_CL58_TR_1_x_51.0nt	JANRMM010000007.1	90.196	51	5	0	1	51	72075117	72075067	1.43e-10	67.6
PaxiSAT3_CL58_TR_1_x_51.0nt	JANRMM010000007.1	90.196	51	5	0	1	51	72078065	72078015	1.43e-10	67.6
PaxiSAT3_CL58_TR_1_x_51.0nt	JANRMM010000007.1	90.196	51	5	0	1	51	72081018	72080968	1.43e-10	67.6
PaxiSAT3_CL58_TR_1_x_51.0nt	JANRMM010000007.1	90.196	51	5	0	1	51	72087419	72087369	1.43e-10	67.6
PaxiSAT3_CL58_TR_1_x_51.0nt	JANRMM010000007.1	90.196	51	5	0	1	51	72090304	72090254	1.43e-10	67.6
PaxiSAT3_CL58_TR_1_x_51.0nt	JANRMM010000007.1	90.196	51	5	0	1	51	72097798	72097748	1.43e-10	67.6
PaxiSAT3_CL58_TR_1_x_51.0nt	JANRMM010000007.1	90.196	51	5	0	1	51	72099709	72099659	1.43e-10	67.6
PaxiSAT3_CL58_TR_1_x_51.0nt	JANRMM010000007.1	90.196	51	5	0	1	51	72102348	72102298	1.43e-10	67.6
PaxiSAT3_CL58_TR_1_x_51.0nt	JANRMM010000007.1	90.196	51	5	0	1	51	72106747	72106697	1.43e-10	67.6
PaxiSAT3_CL58_TR_1_x_51.0nt	JANRMM010000007.1	90.196	51	5	0	1	51	72109562	72109512	1.43e-10	67.6
PaxiSAT3_CL58_TR_1_x_51.0nt	JANRMM010000007.1	90.196	51	5	0	1	51	72110516	72110466	1.43e-10	67.6
PaxiSAT3_CL58_TR_1_x_51.0nt	JANRMM010000007.1	90.196	51	5	0	1	51	72113457	72113407	1.43e-10	67.6
PaxiSAT3_CL58_TR_1_x_51.0nt	JANRMM010000007.1	90.196	51	5	0	1	51	72114411	72114361	1.43e-10	67.6
PaxiSAT3_CL58_TR_1_x_51.0nt	JANRMM010000007.1	90.196	51	5	0	1	51	72116113	72116063	1.43e-10	67.6
PaxiSAT3_CL58_TR_1_x_51.0nt	JANRMM010000007.1	90.196	51	5	0	1	51	72117805	72117755	1.43e-10	67.6
PaxiSAT3_CL58_TR_1_x_51.0nt	JANRMM010000007.1	90.196	51	5	0	1	51	72118756	72118706	1.43e-10	67.6
PaxiSAT3_CL58_TR_1_x_51.0nt	JANRMM010000007.1	90.196	51	5	0	1	51	72120459	72120409	1.43e-10	67.6
PaxiSAT3_CL58_TR_1_x_51.0nt	JANRMM010000007.1	90.385	52	4	1	1	51	72121392	72121341	1.43e-10	67.6
PaxiSAT3_CL58_TR_1_x_51.0nt	JANRMM010000007.1	90.196	51	5	0	1	51	72122431	72122381	1.43e-10	67.6
PaxiSAT3_CL58_TR_1_x_51.0nt	JANRMM010000007.1	90.196	51	5	0	1	51	72123379	72123329	1.43e-10	67.6
PaxiSAT3_CL58_TR_1_x_51.0nt	JANRMM010000007.1	90.196	51	5	0	1	51	72126030	72125980	1.43e-10	67.6
PaxiSAT3_CL58_TR_1_x_51.0nt	JANRMM010000007.1	90.196	51	5	0	1	51	72126984	72126934	1.43e-10	67.6
PaxiSAT3_CL58_TR_1_x_51.0nt	JANRMM010000007.1	91.667	48	4	0	1	48	75341541	75341588	1.43e-10	67.6
PaxiSAT3_CL58_TR_1_x_51.0nt	JANRMM010000007.1	90.196	51	5	0	1	51	153214178	153214128	1.43e-10	67.6
PaxiSAT3_CL58_TR_1_x_51.0nt	JANRMM010000007.1	89.286	56	1	2	1	51	55829448	55829393	5.16e-10	65.8
PaxiSAT3_CL58_TR_1_x_51.0nt	JANRMM010000007.1	93.182	44	3	0	5	48	75341193	75341236	5.16e-10	65.8
PaxiSAT3_CL58_TR_1_x_51.0nt	JANRMM010000007.1	90.196	51	4	1	1	51	153217512	153217463	5.16e-10	65.8
PaxiSAT3_CL58_TR_1_x_51.0nt	JANRMM010000007.1	93.023	43	3	0	9	51	72085653	72085611	1.85e-09	63.9
PaxiSAT3_CL58_TR_1_x_51.0nt	JANRMM010000007.1	93.023	43	3	0	9	51	72088081	72088039	1.85e-09	63.9
PaxiSAT3_CL58_TR_1_x_51.0nt	JANRMM010000007.1	93.023	43	3	0	9	51	72098387	72098345	1.85e-09	63.9
PaxiSAT3_CL58_TR_1_x_51.0nt	JANRMM010000007.1	93.023	43	3	0	9	51	72101289	72101247	1.85e-09	63.9
PaxiSAT3_CL58_TR_1_x_51.0nt	JANRMM010000007.1	93.023	43	3	0	9	51	72105426	72105384	1.85e-09	63.9
PaxiSAT3_CL58_TR_1_x_51.0nt	JANRMM010000007.1	95	40	2	0	9	48	72108240	72108201	1.85e-09	63.9
PaxiSAT3_CL58_TR_1_x_51.0nt	JANRMM010000007.1	88.235	51	6	0	1	51	72076433	72076383	6.67e-09	62.1
PaxiSAT3_CL58_TR_1_x_51.0nt	JANRMM010000007.1	88.235	51	6	0	1	51	72079381	72079331	6.67e-09	62.1
PaxiSAT3_CL58_TR_1_x_51.0nt	JANRMM010000007.1	91.111	45	4	0	7	51	72100744	72100700	6.67e-09	62.1
PaxiSAT3_CL58_TR_1_x_51.0nt	JANRMM010000007.1	91.111	45	4	0	7	51	72104907	72104863	6.67e-09	62.1
PaxiSAT3_CL58_TR_1_x_51.0nt	JANRMM010000007.1	90.909	44	4	0	5	48	75341040	75341083	2.4e-08	60.2
PaxiSAT3_CL58_TR_1_x_51.0nt	JANRMM010000007.1	96.97	33	1	0	19	51	72060081	72060049	3.1e-07	56.5
PaxiSAT3_CL58_TR_1_x_51.0nt	JANRMM010000007.1	89.13	46	4	1	7	51	72103373	72103328	3.1e-07	56.5

## Sheet: PaxiSAT4
Reference sat sequence	Genbank chromosome	query cover	length cover					start chr	end chr	E-value	Max score
PaxiSAT4_CL202_TR_1_x_113.0nt	CM049419.1	92.105	114	8	1	1	113	6475457	6475344	7.64e-38	159
PaxiSAT4_CL202_TR_1_x_113.0nt	CM049419.1	91.15	113	10	0	1	113	6475570	6475458	3.55e-36	154
PaxiSAT4_CL202_TR_1_x_113.0nt	CM049419.1	95.455	110	5	0	4	113	6476221	6476112	7.58e-43	176
PaxiSAT4_CL202_TR_1_x_113.0nt	CM049419.1	97.345	113	3	0	1	113	6476337	6476225	7.53e-48	193
PaxiSAT4_CL202_TR_1_x_113.0nt	CM049419.1	91.228	114	9	1	1	113	6476651	6476538	3.55e-36	154
PaxiSAT4_CL202_TR_1_x_113.0nt	CM049419.1	92.727	110	8	0	4	113	6476761	6476652	7.64e-38	159
PaxiSAT4_CL202_TR_1_x_113.0nt	CM049419.1	92.92	113	7	1	1	113	6476876	6476765	5.9e-39	163
PaxiSAT4_CL202_TR_1_x_113.0nt	CM049419.1	92.035	113	9	0	1	113	8085446	8085334	7.64e-38	159
PaxiSAT4_CL202_TR_1_x_113.0nt	CM049419.1	96.46	113	4	0	1	113	8085785	8085673	3.5e-46	187
PaxiSAT4_CL202_TR_1_x_113.0nt	CM049419.1	95.575	113	5	0	1	113	8086011	8085899	1.63e-44	182
PaxiSAT4_CL202_TR_1_x_113.0nt	CM049419.1	95.575	113	5	0	1	113	9420997	9421109	1.63e-44	182
PaxiSAT4_CL202_TR_1_x_113.0nt	CM049419.1	91.15	113	10	0	1	113	9421224	9421336	3.55e-36	154
PaxiSAT4_CL202_TR_1_x_113.0nt	CM049419.1	95.575	113	5	0	1	113	9421337	9421449	1.63e-44	182
PaxiSAT4_CL202_TR_1_x_113.0nt	CM049419.1	93.805	113	7	0	1	113	9421450	9421562	3.53e-41	171
PaxiSAT4_CL202_TR_1_x_113.0nt	CM049419.1	96.226	106	4	0	1	106	9421563	9421668	2.73e-42	174
PaxiSAT4_CL202_TR_1_x_113.0nt	CM049419.1	95.614	114	4	1	1	113	11871696	11871809	1.63e-44	182
PaxiSAT4_CL202_TR_1_x_113.0nt	CM049419.1	90.265	113	6	1	1	113	11871810	11871917	7.69e-33	143
PaxiSAT4_CL202_TR_1_x_113.0nt	CM049419.1	94.69	113	5	1	1	113	11871998	11872109	2.73e-42	174
PaxiSAT4_CL202_TR_1_x_113.0nt	CM049419.1	96.703	91	3	0	1	91	11872220	11872310	1.28e-35	152
PaxiSAT4_CL202_TR_1_x_113.0nt	CM049419.1	94.69	113	6	0	1	113	11872326	11872438	7.58e-43	176
PaxiSAT4_CL202_TR_1_x_113.0nt	CM049419.1	92.035	113	9	0	1	113	11872439	11872551	7.64e-38	159
PaxiSAT4_CL202_TR_1_x_113.0nt	CM049419.1	94.737	114	5	1	1	113	11929698	11929811	7.58e-43	176
PaxiSAT4_CL202_TR_1_x_113.0nt	CM049419.1	90.265	113	6	1	1	113	11929812	11929919	7.69e-33	143
PaxiSAT4_CL202_TR_1_x_113.0nt	CM049419.1	96.491	57	2	0	6	62	11929925	11929981	2.18e-18	95.3
PaxiSAT4_CL202_TR_1_x_113.0nt	CM049419.1	94.69	113	5	1	1	113	11930000	11930111	2.73e-42	174
PaxiSAT4_CL202_TR_1_x_113.0nt	CM049419.1	96.703	91	3	0	1	91	11930222	11930312	1.28e-35	152
PaxiSAT4_CL202_TR_1_x_113.0nt	CM049419.1	95.575	113	5	0	1	113	11930328	11930440	1.63e-44	182
PaxiSAT4_CL202_TR_1_x_113.0nt	CM049419.1	92.92	113	8	0	1	113	11930441	11930553	1.64e-39	165
PaxiSAT4_CL202_TR_1_x_113.0nt	CM049419.1	89.623	106	11	0	4	109	13596117	13596012	1.29e-30	135
PaxiSAT4_CL202_TR_1_x_113.0nt	CM049419.1	95.455	110	5	0	4	113	13596343	13596234	7.58e-43	176
PaxiSAT4_CL202_TR_1_x_113.0nt	CM049419.1	89.381	113	12	0	1	113	13596572	13596460	7.69e-33	143
PaxiSAT4_CL202_TR_1_x_113.0nt	CM049419.1	92.5	80	6	0	34	113	13596652	13596573	1.68e-24	115
PaxiSAT4_CL202_TR_1_x_113.0nt	CM049419.1	90.265	113	10	1	1	113	15846626	15846737	5.94e-34	147
PaxiSAT4_CL202_TR_1_x_113.0nt	CM049419.1	90.541	74	4	3	38	111	15847263	15847333	2.18e-18	95.3
PaxiSAT4_CL202_TR_1_x_113.0nt	CM049419.1	88.889	63	7	0	38	100	15847469	15847531	2.2e-13	78.7
PaxiSAT4_CL202_TR_1_x_113.0nt	CM049419.1	91.892	111	9	0	3	113	15847775	15847885	9.88e-37	156
PaxiSAT4_CL202_TR_1_x_113.0nt	CM049419.1	92.063	63	4	1	51	113	15847967	15848028	3.65e-16	87.9
PaxiSAT4_CL202_TR_1_x_113.0nt	CM049419.1	92.92	113	8	0	1	113	15848029	15848141	1.64e-39	165
PaxiSAT4_CL202_TR_1_x_113.0nt	CM049419.1	93.75	112	6	1	3	113	17533775	17533886	4.56e-40	167
PaxiSAT4_CL202_TR_1_x_113.0nt	CM049419.1	94.393	107	6	0	6	112	17533973	17534079	1.64e-39	165
PaxiSAT4_CL202_TR_1_x_113.0nt	CM049419.1	98.551	69	1	0	45	113	19540278	19540346	1e-26	122
PaxiSAT4_CL202_TR_1_x_113.0nt	CM049419.1	84.906	106	13	2	8	113	19540648	19540750	3.63e-21	104
PaxiSAT4_CL202_TR_1_x_113.0nt	CM049419.1	90.826	109	10	0	1	109	21257782	21257890	5.94e-34	147
PaxiSAT4_CL202_TR_1_x_113.0nt	CM049419.1	89.623	106	10	1	1	106	21258008	21258112	4.63e-30	134
PaxiSAT4_CL202_TR_1_x_113.0nt	CM049419.1	88.496	113	13	0	1	113	21258220	21258332	3.58e-31	137
PaxiSAT4_CL202_TR_1_x_113.0nt	CM049419.1	96.364	110	2	2	4	113	23041034	23040927	5.86e-44	180
PaxiSAT4_CL202_TR_1_x_113.0nt	CM049419.1	97.222	108	3	0	6	113	23041684	23041577	4.53e-45	183
PaxiSAT4_CL202_TR_1_x_113.0nt	CM049419.1	94.69	113	6	0	1	113	23041802	23041690	7.58e-43	176
PaxiSAT4_CL202_TR_1_x_113.0nt	CM049419.1	94.69	113	5	1	1	113	23041914	23041803	2.73e-42	174
PaxiSAT4_CL202_TR_1_x_113.0nt	CM049419.1	95.575	113	5	0	1	113	23042027	23041915	1.63e-44	182
PaxiSAT4_CL202_TR_1_x_113.0nt	CM049419.1	92.593	108	8	0	6	113	23042135	23042028	9.88e-37	156
PaxiSAT4_CL202_TR_1_x_113.0nt	CM049419.1	90.741	108	9	1	6	113	25304929	25304823	7.69e-33	143
PaxiSAT4_CL202_TR_1_x_113.0nt	CM049419.1	92.105	114	8	1	1	113	25305500	25305387	7.64e-38	159
PaxiSAT4_CL202_TR_1_x_113.0nt	CM049419.1	90.265	113	10	1	1	113	25305950	25305839	5.94e-34	147
PaxiSAT4_CL202_TR_1_x_113.0nt	CM049419.1	90.09	111	11	0	3	113	25306174	25306064	2.14e-33	145
PaxiSAT4_CL202_TR_1_x_113.0nt	CM049419.1	93.75	80	5	0	34	113	25306899	25306820	3.6e-26	121
PaxiSAT4_CL202_TR_1_x_113.0nt	CM049419.1	90.411	73	7	0	40	112	25307103	25307031	6.07e-19	97.1
PaxiSAT4_CL202_TR_1_x_113.0nt	CM049419.1	91.25	80	7	0	18	97	27387968	27388047	7.8e-23	110
PaxiSAT4_CL202_TR_1_x_113.0nt	CM049419.1	92.593	108	8	0	6	113	27388182	27388289	9.88e-37	156
PaxiSAT4_CL202_TR_1_x_113.0nt	CM049419.1	92.035	113	9	0	1	113	27388611	27388723	7.64e-38	159
PaxiSAT4_CL202_TR_1_x_113.0nt	CM049419.1	96.46	113	3	1	1	113	27388724	27388835	1.26e-45	185
PaxiSAT4_CL202_TR_1_x_113.0nt	CM049419.1	93.694	111	7	0	3	113	27388838	27388948	4.56e-40	167
PaxiSAT4_CL202_TR_1_x_113.0nt	CM049419.1	93.333	75	5	0	1	75	27389063	27389137	2.17e-23	111
PaxiSAT4_CL202_TR_1_x_113.0nt	CM049419.1	93.805	113	7	0	1	113	27389297	27389409	3.53e-41	171
PaxiSAT4_CL202_TR_1_x_113.0nt	CM049419.1	95.575	113	5	0	1	113	28211112	28211000	1.63e-44	182
PaxiSAT4_CL202_TR_1_x_113.0nt	CM049419.1	92.308	78	5	1	37	113	28211190	28211113	7.8e-23	110
PaxiSAT4_CL202_TR_1_x_113.0nt	CM049419.1	91.15	113	10	0	1	113	28211317	28211205	3.55e-36	154
PaxiSAT4_CL202_TR_1_x_113.0nt	CM049419.1	91.358	81	7	0	33	113	28211398	28211318	2.17e-23	111
PaxiSAT4_CL202_TR_1_x_113.0nt	CM049419.1	100	47	0	0	16	62	28211443	28211397	3.65e-16	87.9
PaxiSAT4_CL202_TR_1_x_113.0nt	CM049419.1	96.97	33	0	1	1	32	28211472	28211440	3.71e-06	54.7
PaxiSAT4_CL202_TR_1_x_113.0nt	CM049419.1	92.035	113	9	0	1	113	28211697	28211585	7.64e-38	159
PaxiSAT4_CL202_TR_1_x_113.0nt	CM049419.1	92.035	113	8	1	1	113	28211922	28211811	2.75e-37	158
PaxiSAT4_CL202_TR_1_x_113.0nt	CM049419.1	92.035	113	8	1	1	113	28212036	28211925	2.75e-37	158
PaxiSAT4_CL202_TR_1_x_113.0nt	CM049419.1	90.11	91	9	0	4	94	28212262	28212172	1.3e-25	119
PaxiSAT4_CL202_TR_1_x_113.0nt	CM049419.1	94.792	96	5	0	1	96	29291199	29291294	4.6e-35	150
PaxiSAT4_CL202_TR_1_x_113.0nt	CM049419.1	90.265	113	11	0	1	113	34493651	34493763	1.65e-34	148
PaxiSAT4_CL202_TR_1_x_113.0nt	CM049419.1	93.86	114	6	1	1	113	34493764	34493877	3.53e-41	171
PaxiSAT4_CL202_TR_1_x_113.0nt	CM049419.1	96.296	108	2	2	1	108	34494108	34494213	7.58e-43	176
PaxiSAT4_CL202_TR_1_x_113.0nt	CM049419.1	95.575	113	5	0	1	113	34494331	34494443	1.63e-44	182
PaxiSAT4_CL202_TR_1_x_113.0nt	CM049419.1	95.575	113	5	0	1	113	34494444	34494556	1.63e-44	182
PaxiSAT4_CL202_TR_1_x_113.0nt	CM049419.1	95.575	113	5	0	1	113	34494557	34494669	1.63e-44	182
PaxiSAT4_CL202_TR_1_x_113.0nt	CM049419.1	95.575	113	5	0	1	113	34494670	34494782	1.63e-44	182
PaxiSAT4_CL202_TR_1_x_113.0nt	CM049419.1	92.035	113	9	0	1	113	35513759	35513647	7.64e-38	159
PaxiSAT4_CL202_TR_1_x_113.0nt	CM049419.1	92.92	113	8	0	1	113	35513985	35513873	1.64e-39	165
PaxiSAT4_CL202_TR_1_x_113.0nt	CM049419.1	93.396	106	7	0	1	106	35514098	35513993	2.75e-37	158
PaxiSAT4_CL202_TR_1_x_113.0nt	CM049419.1	98.361	61	1	0	51	111	35514161	35514101	2.81e-22	108
PaxiSAT4_CL202_TR_1_x_113.0nt	CM049419.1	95.283	106	4	1	1	106	35514263	35514159	4.56e-40	167
PaxiSAT4_CL202_TR_1_x_113.0nt	CM049419.1	86.441	118	6	3	1	108	35514386	35514269	3.6e-26	121
PaxiSAT4_CL202_TR_1_x_113.0nt	CM049419.1	92.035	113	9	0	1	113	35514499	35514387	7.64e-38	159
PaxiSAT4_CL202_TR_1_x_113.0nt	CM049419.1	96.491	114	3	1	1	113	35514613	35514500	3.5e-46	187
PaxiSAT4_CL202_TR_1_x_113.0nt	CM049419.1	97.196	107	3	0	7	113	37859506	37859612	1.63e-44	182
PaxiSAT4_CL202_TR_1_x_113.0nt	CM049419.1	87.611	113	11	3	1	113	37859838	37859947	2.15e-28	128
PaxiSAT4_CL202_TR_1_x_113.0nt	CM049419.1	97.297	111	3	0	3	113	38588006	38588116	9.74e-47	189
PaxiSAT4_CL202_TR_1_x_113.0nt	CM049419.1	93.805	113	7	0	1	113	38588117	38588229	3.53e-41	171
PaxiSAT4_CL202_TR_1_x_113.0nt	CM049419.1	94.69	113	6	0	1	113	38588230	38588342	7.58e-43	176
PaxiSAT4_CL202_TR_1_x_113.0nt	CM049419.1	92.035	113	9	0	1	113	38588343	38588455	7.64e-38	159
PaxiSAT4_CL202_TR_1_x_113.0nt	CM049419.1	95.283	106	5	0	1	106	38588456	38588561	1.27e-40	169
PaxiSAT4_CL202_TR_1_x_113.0nt	CM049419.1	92.035	113	7	1	1	113	38941672	38941782	2.75e-37	158
PaxiSAT4_CL202_TR_1_x_113.0nt	CM049419.1	95.575	113	5	0	1	113	38941897	38942009	1.63e-44	182
PaxiSAT4_CL202_TR_1_x_113.0nt	CM049419.1	92.92	113	8	0	1	113	38942347	38942459	1.64e-39	165
PaxiSAT4_CL202_TR_1_x_113.0nt	CM049419.1	92.035	113	7	2	1	111	39144245	39144133	2.75e-37	158
PaxiSAT4_CL202_TR_1_x_113.0nt	CM049419.1	93.75	112	7	0	2	113	39144358	39144247	1.27e-40	169
PaxiSAT4_CL202_TR_1_x_113.0nt	CM049419.1	90.291	103	10	0	4	106	40966604	40966502	1.29e-30	135
PaxiSAT4_CL202_TR_1_x_113.0nt	CM049419.1	96.296	108	3	1	6	113	40966825	40966719	7.58e-43	176
PaxiSAT4_CL202_TR_1_x_113.0nt	CM049419.1	91.15	113	10	0	1	113	40966943	40966831	3.55e-36	154
PaxiSAT4_CL202_TR_1_x_113.0nt	CM049419.1	95.614	114	4	1	1	113	40967511	40967398	1.63e-44	182
PaxiSAT4_CL202_TR_1_x_113.0nt	CM049419.1	94.69	113	5	1	1	113	40968066	40967955	2.73e-42	174
PaxiSAT4_CL202_TR_1_x_113.0nt	CM049419.1	89.247	93	9	1	6	97	42950428	42950336	1.68e-24	115
PaxiSAT4_CL202_TR_1_x_113.0nt	CM049419.1	95.455	110	5	0	4	113	42950746	42950637	7.58e-43	176
PaxiSAT4_CL202_TR_1_x_113.0nt	CM049419.1	93.805	113	7	0	1	113	42950862	42950750	3.53e-41	171
PaxiSAT4_CL202_TR_1_x_113.0nt	CM049419.1	87.356	87	4	1	34	113	42950949	42950863	7.86e-18	93.5
PaxiSAT4_CL202_TR_1_x_113.0nt	CM049419.1	84.545	110	17	0	4	113	42951092	42950983	7.8e-23	110
PaxiSAT4_CL202_TR_1_x_113.0nt	CM049419.1	95.575	113	5	0	1	113	43600784	43600672	1.63e-44	182
PaxiSAT4_CL202_TR_1_x_113.0nt	CM049419.1	89.381	113	10	1	1	113	43601009	43600899	2.77e-32	141
PaxiSAT4_CL202_TR_1_x_113.0nt	CM049419.1	84.545	110	16	1	1	109	44926668	44926559	2.81e-22	108
PaxiSAT4_CL202_TR_1_x_113.0nt	CM049419.1	95.575	113	5	0	1	113	44926894	44926782	1.63e-44	182
PaxiSAT4_CL202_TR_1_x_113.0nt	CM049419.1	97.345	113	3	0	1	113	44927007	44926895	7.53e-48	193
PaxiSAT4_CL202_TR_1_x_113.0nt	CM049419.1	95.536	112	4	1	3	113	44927231	44927120	2.11e-43	178
PaxiSAT4_CL202_TR_1_x_113.0nt	CM049419.1	93.805	113	7	0	1	113	46754065	46753953	3.53e-41	171
PaxiSAT4_CL202_TR_1_x_113.0nt	CM049419.1	94.69	113	6	0	1	113	46754178	46754066	7.58e-43	176
PaxiSAT4_CL202_TR_1_x_113.0nt	CM049419.1	97.297	111	3	0	1	111	49103269	49103159	9.74e-47	189
PaxiSAT4_CL202_TR_1_x_113.0nt	CM049419.1	91.304	92	8	0	22	113	49103475	49103384	7.74e-28	126
PaxiSAT4_CL202_TR_1_x_113.0nt	CM049419.1	94.69	113	6	0	1	113	49103704	49103592	7.58e-43	176
PaxiSAT4_CL202_TR_1_x_113.0nt	CM049419.1	96.46	113	4	0	1	113	49103817	49103705	3.5e-46	187
PaxiSAT4_CL202_TR_1_x_113.0nt	CM049419.1	92.035	113	6	2	4	113	49103930	49103818	9.88e-37	156
PaxiSAT4_CL202_TR_1_x_113.0nt	CM049419.1	93.636	110	7	0	4	113	49104043	49103934	1.64e-39	165
PaxiSAT4_CL202_TR_1_x_113.0nt	CM049419.1	96.296	108	4	0	4	111	49141361	49141254	2.11e-43	178
PaxiSAT4_CL202_TR_1_x_113.0nt	CM049419.1	91.304	92	8	0	22	113	49141571	49141480	7.74e-28	126
PaxiSAT4_CL202_TR_1_x_113.0nt	CM049419.1	94.69	113	6	0	1	113	49141800	49141688	7.58e-43	176
PaxiSAT4_CL202_TR_1_x_113.0nt	CM049419.1	96.46	113	4	0	1	113	49141913	49141801	3.5e-46	187
PaxiSAT4_CL202_TR_1_x_113.0nt	CM049419.1	91.15	113	7	2	4	113	49142026	49141914	4.6e-35	150
PaxiSAT4_CL202_TR_1_x_113.0nt	CM049419.1	94.545	110	6	0	4	113	49142139	49142030	3.53e-41	171
PaxiSAT4_CL202_TR_1_x_113.0nt	CM049419.1	92.727	110	7	1	1	109	51091334	51091225	2.75e-37	158
PaxiSAT4_CL202_TR_1_x_113.0nt	CM049419.1	93.913	115	5	1	1	113	51091665	51091551	9.81e-42	172
PaxiSAT4_CL202_TR_1_x_113.0nt	CM049419.1	94.69	113	6	0	1	113	51091778	51091666	7.58e-43	176
PaxiSAT4_CL202_TR_1_x_113.0nt	CM049419.1	94.495	109	5	1	6	113	51091887	51091779	4.56e-40	167
PaxiSAT4_CL202_TR_1_x_113.0nt	CM049419.1	90.265	113	10	1	1	113	51092004	51091893	5.94e-34	147
PaxiSAT4_CL202_TR_1_x_113.0nt	CM049419.1	84.956	113	17	0	1	113	51281041	51281153	1.68e-24	115
PaxiSAT4_CL202_TR_1_x_113.0nt	CM049419.1	95	80	4	0	34	113	51281187	51281266	7.74e-28	126
PaxiSAT4_CL202_TR_1_x_113.0nt	CM049419.1	94.69	113	6	0	1	113	51281381	51281493	7.58e-43	176
PaxiSAT4_CL202_TR_1_x_113.0nt	CM049419.1	92.661	109	8	0	5	113	51281498	51281606	2.75e-37	158
PaxiSAT4_CL202_TR_1_x_113.0nt	CM049419.1	93.103	58	4	0	3	60	51281608	51281665	1.31e-15	86.1
PaxiSAT4_CL202_TR_1_x_113.0nt	CM049419.1	95.122	82	4	0	32	113	51281666	51281747	5.99e-29	130
PaxiSAT4_CL202_TR_1_x_113.0nt	CM049419.1	96.774	62	2	0	1	62	51281748	51281809	3.63e-21	104
PaxiSAT4_CL202_TR_1_x_113.0nt	CM049419.1	100	32	0	0	6	37	51281833	51281864	7.97e-08	60.2
PaxiSAT4_CL202_TR_1_x_113.0nt	CM049419.1	96.46	113	4	0	1	113	51281919	51282031	3.5e-46	187
PaxiSAT4_CL202_TR_1_x_113.0nt	CM049419.1	88.288	111	13	0	3	113	51282034	51282144	4.63e-30	134
PaxiSAT4_CL202_TR_1_x_113.0nt	CM049419.1	92.035	113	7	2	1	113	52225499	52225609	2.75e-37	158
PaxiSAT4_CL202_TR_1_x_113.0nt	CM049419.1	94.34	106	4	2	1	106	52225610	52225713	2.12e-38	161
PaxiSAT4_CL202_TR_1_x_113.0nt	CM049419.1	97.345	113	3	0	1	113	52225721	52225833	7.53e-48	193
PaxiSAT4_CL202_TR_1_x_113.0nt	CM049419.1	93.458	107	7	0	7	113	52225840	52225946	7.64e-38	159
PaxiSAT4_CL202_TR_1_x_113.0nt	CM049419.1	90.351	114	10	1	1	113	52225947	52226060	1.65e-34	148
PaxiSAT4_CL202_TR_1_x_113.0nt	CM049419.1	91.228	114	9	1	1	113	52226061	52226174	3.55e-36	154
PaxiSAT4_CL202_TR_1_x_113.0nt	CM049419.1	92.035	113	9	0	1	113	52226174	52226286	7.64e-38	159
PaxiSAT4_CL202_TR_1_x_113.0nt	CM049419.1	94.69	113	6	0	1	113	52484264	52484376	7.58e-43	176
PaxiSAT4_CL202_TR_1_x_113.0nt	CM049419.1	90.426	94	8	1	21	113	52484380	52484473	1e-26	122
PaxiSAT4_CL202_TR_1_x_113.0nt	CM049419.1	95.96	99	4	0	1	99	52484474	52484572	2.12e-38	161
PaxiSAT4_CL202_TR_1_x_113.0nt	CM049419.1	95.614	114	4	1	1	113	52484603	52484716	1.63e-44	182
PaxiSAT4_CL202_TR_1_x_113.0nt	CM049419.1	92.593	108	8	0	6	113	52484722	52484829	9.88e-37	156
PaxiSAT4_CL202_TR_1_x_113.0nt	CM049419.1	94.545	110	6	0	4	113	53348552	53348443	3.53e-41	171
PaxiSAT4_CL202_TR_1_x_113.0nt	CM049419.1	92.727	110	8	0	4	113	53348665	53348556	7.64e-38	159
PaxiSAT4_CL202_TR_1_x_113.0nt	CM049419.1	91.818	110	9	0	4	113	53348778	53348669	3.55e-36	154
PaxiSAT4_CL202_TR_1_x_113.0nt	CM049419.1	95	80	4	0	34	113	53348861	53348782	7.74e-28	126
PaxiSAT4_CL202_TR_1_x_113.0nt	CM049419.1	87.273	110	14	0	4	113	53349003	53348894	7.74e-28	126
PaxiSAT4_CL202_TR_1_x_113.0nt	CM049419.1	85.185	108	15	1	6	113	56284101	56283995	7.8e-23	110
PaxiSAT4_CL202_TR_1_x_113.0nt	CM049419.1	91.429	70	5	1	6	74	56284543	56284474	2.18e-18	95.3
PaxiSAT4_CL202_TR_1_x_113.0nt	CM049419.1	89.474	76	8	0	34	109	57122244	57122319	6.07e-19	97.1
PaxiSAT4_CL202_TR_1_x_113.0nt	CM049419.1	87.611	113	14	0	1	113	57122548	57122660	1.66e-29	132
PaxiSAT4_CL202_TR_1_x_113.0nt	CM049419.1	91.25	80	6	1	1	80	57122661	57122739	2.81e-22	108
PaxiSAT4_CL202_TR_1_x_113.0nt	CM049419.1	90.426	94	9	0	1	94	57122986	57123079	2.79e-27	124
PaxiSAT4_CL202_TR_1_x_113.0nt	CM049419.1	92.727	110	7	1	4	113	57263661	57263553	2.75e-37	158
PaxiSAT4_CL202_TR_1_x_113.0nt	CM049419.1	97.727	44	1	0	70	113	57263819	57263776	7.91e-13	76.8
PaxiSAT4_CL202_TR_1_x_113.0nt	CM049419.1	93.478	92	6	0	4	95	57263905	57263814	3.58e-31	137
PaxiSAT4_CL202_TR_1_x_113.0nt	CM049419.1	94.69	113	6	0	1	113	57264021	57263909	7.58e-43	176
PaxiSAT4_CL202_TR_1_x_113.0nt	CM049419.1	94.595	111	5	1	1	111	57264133	57264024	3.53e-41	171
PaxiSAT4_CL202_TR_1_x_113.0nt	CM049419.1	90	110	7	1	4	113	57264239	57264134	9.95e-32	139
PaxiSAT4_CL202_TR_1_x_113.0nt	CM049419.1	94.545	110	6	0	4	113	57264352	57264243	3.53e-41	171
PaxiSAT4_CL202_TR_1_x_113.0nt	CM049419.1	100	30	0	0	1	30	57264419	57264390	1.03e-06	56.5
PaxiSAT4_CL202_TR_1_x_113.0nt	CM049419.1	96.46	113	3	1	1	113	57264531	57264420	1.26e-45	185
PaxiSAT4_CL202_TR_1_x_113.0nt	CM049419.1	93.805	113	7	0	1	113	57264757	57264645	3.53e-41	171
PaxiSAT4_CL202_TR_1_x_113.0nt	CM049419.1	90.123	81	8	0	33	113	57264838	57264758	1.01e-21	106
PaxiSAT4_CL202_TR_1_x_113.0nt	CM049419.1	92.035	113	9	0	1	113	59002107	59001995	7.64e-38	159
PaxiSAT4_CL202_TR_1_x_113.0nt	CM049419.1	93.151	73	5	0	41	113	59002180	59002108	2.81e-22	108
PaxiSAT4_CL202_TR_1_x_113.0nt	CM049419.1	92.92	113	8	0	1	113	59002320	59002208	1.64e-39	165
PaxiSAT4_CL202_TR_1_x_113.0nt	CM049419.1	97.26	73	2	0	41	113	59002393	59002321	2.79e-27	124
PaxiSAT4_CL202_TR_1_x_113.0nt	CM049419.1	94.69	113	5	1	1	113	59002533	59002422	2.73e-42	174
PaxiSAT4_CL202_TR_1_x_113.0nt	CM049419.1	94.521	73	3	1	42	113	59002606	59002534	2.17e-23	111
PaxiSAT4_CL202_TR_1_x_113.0nt	CM049419.1	95.349	43	2	0	41	83	59002650	59002608	1.32e-10	69.4
PaxiSAT4_CL202_TR_1_x_113.0nt	CM049419.1	96.46	113	4	0	1	113	59002790	59002678	3.5e-46	187
PaxiSAT4_CL202_TR_1_x_113.0nt	CM049419.1	93.151	73	4	1	41	113	59002862	59002791	1.01e-21	106
PaxiSAT4_CL202_TR_1_x_113.0nt	CM049419.1	95.89	73	3	0	41	113	59002962	59002890	1.3e-25	119
PaxiSAT4_CL202_TR_1_x_113.0nt	CM049419.1	94.69	113	6	0	1	113	59003102	59002990	7.58e-43	176
PaxiSAT4_CL202_TR_1_x_113.0nt	CM049419.1	95.89	73	3	0	41	113	59003175	59003103	1.3e-25	119
PaxiSAT4_CL202_TR_1_x_113.0nt	CM049419.1	90.909	110	9	1	3	111	59003426	59003317	5.94e-34	147
PaxiSAT4_CL202_TR_1_x_113.0nt	CM049419.1	94.521	73	4	0	41	113	59003677	59003605	6.03e-24	113
PaxiSAT4_CL202_TR_1_x_113.0nt	CM049419.1	90.265	113	10	1	1	113	59003814	59003703	5.94e-34	147
PaxiSAT4_CL202_TR_1_x_113.0nt	CM049419.1	92.982	114	7	1	1	113	59003928	59003815	1.64e-39	165
PaxiSAT4_CL202_TR_1_x_113.0nt	CM049419.1	97.26	73	2	0	41	113	59004439	59004367	2.79e-27	124
PaxiSAT4_CL202_TR_1_x_113.0nt	CM049419.1	94.545	55	3	0	41	95	59005535	59005481	1.31e-15	86.1
PaxiSAT4_CL202_TR_1_x_113.0nt	CM049419.1	95.455	110	5	0	4	113	59005672	59005563	7.58e-43	176
PaxiSAT4_CL202_TR_1_x_113.0nt	CM049419.1	95.89	73	3	0	41	113	59005748	59005676	1.3e-25	119
PaxiSAT4_CL202_TR_1_x_113.0nt	CM049419.1	90.909	110	9	1	3	111	59005999	59005890	5.94e-34	147
PaxiSAT4_CL202_TR_1_x_113.0nt	CM049419.1	94.521	73	4	0	41	113	59006250	59006178	6.03e-24	113
PaxiSAT4_CL202_TR_1_x_113.0nt	CM049419.1	90.265	113	10	1	1	113	59006387	59006276	5.94e-34	147
PaxiSAT4_CL202_TR_1_x_113.0nt	CM049419.1	92.982	114	7	1	1	113	59006501	59006388	1.64e-39	165
PaxiSAT4_CL202_TR_1_x_113.0nt	CM049419.1	91.781	73	6	0	41	113	59006799	59006727	1.31e-20	102
PaxiSAT4_CL202_TR_1_x_113.0nt	CM049419.1	92.035	113	9	0	1	113	59006939	59006827	7.64e-38	159
PaxiSAT4_CL202_TR_1_x_113.0nt	CM049419.1	97.26	73	2	0	41	113	59007012	59006940	2.79e-27	124
PaxiSAT4_CL202_TR_1_x_113.0nt	CM049419.1	90.909	110	9	1	3	111	59007263	59007154	5.94e-34	147
PaxiSAT4_CL202_TR_1_x_113.0nt	CM049419.1	100	29	0	0	1	29	59007353	59007325	3.71e-06	54.7
PaxiSAT4_CL202_TR_1_x_113.0nt	CM049419.1	93.939	66	4	0	41	106	59007426	59007361	4.69e-20	100
PaxiSAT4_CL202_TR_1_x_113.0nt	CM049419.1	90.265	113	10	1	1	113	59007563	59007452	5.94e-34	147
PaxiSAT4_CL202_TR_1_x_113.0nt	CM049419.1	98.63	73	1	0	41	113	59007636	59007564	5.99e-29	130
PaxiSAT4_CL202_TR_1_x_113.0nt	CM049419.1	92.105	114	8	1	1	113	59007891	59007778	7.64e-38	159
PaxiSAT4_CL202_TR_1_x_113.0nt	CM049419.1	92.105	114	8	1	1	113	59008117	59008004	7.64e-38	159
PaxiSAT4_CL202_TR_1_x_113.0nt	CM049419.1	92.035	113	9	0	1	113	59008230	59008118	7.64e-38	159
PaxiSAT4_CL202_TR_1_x_113.0nt	CM049419.1	98.571	70	1	0	44	113	59008300	59008231	2.79e-27	124
PaxiSAT4_CL202_TR_1_x_113.0nt	CM049419.1	95.89	73	3	0	41	113	59008717	59008645	1.3e-25	119
PaxiSAT4_CL202_TR_1_x_113.0nt	CM049419.1	90.265	113	10	1	1	113	59008854	59008743	5.94e-34	147
PaxiSAT4_CL202_TR_1_x_113.0nt	CM049419.1	97.26	73	2	0	41	113	59008927	59008855	2.79e-27	124
PaxiSAT4_CL202_TR_1_x_113.0nt	CM049419.1	92.92	113	7	1	1	113	59009066	59008955	5.9e-39	163
PaxiSAT4_CL202_TR_1_x_113.0nt	CM049419.1	88.596	114	12	1	1	113	59009180	59009067	3.58e-31	137
PaxiSAT4_CL202_TR_1_x_113.0nt	CM049419.1	91.15	113	10	0	1	113	59009617	59009505	3.55e-36	154
PaxiSAT4_CL202_TR_1_x_113.0nt	CM049419.1	98.63	73	1	0	41	113	59009690	59009618	5.99e-29	130
PaxiSAT4_CL202_TR_1_x_113.0nt	CM049419.1	98.611	72	1	0	41	112	59010312	59010241	2.15e-28	128
PaxiSAT4_CL202_TR_1_x_113.0nt	CM049419.1	94.545	55	3	0	41	95	59010784	59010730	1.31e-15	86.1
PaxiSAT4_CL202_TR_1_x_113.0nt	CM049419.1	85.714	112	8	7	6	113	59012042	59011935	2.17e-23	111
PaxiSAT4_CL202_TR_1_x_113.0nt	CM049419.1	100	29	0	0	1	29	59012456	59012428	3.71e-06	54.7
PaxiSAT4_CL202_TR_1_x_113.0nt	CM049419.1	93.151	73	4	1	41	113	59012528	59012457	1.01e-21	106
PaxiSAT4_CL202_TR_1_x_113.0nt	CM049419.1	95.89	73	2	1	41	113	59012737	59012666	4.66e-25	117
PaxiSAT4_CL202_TR_1_x_113.0nt	CM049419.1	92.035	113	7	2	1	113	59012874	59012764	2.75e-37	158
PaxiSAT4_CL202_TR_1_x_113.0nt	CM049419.1	92.92	113	5	3	1	113	59013322	59013213	2.12e-38	161
PaxiSAT4_CL202_TR_1_x_113.0nt	CM049419.1	98.571	70	0	1	44	113	59013391	59013323	1e-26	122
PaxiSAT4_CL202_TR_1_x_113.0nt	CM049419.1	90.909	110	9	1	1	110	59013533	59013425	5.94e-34	147
PaxiSAT4_CL202_TR_1_x_113.0nt	CM049419.1	90.909	110	9	1	3	111	59013645	59013536	5.94e-34	147
PaxiSAT4_CL202_TR_1_x_113.0nt	CM049419.1	88.496	113	13	0	1	113	59013936	59013824	3.58e-31	137
PaxiSAT4_CL202_TR_1_x_113.0nt	CM049419.1	94.737	114	4	2	1	113	59014049	59013937	7.58e-43	176
PaxiSAT4_CL202_TR_1_x_113.0nt	CM049419.1	92.593	108	8	0	6	113	59014482	59014375	9.88e-37	156
PaxiSAT4_CL202_TR_1_x_113.0nt	CM049419.1	97.26	73	2	0	41	113	59014559	59014487	2.79e-27	124
PaxiSAT4_CL202_TR_1_x_113.0nt	CM049419.1	88.288	111	10	3	3	111	59014810	59014701	5.99e-29	130
PaxiSAT4_CL202_TR_1_x_113.0nt	CM049419.1	100	29	0	0	1	29	59014900	59014872	3.71e-06	54.7
PaxiSAT4_CL202_TR_1_x_113.0nt	CM049419.1	95.89	73	3	0	41	113	59015181	59015109	1.3e-25	119
PaxiSAT4_CL202_TR_1_x_113.0nt	CM049419.1	92.105	114	8	1	1	113	59015430	59015317	7.64e-38	159
PaxiSAT4_CL202_TR_1_x_113.0nt	CM049419.1	100	70	0	0	44	113	59015839	59015770	5.99e-29	130
PaxiSAT4_CL202_TR_1_x_113.0nt	CM049419.1	90.909	110	9	1	3	111	59016094	59015985	5.94e-34	147
PaxiSAT4_CL202_TR_1_x_113.0nt	CM049419.1	91.15	113	9	1	1	113	59016374	59016263	1.28e-35	152
PaxiSAT4_CL202_TR_1_x_113.0nt	CM049419.1	100	73	0	0	41	113	59016447	59016375	1.29e-30	135
PaxiSAT4_CL202_TR_1_x_113.0nt	CM049419.1	92.92	113	7	1	1	113	59016586	59016475	5.9e-39	163
PaxiSAT4_CL202_TR_1_x_113.0nt	CM049419.1	98.63	73	1	0	41	113	59017212	59017140	5.99e-29	130
PaxiSAT4_CL202_TR_1_x_113.0nt	CM049419.1	94.521	73	3	1	41	112	59017835	59017763	2.17e-23	111
PaxiSAT4_CL202_TR_1_x_113.0nt	CM049419.1	94.545	55	3	0	41	95	59018308	59018254	1.31e-15	86.1
PaxiSAT4_CL202_TR_1_x_113.0nt	CM049419.1	93.805	113	7	0	1	113	59018448	59018336	3.53e-41	171
PaxiSAT4_CL202_TR_1_x_113.0nt	CM049419.1	95.833	72	3	0	41	112	59018521	59018450	4.66e-25	117
PaxiSAT4_CL202_TR_1_x_113.0nt	CM049419.1	90.909	110	9	1	1	110	59018660	59018552	5.94e-34	147
PaxiSAT4_CL202_TR_1_x_113.0nt	CM049419.1	90.909	110	9	1	3	111	59018772	59018663	5.94e-34	147
PaxiSAT4_CL202_TR_1_x_113.0nt	CM049419.1	90.411	73	7	0	41	113	59019023	59018951	6.07e-19	97.1
PaxiSAT4_CL202_TR_1_x_113.0nt	CM049419.1	88.496	113	12	1	1	113	59019160	59019049	1.29e-30	135
PaxiSAT4_CL202_TR_1_x_113.0nt	CM049419.1	93.86	114	5	2	1	113	59019273	59019161	3.53e-41	171
PaxiSAT4_CL202_TR_1_x_113.0nt	CM049419.1	91.549	71	6	0	41	111	59019571	59019501	1.69e-19	99
PaxiSAT4_CL202_TR_1_x_113.0nt	CM049419.1	92.92	113	8	0	1	113	59019711	59019599	1.64e-39	165
PaxiSAT4_CL202_TR_1_x_113.0nt	CM049419.1	97.26	73	2	0	41	113	59019784	59019712	2.79e-27	124
PaxiSAT4_CL202_TR_1_x_113.0nt	CM049419.1	90.909	110	9	1	3	111	59020035	59019926	5.94e-34	147
PaxiSAT4_CL202_TR_1_x_113.0nt	CM049419.1	91.15	113	9	1	1	113	59020335	59020224	1.28e-35	152
PaxiSAT4_CL202_TR_1_x_113.0nt	CM049419.1	97.26	73	2	0	41	113	59020408	59020336	2.79e-27	124
PaxiSAT4_CL202_TR_1_x_113.0nt	CM049419.1	92.982	114	7	1	1	113	59020661	59020548	1.64e-39	165
PaxiSAT4_CL202_TR_1_x_113.0nt	CM049419.1	92.035	113	9	0	1	113	59021000	59020888	7.64e-38	159
PaxiSAT4_CL202_TR_1_x_113.0nt	CM049419.1	98.571	70	1	0	44	113	59021070	59021001	2.79e-27	124
PaxiSAT4_CL202_TR_1_x_113.0nt	CM049419.1	90.909	110	9	1	3	111	59021324	59021215	5.94e-34	147
PaxiSAT4_CL202_TR_1_x_113.0nt	CM049419.1	94.521	73	4	0	41	113	59021467	59021395	6.03e-24	113
PaxiSAT4_CL202_TR_1_x_113.0nt	CM049419.1	91.15	113	9	1	1	113	59021604	59021493	1.28e-35	152
PaxiSAT4_CL202_TR_1_x_113.0nt	CM049419.1	100	73	0	0	41	113	59021677	59021605	1.29e-30	135
PaxiSAT4_CL202_TR_1_x_113.0nt	CM049419.1	91.15	113	9	1	1	113	59021816	59021705	1.28e-35	152
PaxiSAT4_CL202_TR_1_x_113.0nt	CM049419.1	92.593	108	8	0	6	113	59022363	59022256	9.88e-37	156
PaxiSAT4_CL202_TR_1_x_113.0nt	CM049419.1	97.26	73	2	0	41	113	59022440	59022368	2.79e-27	124
PaxiSAT4_CL202_TR_1_x_113.0nt	CM049419.1	89.091	110	11	1	3	111	59022691	59022582	1.29e-30	135
PaxiSAT4_CL202_TR_1_x_113.0nt	CM049419.1	100	29	0	0	1	29	59022781	59022753	3.71e-06	54.7
PaxiSAT4_CL202_TR_1_x_113.0nt	CM049419.1	91.15	113	9	1	1	113	59022991	59022880	1.28e-35	152
PaxiSAT4_CL202_TR_1_x_113.0nt	CM049419.1	95.89	73	3	0	41	113	59023064	59022992	1.3e-25	119
PaxiSAT4_CL202_TR_1_x_113.0nt	CM049419.1	92.982	114	7	1	1	113	59023317	59023204	1.64e-39	165
PaxiSAT4_CL202_TR_1_x_113.0nt	CM049419.1	98.571	70	1	0	44	113	59023726	59023657	2.79e-27	124
PaxiSAT4_CL202_TR_1_x_113.0nt	CM049419.1	90.909	110	9	1	3	111	59023980	59023871	5.94e-34	147
PaxiSAT4_CL202_TR_1_x_113.0nt	CM049419.1	94.521	73	4	0	41	113	59024123	59024051	6.03e-24	113
PaxiSAT4_CL202_TR_1_x_113.0nt	CM049419.1	90.265	113	10	1	1	113	59024260	59024149	5.94e-34	147
PaxiSAT4_CL202_TR_1_x_113.0nt	CM049419.1	98.63	73	1	0	41	113	59024333	59024261	5.99e-29	130
PaxiSAT4_CL202_TR_1_x_113.0nt	CM049419.1	92.035	113	8	1	1	113	59024472	59024361	2.75e-37	158
PaxiSAT4_CL202_TR_1_x_113.0nt	CM049419.1	98.63	73	1	0	41	113	59025097	59025025	5.99e-29	130
PaxiSAT4_CL202_TR_1_x_113.0nt	CM049419.1	94.521	73	3	1	41	113	59025509	59025438	2.17e-23	111
PaxiSAT4_CL202_TR_1_x_113.0nt	CM049419.1	92.035	113	8	1	1	113	59025646	59025535	2.75e-37	158
PaxiSAT4_CL202_TR_1_x_113.0nt	CM049419.1	94.521	73	4	0	41	113	59025719	59025647	6.03e-24	113
PaxiSAT4_CL202_TR_1_x_113.0nt	CM049419.1	90	110	10	1	1	110	59025858	59025750	2.77e-32	141
PaxiSAT4_CL202_TR_1_x_113.0nt	CM049419.1	91.15	113	10	0	1	113	59026822	59026710	3.55e-36	154
PaxiSAT4_CL202_TR_1_x_113.0nt	CM049419.1	91.818	110	8	1	3	111	59027146	59027037	1.28e-35	152
PaxiSAT4_CL202_TR_1_x_113.0nt	CM049419.1	96.97	66	2	0	41	106	59027309	59027244	2.17e-23	111
PaxiSAT4_CL202_TR_1_x_113.0nt	CM049419.1	97.26	73	2	0	41	113	59027519	59027447	2.79e-27	124
PaxiSAT4_CL202_TR_1_x_113.0nt	CM049419.1	93.805	113	6	1	1	113	59027658	59027547	1.27e-40	169
PaxiSAT4_CL202_TR_1_x_113.0nt	CM049419.1	92.982	114	7	1	1	113	59027772	59027659	1.64e-39	165
PaxiSAT4_CL202_TR_1_x_113.0nt	CM049419.1	94.69	113	6	0	1	113	59028224	59028112	7.58e-43	176
PaxiSAT4_CL202_TR_1_x_113.0nt	CM049419.1	93.243	74	4	1	41	113	59028522	59028449	2.81e-22	108
PaxiSAT4_CL202_TR_1_x_113.0nt	CM049419.1	98.63	73	1	0	41	113	59028735	59028663	5.99e-29	130
PaxiSAT4_CL202_TR_1_x_113.0nt	CM049419.1	95.614	114	4	1	1	113	59028993	59028880	1.63e-44	182
PaxiSAT4_CL202_TR_1_x_113.0nt	CM049419.1	94.521	73	4	0	41	113	59029289	59029217	6.03e-24	113
PaxiSAT4_CL202_TR_1_x_113.0nt	CM049419.1	92.92	113	8	0	1	113	59029429	59029317	1.64e-39	165
PaxiSAT4_CL202_TR_1_x_113.0nt	CM049419.1	97.222	72	2	0	41	112	59029502	59029431	1e-26	122
PaxiSAT4_CL202_TR_1_x_113.0nt	CM049419.1	96.97	66	2	0	41	106	59029916	59029851	2.17e-23	111
PaxiSAT4_CL202_TR_1_x_113.0nt	CM049419.1	95.946	74	2	1	41	113	59030127	59030054	1.3e-25	119
PaxiSAT4_CL202_TR_1_x_113.0nt	CM049419.1	90.265	113	10	1	1	113	59030266	59030155	5.94e-34	147
PaxiSAT4_CL202_TR_1_x_113.0nt	CM049419.1	94.737	114	5	1	1	113	59030380	59030267	7.58e-43	176
PaxiSAT4_CL202_TR_1_x_113.0nt	CM049419.1	86.726	113	14	1	1	113	59030493	59030382	2.79e-27	124
PaxiSAT4_CL202_TR_1_x_113.0nt	CM049419.1	97.345	113	3	0	1	113	59030606	59030494	7.53e-48	193
PaxiSAT4_CL202_TR_1_x_113.0nt	CM049419.1	91.525	59	0	4	1	54	59030664	59030606	7.91e-13	76.8
PaxiSAT4_CL202_TR_1_x_113.0nt	CM049419.1	89.873	79	8	0	35	113	59103253	59103331	1.31e-20	102
PaxiSAT4_CL202_TR_1_x_113.0nt	CM049419.1	95.575	113	5	0	1	113	59103445	59103557	1.63e-44	182
PaxiSAT4_CL202_TR_1_x_113.0nt	CM049419.1	94.231	104	5	1	4	107	59103674	59103776	2.75e-37	158
PaxiSAT4_CL202_TR_1_x_113.0nt	CM049419.1	92.92	113	8	0	1	113	59103781	59103893	1.64e-39	165
PaxiSAT4_CL202_TR_1_x_113.0nt	CM049419.1	90.265	113	11	0	1	113	59103894	59104006	1.65e-34	148
PaxiSAT4_CL202_TR_1_x_113.0nt	CM049419.1	91.667	108	9	0	6	113	59104012	59104119	4.6e-35	150
PaxiSAT4_CL202_TR_1_x_113.0nt	CM049419.1	95.536	112	5	0	2	113	59104234	59104345	5.86e-44	180
PaxiSAT4_CL202_TR_1_x_113.0nt	CM049419.1	93.805	113	6	1	1	113	59104346	59104457	1.27e-40	169
PaxiSAT4_CL202_TR_1_x_113.0nt	CM049419.1	93.805	113	7	0	1	113	59104571	59104683	3.53e-41	171
PaxiSAT4_CL202_TR_1_x_113.0nt	CM049419.1	91.15	113	10	0	1	113	59104682	59104794	3.55e-36	154
PaxiSAT4_CL202_TR_1_x_113.0nt	CM049419.1	94.69	113	6	0	1	113	59104795	59104907	7.58e-43	176
PaxiSAT4_CL202_TR_1_x_113.0nt	CM049419.1	96.46	113	4	0	1	113	59104908	59105020	3.5e-46	187
PaxiSAT4_CL202_TR_1_x_113.0nt	CM049419.1	86.726	113	14	1	1	113	59105132	59105243	2.79e-27	124
PaxiSAT4_CL202_TR_1_x_113.0nt	CM049419.1	94.783	115	4	1	1	113	59105244	59105358	2.11e-43	178
PaxiSAT4_CL202_TR_1_x_113.0nt	CM049419.1	92.771	83	5	1	32	113	59105374	59105456	1.3e-25	119
PaxiSAT4_CL202_TR_1_x_113.0nt	CM049419.1	85.841	113	16	0	1	113	59105457	59105569	3.6e-26	121
PaxiSAT4_CL202_TR_1_x_113.0nt	CM049419.1	91.304	92	8	0	6	97	60154809	60154718	7.74e-28	126
PaxiSAT4_CL202_TR_1_x_113.0nt	CM049419.1	90.217	92	9	0	6	97	60155034	60154943	3.6e-26	121
PaxiSAT4_CL202_TR_1_x_113.0nt	CM049419.1	95.37	108	5	0	6	113	60155485	60155378	9.81e-42	172
PaxiSAT4_CL202_TR_1_x_113.0nt	CM049419.1	86.598	97	13	0	1	97	60155694	60155598	2.81e-22	108
PaxiSAT4_CL202_TR_1_x_113.0nt	CM049419.1	82.456	114	18	2	1	113	62497878	62497990	1.69e-19	99
PaxiSAT4_CL202_TR_1_x_113.0nt	CM049419.1	92.5	80	6	0	34	113	62498024	62498103	1.68e-24	115
PaxiSAT4_CL202_TR_1_x_113.0nt	CM049419.1	93.805	113	5	1	1	113	62507327	62507437	1.27e-40	169
PaxiSAT4_CL202_TR_1_x_113.0nt	CM049419.1	86.869	99	11	2	15	113	62507666	62507762	7.8e-23	110
PaxiSAT4_CL202_TR_1_x_113.0nt	CM049419.1	92.92	113	8	0	1	113	62532009	62531897	1.64e-39	165
PaxiSAT4_CL202_TR_1_x_113.0nt	CM049419.1	91.964	112	8	1	1	112	62532237	62532127	9.88e-37	156
PaxiSAT4_CL202_TR_1_x_113.0nt	CM049419.1	91.935	62	5	0	1	62	62532316	62532255	3.65e-16	87.9
PaxiSAT4_CL202_TR_1_x_113.0nt	CM049419.1	92.92	113	8	0	1	113	62532429	62532317	1.64e-39	165
PaxiSAT4_CL202_TR_1_x_113.0nt	CM049419.1	97.101	69	2	0	4	72	62532519	62532451	4.66e-25	117
PaxiSAT4_CL202_TR_1_x_113.0nt	CM049419.1	97.196	107	3	0	7	113	62532629	62532523	1.63e-44	182
PaxiSAT4_CL202_TR_1_x_113.0nt	CM049419.1	93.805	113	7	0	1	113	62532747	62532635	3.53e-41	171
PaxiSAT4_CL202_TR_1_x_113.0nt	CM049419.1	90.265	113	6	2	1	113	62532854	62532747	7.69e-33	143
PaxiSAT4_CL202_TR_1_x_113.0nt	CM049419.1	95.575	113	5	0	1	113	62532967	62532855	1.63e-44	182
PaxiSAT4_CL202_TR_1_x_113.0nt	CM049419.1	84.956	113	17	0	1	113	63777269	63777381	1.68e-24	115
PaxiSAT4_CL202_TR_1_x_113.0nt	CM049419.1	92.5	80	6	0	34	113	63777415	63777494	1.68e-24	115
PaxiSAT4_CL202_TR_1_x_113.0nt	CM049419.1	89.381	113	12	0	1	113	63777495	63777607	7.69e-33	143
PaxiSAT4_CL202_TR_1_x_113.0nt	CM049419.1	94.69	113	6	0	1	113	63777608	63777720	7.58e-43	176
PaxiSAT4_CL202_TR_1_x_113.0nt	CM049419.1	94.286	70	4	0	44	113	63777851	63777920	2.81e-22	108
PaxiSAT4_CL202_TR_1_x_113.0nt	CM049419.1	94.69	113	6	0	1	113	63777921	63778033	7.58e-43	176
PaxiSAT4_CL202_TR_1_x_113.0nt	CM049419.1	97.345	113	3	0	1	113	63778034	63778146	7.53e-48	193
PaxiSAT4_CL202_TR_1_x_113.0nt	CM049419.1	89.381	113	12	0	1	113	63778147	63778259	7.69e-33	143
PaxiSAT4_CL202_TR_1_x_113.0nt	CM049419.1	94.69	113	6	0	1	113	63778350	63778462	7.58e-43	176
PaxiSAT4_CL202_TR_1_x_113.0nt	CM049419.1	91.753	97	8	0	1	97	63778463	63778559	1.29e-30	135
PaxiSAT4_CL202_TR_1_x_113.0nt	CM049419.1	84.545	110	14	3	6	113	64064567	64064459	1.01e-21	106
PaxiSAT4_CL202_TR_1_x_113.0nt	CM049419.1	91.489	94	8	0	4	97	64066084	64065991	5.99e-29	130
PaxiSAT4_CL202_TR_1_x_113.0nt	CM049419.1	92.035	113	9	0	1	113	64066537	64066425	7.64e-38	159
PaxiSAT4_CL202_TR_1_x_113.0nt	CM049419.1	92.5	80	6	0	34	113	64066617	64066538	1.68e-24	115
PaxiSAT4_CL202_TR_1_x_113.0nt	CM049419.1	83.486	109	18	0	4	112	64066760	64066652	1.31e-20	102
PaxiSAT4_CL202_TR_1_x_113.0nt	CM049419.1	90.265	113	10	1	1	113	64680999	64681110	5.94e-34	147
PaxiSAT4_CL202_TR_1_x_113.0nt	CM049419.1	92.92	113	8	0	1	113	64681224	64681336	1.64e-39	165
PaxiSAT4_CL202_TR_1_x_113.0nt	CM049419.1	93.137	102	6	1	1	101	66572822	66572923	1.65e-34	148
PaxiSAT4_CL202_TR_1_x_113.0nt	CM049419.1	92.92	113	8	0	1	113	66572944	66573056	1.64e-39	165
PaxiSAT4_CL202_TR_1_x_113.0nt	CM049419.1	89.381	113	12	0	1	113	67226854	67226742	7.69e-33	143
PaxiSAT4_CL202_TR_1_x_113.0nt	CM049419.1	94.521	73	4	0	41	113	67226927	67226855	6.03e-24	113
PaxiSAT4_CL202_TR_1_x_113.0nt	CM049419.1	94.545	110	6	0	4	113	67227160	67227051	3.53e-41	171
PaxiSAT4_CL202_TR_1_x_113.0nt	CM049419.1	95.89	73	3	0	41	113	67227236	67227164	1.3e-25	119
PaxiSAT4_CL202_TR_1_x_113.0nt	CM049419.1	95.89	73	3	0	41	113	67227334	67227262	1.3e-25	119
PaxiSAT4_CL202_TR_1_x_113.0nt	CM049419.1	92.92	113	8	0	1	113	67227474	67227362	1.64e-39	165
PaxiSAT4_CL202_TR_1_x_113.0nt	CM049419.1	92.857	70	5	0	44	113	67227544	67227475	1.31e-20	102
PaxiSAT4_CL202_TR_1_x_113.0nt	CM049419.1	95.455	110	5	0	4	113	67227680	67227571	7.58e-43	176
PaxiSAT4_CL202_TR_1_x_113.0nt	CM049419.1	91.15	113	9	1	1	113	67227995	67227884	1.28e-35	152
PaxiSAT4_CL202_TR_1_x_113.0nt	CM049419.1	92.035	113	9	0	1	113	68839297	68839409	7.64e-38	159
PaxiSAT4_CL202_TR_1_x_113.0nt	CM049419.1	95.495	111	4	1	3	113	68839412	68839521	7.58e-43	176
PaxiSAT4_CL202_TR_1_x_113.0nt	CM049419.1	92.105	114	5	4	1	113	68839522	68839632	2.75e-37	158
PaxiSAT4_CL202_TR_1_x_113.0nt	CM049419.1	93.75	112	6	1	1	112	68839633	68839743	4.56e-40	167
PaxiSAT4_CL202_TR_1_x_113.0nt	CM049419.1	93.396	106	7	0	1	106	68839748	68839853	2.75e-37	158
PaxiSAT4_CL202_TR_1_x_113.0nt	CM049419.1	90.265	113	11	0	1	113	68839862	68839974	1.65e-34	148
PaxiSAT4_CL202_TR_1_x_113.0nt	CM049419.1	91.15	113	10	0	1	113	68840088	68840200	3.55e-36	154
PaxiSAT4_CL202_TR_1_x_113.0nt	CM049419.1	93.805	113	3	1	1	113	68840318	68840426	4.56e-40	167
PaxiSAT4_CL202_TR_1_x_113.0nt	CM049419.1	92.035	113	9	0	1	113	68840427	68840539	7.64e-38	159
PaxiSAT4_CL202_TR_1_x_113.0nt	CM049419.1	90.265	113	11	0	1	113	68840653	68840765	1.65e-34	148
PaxiSAT4_CL202_TR_1_x_113.0nt	CM049419.1	93.86	114	5	2	1	113	68840878	68840990	3.53e-41	171
PaxiSAT4_CL202_TR_1_x_113.0nt	CM049419.1	93.805	113	7	0	1	113	68841217	68841329	3.53e-41	171
PaxiSAT4_CL202_TR_1_x_113.0nt	CM049419.1	88.496	113	9	1	1	113	68841550	68841658	4.63e-30	134
PaxiSAT4_CL202_TR_1_x_113.0nt	CM049419.1	100	37	0	0	77	113	68841940	68841976	1.32e-10	69.4
PaxiSAT4_CL202_TR_1_x_113.0nt	CM049419.1	91.15	113	10	0	1	113	68841977	68842089	3.55e-36	154
PaxiSAT4_CL202_TR_1_x_113.0nt	CM049419.1	92.208	77	5	1	37	113	70835946	70835871	2.81e-22	108
PaxiSAT4_CL202_TR_1_x_113.0nt	CM049419.1	88.496	113	11	1	1	113	70836071	70835961	1.29e-30	135
PaxiSAT4_CL202_TR_1_x_113.0nt	CM049419.1	94.444	108	6	0	6	113	70836179	70836072	4.56e-40	167
PaxiSAT4_CL202_TR_1_x_113.0nt	CM049419.1	94.444	108	6	0	6	113	70836518	70836411	4.56e-40	167
PaxiSAT4_CL202_TR_1_x_113.0nt	CM049419.1	92.727	110	8	0	4	113	70846466	70846357	7.64e-38	159
PaxiSAT4_CL202_TR_1_x_113.0nt	CM049419.1	93.694	111	7	0	3	113	70846580	70846470	4.56e-40	167
PaxiSAT4_CL202_TR_1_x_113.0nt	CM049419.1	95.588	68	3	0	46	113	70846650	70846583	7.8e-23	110
PaxiSAT4_CL202_TR_1_x_113.0nt	CM049419.1	92.035	113	9	0	1	113	74986722	74986834	7.64e-38	159
PaxiSAT4_CL202_TR_1_x_113.0nt	CM049419.1	93.805	113	7	0	1	113	74986835	74986947	3.53e-41	171
PaxiSAT4_CL202_TR_1_x_113.0nt	CM049419.1	94.69	113	6	0	1	113	74987061	74987173	7.58e-43	176
PaxiSAT4_CL202_TR_1_x_113.0nt	CM049419.1	89.908	109	10	1	6	113	74987264	74987372	9.95e-32	139
PaxiSAT4_CL202_TR_1_x_113.0nt	CM049419.1	94.286	105	6	0	9	113	74987665	74987769	2.12e-38	161
PaxiSAT4_CL202_TR_1_x_113.0nt	CM049419.1	89.381	113	9	2	1	113	74988109	74988218	9.95e-32	139
PaxiSAT4_CL202_TR_1_x_113.0nt	CM049419.1	92.035	113	9	0	1	113	74988219	74988331	7.64e-38	159
PaxiSAT4_CL202_TR_1_x_113.0nt	CM049419.1	89.381	113	11	1	1	113	74988445	74988556	2.77e-32	141
PaxiSAT4_CL202_TR_1_x_113.0nt	CM049419.1	98.63	73	1	0	1	73	74988659	74988731	5.99e-29	130
PaxiSAT4_CL202_TR_1_x_113.0nt	CM049419.1	90.265	113	11	0	1	113	74988978	74989090	1.65e-34	148
PaxiSAT4_CL202_TR_1_x_113.0nt	CM049419.1	90.265	113	8	2	1	113	74989204	74989313	2.14e-33	145
PaxiSAT4_CL202_TR_1_x_113.0nt	CM049419.1	91.15	113	10	0	1	113	74989314	74989426	3.55e-36	154
PaxiSAT4_CL202_TR_1_x_113.0nt	CM049419.1	91.15	113	10	0	1	113	74989427	74989539	3.55e-36	154
PaxiSAT4_CL202_TR_1_x_113.0nt	CM049419.1	95.575	113	5	0	1	113	74989755	74989867	1.63e-44	182
PaxiSAT4_CL202_TR_1_x_113.0nt	CM049419.1	91.228	114	9	1	1	113	74989867	74989980	3.55e-36	154
PaxiSAT4_CL202_TR_1_x_113.0nt	CM049419.1	94.595	111	6	0	3	113	74989983	74990093	9.81e-42	172
PaxiSAT4_CL202_TR_1_x_113.0nt	CM049419.1	92.92	113	8	0	1	113	74990094	74990206	1.64e-39	165
PaxiSAT4_CL202_TR_1_x_113.0nt	CM049419.1	93.458	107	7	0	1	107	74990206	74990312	7.64e-38	159
PaxiSAT4_CL202_TR_1_x_113.0nt	CM049419.1	93.805	113	4	2	1	113	74990319	74990428	4.56e-40	167
PaxiSAT4_CL202_TR_1_x_113.0nt	CM049419.1	93.805	113	7	0	1	113	74990541	74990653	3.53e-41	171
PaxiSAT4_CL202_TR_1_x_113.0nt	CM049419.1	92.92	113	8	0	1	113	74990655	74990767	1.64e-39	165
PaxiSAT4_CL202_TR_1_x_113.0nt	CM049419.1	94.915	59	3	0	6	64	74990988	74991046	7.86e-18	93.5
PaxiSAT4_CL202_TR_1_x_113.0nt	CM049419.1	84.783	92	14	0	4	95	75007161	75007070	7.86e-18	93.5
PaxiSAT4_CL202_TR_1_x_113.0nt	CM049419.1	90.179	112	9	1	2	113	75007570	75007461	2.14e-33	145
PaxiSAT4_CL202_TR_1_x_113.0nt	CM049419.1	92.222	90	7	0	24	113	75007661	75007572	2.15e-28	128
PaxiSAT4_CL202_TR_1_x_113.0nt	CM049419.1	86.598	97	13	0	1	97	78093224	78093320	2.81e-22	108
PaxiSAT4_CL202_TR_1_x_113.0nt	CM049419.1	92.5	80	6	0	34	113	78093372	78093451	1.68e-24	115
PaxiSAT4_CL202_TR_1_x_113.0nt	CM049419.1	95.575	113	5	0	1	113	78093678	78093790	1.63e-44	182
PaxiSAT4_CL202_TR_1_x_113.0nt	CM049419.1	96.46	113	4	0	1	113	78094016	78094128	3.5e-46	187
PaxiSAT4_CL202_TR_1_x_113.0nt	CM049419.1	91.15	113	10	0	1	113	78094242	78094354	3.55e-36	154
PaxiSAT4_CL202_TR_1_x_113.0nt	CM049419.1	95.575	113	5	0	1	113	78094355	78094467	1.63e-44	182
PaxiSAT4_CL202_TR_1_x_113.0nt	CM049419.1	92.92	113	8	0	1	113	78094468	78094580	1.64e-39	165
PaxiSAT4_CL202_TR_1_x_113.0nt	CM049419.1	97.222	108	3	0	6	113	78094700	78094807	4.53e-45	183
PaxiSAT4_CL202_TR_1_x_113.0nt	CM049419.1	93.805	113	7	0	1	113	78094808	78094920	3.53e-41	171
PaxiSAT4_CL202_TR_1_x_113.0nt	CM049419.1	94.595	111	6	0	3	113	78094923	78095033	9.81e-42	172
PaxiSAT4_CL202_TR_1_x_113.0nt	CM049419.1	92.982	114	7	1	1	113	78095034	78095147	1.64e-39	165
PaxiSAT4_CL202_TR_1_x_113.0nt	CM049419.1	93.805	113	7	0	1	113	78095261	78095373	3.53e-41	171
PaxiSAT4_CL202_TR_1_x_113.0nt	CM049419.1	96.296	108	4	0	6	113	78095379	78095486	2.11e-43	178
PaxiSAT4_CL202_TR_1_x_113.0nt	CM049419.1	92.92	113	8	0	1	113	78095487	78095599	1.64e-39	165
PaxiSAT4_CL202_TR_1_x_113.0nt	CM049419.1	96.46	113	4	0	1	113	78095714	78095826	3.5e-46	187
PaxiSAT4_CL202_TR_1_x_113.0nt	CM049419.1	93.805	113	7	0	1	113	78095827	78095939	3.53e-41	171
PaxiSAT4_CL202_TR_1_x_113.0nt	CM049419.1	92.105	114	8	1	1	113	78641254	78641141	7.64e-38	159
PaxiSAT4_CL202_TR_1_x_113.0nt	CM049419.1	89.189	111	12	0	1	111	78641367	78641257	9.95e-32	139
PaxiSAT4_CL202_TR_1_x_113.0nt	CM049419.1	92.793	111	8	0	3	113	78641558	78641448	2.12e-38	161
PaxiSAT4_CL202_TR_1_x_113.0nt	CM049419.1	93.636	110	7	0	4	113	78641670	78641561	1.64e-39	165
PaxiSAT4_CL202_TR_1_x_113.0nt	CM049419.1	90.265	113	11	0	1	113	78641786	78641674	1.65e-34	148
PaxiSAT4_CL202_TR_1_x_113.0nt	CM049419.1	92.035	113	8	1	1	113	78642011	78641900	2.75e-37	158
PaxiSAT4_CL202_TR_1_x_113.0nt	CM049419.1	95.575	113	5	0	1	113	78642124	78642012	1.63e-44	182
PaxiSAT4_CL202_TR_1_x_113.0nt	CM049419.1	97.619	84	2	0	1	84	78642229	78642146	2.14e-33	145
PaxiSAT4_CL202_TR_1_x_113.0nt	CM049419.1	97.297	111	2	1	3	113	78642339	78642230	3.5e-46	187
PaxiSAT4_CL202_TR_1_x_113.0nt	CM049419.1	97.368	114	2	1	1	113	78642455	78642342	7.53e-48	193
PaxiSAT4_CL202_TR_1_x_113.0nt	CM049419.1	92.593	81	6	0	33	113	78642536	78642456	4.66e-25	117
PaxiSAT4_CL202_TR_1_x_113.0nt	CM049419.1	89.815	108	11	0	6	113	80081034	80080927	9.95e-32	139
PaxiSAT4_CL202_TR_1_x_113.0nt	CM049419.1	81.982	111	7	2	3	113	80081137	80081040	1.7e-14	82.4
PaxiSAT4_CL202_TR_1_x_113.0nt	CM049419.1	89.524	105	11	0	4	108	80081250	80081146	4.63e-30	134
PaxiSAT4_CL202_TR_1_x_113.0nt	CM049419.1	92.982	114	7	1	1	113	80081366	80081253	1.64e-39	165
PaxiSAT4_CL202_TR_1_x_113.0nt	CM049419.1	86.486	111	9	2	3	113	80081692	80081588	4.66e-25	117
PaxiSAT4_CL202_TR_1_x_113.0nt	CM049419.1	96.46	113	3	1	1	113	80081806	80081695	1.26e-45	185
PaxiSAT4_CL202_TR_1_x_113.0nt	CM049419.1	93.805	113	7	0	1	113	80081919	80081807	3.53e-41	171
PaxiSAT4_CL202_TR_1_x_113.0nt	CM049419.1	88.596	114	12	1	1	113	80082033	80081920	3.58e-31	137
PaxiSAT4_CL202_TR_1_x_113.0nt	CM049419.1	94.545	110	4	2	1	109	80082232	80082124	1.27e-40	169
PaxiSAT4_CL202_TR_1_x_113.0nt	CM049419.1	95.283	106	4	1	4	109	80082341	80082237	4.56e-40	167
PaxiSAT4_CL202_TR_1_x_113.0nt	CM049419.1	93.578	109	6	1	6	113	80082452	80082344	2.12e-38	161
PaxiSAT4_CL202_TR_1_x_113.0nt	CM049419.1	94.231	104	6	0	10	113	80082561	80082458	7.64e-38	159
PaxiSAT4_CL202_TR_1_x_113.0nt	CM049419.1	95.495	111	3	2	4	113	80082676	80082567	7.58e-43	176
PaxiSAT4_CL202_TR_1_x_113.0nt	CM049419.1	95.96	99	4	0	1	99	80083013	80082915	2.12e-38	161
PaxiSAT4_CL202_TR_1_x_113.0nt	CM049419.1	87.342	79	3	2	35	113	80083198	80083127	4.73e-15	84.2
PaxiSAT4_CL202_TR_1_x_113.0nt	CM049419.1	86.239	109	13	2	6	113	80373647	80373540	4.66e-25	117
PaxiSAT4_CL202_TR_1_x_113.0nt	CM049419.1	95.575	113	5	0	1	113	82324489	82324601	1.63e-44	182
PaxiSAT4_CL202_TR_1_x_113.0nt	CM049419.1	95.575	113	5	0	1	113	82324602	82324714	1.63e-44	182
PaxiSAT4_CL202_TR_1_x_113.0nt	CM049419.1	93.805	113	4	2	1	113	82324828	82324937	4.56e-40	167
PaxiSAT4_CL202_TR_1_x_113.0nt	CM049419.1	92.92	113	8	0	1	113	82324938	82325050	1.64e-39	165
PaxiSAT4_CL202_TR_1_x_113.0nt	CM049419.1	92.92	113	8	0	1	113	82325130	82325242	1.64e-39	165
PaxiSAT4_CL202_TR_1_x_113.0nt	CM049419.1	94.643	56	3	0	50	105	82325276	82325331	3.65e-16	87.9
PaxiSAT4_CL202_TR_1_x_113.0nt	CM049419.1	93.805	113	6	1	1	113	84179358	84179469	1.27e-40	169
PaxiSAT4_CL202_TR_1_x_113.0nt	CM049419.1	92.92	113	7	1	1	113	84179470	84179581	5.9e-39	163
PaxiSAT4_CL202_TR_1_x_113.0nt	CM049419.1	93.913	115	5	2	1	113	84179807	84179921	9.81e-42	172
PaxiSAT4_CL202_TR_1_x_113.0nt	CM049419.1	93.043	115	6	1	1	113	84179922	84180036	4.56e-40	167
PaxiSAT4_CL202_TR_1_x_113.0nt	CM049419.1	97.321	112	3	0	1	112	84180150	84180261	2.71e-47	191
PaxiSAT4_CL202_TR_1_x_113.0nt	CM049419.1	96.46	113	4	0	1	113	84180486	84180598	3.5e-46	187
PaxiSAT4_CL202_TR_1_x_113.0nt	CM049419.1	92.92	113	8	0	1	113	84180712	84180824	1.64e-39	165
PaxiSAT4_CL202_TR_1_x_113.0nt	CM049419.1	82.353	102	6	2	1	102	84180825	84180914	2.2e-13	78.7
PaxiSAT4_CL202_TR_1_x_113.0nt	CM049419.1	94.69	113	6	0	1	113	84180939	84181051	7.58e-43	176
PaxiSAT4_CL202_TR_1_x_113.0nt	CM049419.1	97.222	108	3	0	6	113	84181054	84181161	4.53e-45	183
PaxiSAT4_CL202_TR_1_x_113.0nt	CM049419.1	93.043	115	6	1	1	113	84181162	84181276	4.56e-40	167
PaxiSAT4_CL202_TR_1_x_113.0nt	CM049419.1	92.035	113	9	0	1	113	84181277	84181389	7.64e-38	159
PaxiSAT4_CL202_TR_1_x_113.0nt	CM049419.1	96.46	113	4	0	1	113	84181390	84181502	3.5e-46	187
PaxiSAT4_CL202_TR_1_x_113.0nt	CM049419.1	96.875	64	2	0	6	69	84189258	84189321	2.81e-22	108
PaxiSAT4_CL202_TR_1_x_113.0nt	CM049419.1	95.575	113	4	1	1	113	84189353	84189464	5.86e-44	180
PaxiSAT4_CL202_TR_1_x_113.0nt	CM049419.1	92.391	92	6	1	6	97	88475140	88475050	5.99e-29	130
PaxiSAT4_CL202_TR_1_x_113.0nt	CM049419.1	94.69	113	6	0	1	113	88476557	88476445	7.58e-43	176
PaxiSAT4_CL202_TR_1_x_113.0nt	CM049419.1	96.46	113	4	0	1	113	89676974	89677086	3.5e-46	187
PaxiSAT4_CL202_TR_1_x_113.0nt	CM049419.1	95.575	113	5	0	1	113	89677124	89677236	1.63e-44	182
PaxiSAT4_CL202_TR_1_x_113.0nt	CM049419.1	91.228	114	9	1	1	113	89677461	89677574	3.55e-36	154
PaxiSAT4_CL202_TR_1_x_113.0nt	CM049419.1	95.575	113	5	0	1	113	89679661	89679773	1.63e-44	182
PaxiSAT4_CL202_TR_1_x_113.0nt	CM049419.1	90.265	113	9	2	3	113	89679776	89679888	5.94e-34	147
PaxiSAT4_CL202_TR_1_x_113.0nt	CM049419.1	90.265	113	11	0	1	113	89680115	89680227	1.65e-34	148
PaxiSAT4_CL202_TR_1_x_113.0nt	CM049419.1	91.15	113	10	0	1	113	89680264	89680376	3.55e-36	154
PaxiSAT4_CL202_TR_1_x_113.0nt	CM049419.1	90.741	108	8	1	6	113	89680495	89680600	7.69e-33	143
PaxiSAT4_CL202_TR_1_x_113.0nt	CM049419.1	96.491	114	3	1	1	113	89680601	89680714	3.5e-46	187
PaxiSAT4_CL202_TR_1_x_113.0nt	CM049419.1	91.509	106	9	0	1	106	89681051	89681156	5.94e-34	147
PaxiSAT4_CL202_TR_1_x_113.0nt	CM049419.1	92.92	113	8	0	1	113	92809638	92809526	1.64e-39	165
PaxiSAT4_CL202_TR_1_x_113.0nt	CM049419.1	91.954	87	5	1	27	113	92809723	92809639	3.6e-26	121
PaxiSAT4_CL202_TR_1_x_113.0nt	CM049419.1	94.69	113	5	1	1	113	92809849	92809738	2.73e-42	174
PaxiSAT4_CL202_TR_1_x_113.0nt	CM049419.1	86.25	80	5	4	37	113	92809926	92809850	1.7e-14	82.4
PaxiSAT4_CL202_TR_1_x_113.0nt	CM049419.1	85.714	77	7	3	37	112	92810232	92810159	2.2e-13	78.7
PaxiSAT4_CL202_TR_1_x_113.0nt	CM049419.1	90.909	110	10	0	4	113	92810356	92810247	1.65e-34	148
PaxiSAT4_CL202_TR_1_x_113.0nt	CM049419.1	94.545	110	6	0	4	113	92810583	92810474	3.53e-41	171
PaxiSAT4_CL202_TR_1_x_113.0nt	CM049419.1	91.15	113	4	3	1	113	92810693	92810587	1.65e-34	148
PaxiSAT4_CL202_TR_1_x_113.0nt	CM049419.1	94.444	108	6	0	6	113	92810801	92810694	4.56e-40	167
PaxiSAT4_CL202_TR_1_x_113.0nt	CM049419.1	91.25	80	7	0	34	113	92810886	92810807	7.8e-23	110
PaxiSAT4_CL202_TR_1_x_113.0nt	CM049419.1	91.429	105	9	0	1	105	93407910	93407806	2.14e-33	145
PaxiSAT4_CL202_TR_1_x_113.0nt	CM049419.1	91.304	115	8	1	1	113	93408136	93408022	9.88e-37	156
PaxiSAT4_CL202_TR_1_x_113.0nt	CM049419.1	93.519	108	7	0	1	108	99562662	99562555	2.12e-38	161
PaxiSAT4_CL202_TR_1_x_113.0nt	CM049419.1	94.783	115	4	2	1	113	99562777	99562663	2.11e-43	178
PaxiSAT4_CL202_TR_1_x_113.0nt	CM049419.1	88.462	104	3	2	19	113	99562881	99562778	4.66e-25	117
PaxiSAT4_CL202_TR_1_x_113.0nt	CM049419.1	93.86	114	6	1	1	113	99562997	99562884	3.53e-41	171
PaxiSAT4_CL202_TR_1_x_113.0nt	CM049419.1	95.575	113	5	0	1	113	99563109	99562997	1.63e-44	182
PaxiSAT4_CL202_TR_1_x_113.0nt	CM049419.1	96.491	57	2	0	57	113	99563166	99563110	2.18e-18	95.3
PaxiSAT4_CL202_TR_1_x_113.0nt	CM049419.1	86.842	114	14	1	1	113	102400292	102400405	7.74e-28	126
PaxiSAT4_CL202_TR_1_x_113.0nt	CM049419.1	90.741	108	9	1	6	113	102402333	102402439	7.69e-33	143
PaxiSAT4_CL202_TR_1_x_113.0nt	CM049419.1	90.323	93	8	1	6	97	102402558	102402650	3.6e-26	121
PaxiSAT4_CL202_TR_1_x_113.0nt	CM049419.1	91.667	108	9	0	6	113	108906374	108906267	4.6e-35	150
PaxiSAT4_CL202_TR_1_x_113.0nt	CM049419.1	87.037	108	13	1	6	113	108906591	108906485	3.6e-26	121
PaxiSAT4_CL202_TR_1_x_113.0nt	CM049419.1	92.035	113	9	0	1	113	108915719	108915607	7.64e-38	159
PaxiSAT4_CL202_TR_1_x_113.0nt	CM049419.1	83.636	110	18	0	4	113	108915935	108915826	3.63e-21	104
PaxiSAT4_CL202_TR_1_x_113.0nt	CM049419.1	92.784	97	7	0	4	100	111077254	111077158	2.77e-32	141
PaxiSAT4_CL202_TR_1_x_113.0nt	CM049419.1	87.719	114	12	2	1	113	111077710	111077598	1.66e-29	132
PaxiSAT4_CL202_TR_1_x_113.0nt	CM049419.1	89.908	109	10	1	6	113	111077932	111077824	9.95e-32	139
PaxiSAT4_CL202_TR_1_x_113.0nt	CM049419.1	90.265	113	11	0	1	113	111078249	111078137	1.65e-34	148
PaxiSAT4_CL202_TR_1_x_113.0nt	CM049419.1	89.908	109	8	2	6	113	111078697	111078591	3.58e-31	137
PaxiSAT4_CL202_TR_1_x_113.0nt	CM049419.1	93.86	114	6	1	1	113	111079043	111078930	3.53e-41	171
PaxiSAT4_CL202_TR_1_x_113.0nt	CM049419.1	90.476	63	5	1	4	66	111079258	111079197	1.7e-14	82.4
PaxiSAT4_CL202_TR_1_x_113.0nt	CM049419.1	89.189	111	11	1	3	113	111079371	111079262	3.58e-31	137
PaxiSAT4_CL202_TR_1_x_113.0nt	CM049419.1	92.784	97	6	1	4	100	111087179	111087084	9.95e-32	139
PaxiSAT4_CL202_TR_1_x_113.0nt	CM049419.1	94.595	111	5	1	4	113	111087293	111087183	3.53e-41	171
PaxiSAT4_CL202_TR_1_x_113.0nt	CM049419.1	85.586	111	8	3	4	113	111087400	111087297	7.8e-23	110
PaxiSAT4_CL202_TR_1_x_113.0nt	CM049419.1	89.381	113	12	0	1	113	111087629	111087517	7.69e-33	143
PaxiSAT4_CL202_TR_1_x_113.0nt	CM049419.1	89.524	105	11	0	1	105	111087742	111087638	4.63e-30	134
PaxiSAT4_CL202_TR_1_x_113.0nt	CM049419.1	91.743	109	8	1	6	113	111087851	111087743	4.6e-35	150
PaxiSAT4_CL202_TR_1_x_113.0nt	CM049419.1	91.818	110	9	0	4	113	111088241	111088132	3.55e-36	154
PaxiSAT4_CL202_TR_1_x_113.0nt	CM049419.1	94.545	110	6	0	4	113	111088354	111088245	3.53e-41	171
PaxiSAT4_CL202_TR_1_x_113.0nt	CM049419.1	89.381	113	12	0	1	113	111088470	111088358	7.69e-33	143
PaxiSAT4_CL202_TR_1_x_113.0nt	CM049419.1	90.351	114	10	1	1	113	111088810	111088697	1.65e-34	148
PaxiSAT4_CL202_TR_1_x_113.0nt	CM049419.1	93.86	114	6	1	1	113	111089267	111089154	3.53e-41	171
PaxiSAT4_CL202_TR_1_x_113.0nt	CM049419.1	93.651	63	3	1	4	66	111089478	111089417	7.86e-18	93.5
PaxiSAT4_CL202_TR_1_x_113.0nt	CM049419.1	94.203	69	4	0	45	113	111089892	111089824	1.01e-21	106
PaxiSAT4_CL202_TR_1_x_113.0nt	CM049419.1	93.636	110	7	0	4	113	113229369	113229260	1.64e-39	165
PaxiSAT4_CL202_TR_1_x_113.0nt	CM049419.1	93.805	113	7	0	1	113	113229485	113229373	3.53e-41	171
PaxiSAT4_CL202_TR_1_x_113.0nt	CM049419.1	100	33	0	0	77	109	113229636	113229604	2.22e-08	62.1
PaxiSAT4_CL202_TR_1_x_113.0nt	CM049419.1	91.15	113	4	1	1	113	113229799	113229693	1.65e-34	148
PaxiSAT4_CL202_TR_1_x_113.0nt	CM049419.1	93.805	113	7	0	1	113	113229912	113229800	3.53e-41	171
PaxiSAT4_CL202_TR_1_x_113.0nt	CM049419.1	93.805	113	7	0	1	113	113230232	113230120	3.53e-41	171
PaxiSAT4_CL202_TR_1_x_113.0nt	CM049419.1	95.575	113	5	0	1	113	113230345	113230233	1.63e-44	182
PaxiSAT4_CL202_TR_1_x_113.0nt	CM049419.1	95.575	113	5	0	1	113	113230571	113230459	1.63e-44	182
PaxiSAT4_CL202_TR_1_x_113.0nt	CM049419.1	92.105	114	8	1	1	113	113230685	113230572	7.64e-38	159
PaxiSAT4_CL202_TR_1_x_113.0nt	CM049419.1	92.035	113	9	0	1	113	113230798	113230686	7.64e-38	159
PaxiSAT4_CL202_TR_1_x_113.0nt	CM049419.1	96.46	113	4	0	1	113	113231136	113231024	3.5e-46	187
PaxiSAT4_CL202_TR_1_x_113.0nt	CM049419.1	94.69	113	6	0	1	113	113231363	113231251	7.58e-43	176
PaxiSAT4_CL202_TR_1_x_113.0nt	CM049419.1	94.737	95	5	0	1	95	113231597	113231503	1.65e-34	148
PaxiSAT4_CL202_TR_1_x_113.0nt	CM049419.1	90.265	113	11	0	1	113	114850129	114850017	1.65e-34	148
PaxiSAT4_CL202_TR_1_x_113.0nt	CM049419.1	88.312	77	7	2	37	113	114850204	114850130	2.83e-17	91.6
PaxiSAT4_CL202_TR_1_x_113.0nt	CM049419.1	96.491	57	2	0	57	113	114850387	114850331	2.18e-18	95.3
PaxiSAT4_CL202_TR_1_x_113.0nt	CM049419.1	90.099	101	9	1	6	106	116313803	116313902	5.99e-29	130
PaxiSAT4_CL202_TR_1_x_113.0nt	CM049419.1	86.792	106	13	1	1	106	116314024	116314128	4.66e-25	117
PaxiSAT4_CL202_TR_1_x_113.0nt	CM049419.1	95.122	82	3	1	33	113	121799494	121799413	2.15e-28	128
PaxiSAT4_CL202_TR_1_x_113.0nt	CM049419.1	91.818	110	9	0	4	113	121799609	121799500	3.55e-36	154
PaxiSAT4_CL202_TR_1_x_113.0nt	CM049419.1	96.364	110	4	0	4	113	121799722	121799613	1.63e-44	182
PaxiSAT4_CL202_TR_1_x_113.0nt	CM049419.1	95.238	63	3	0	51	113	121799899	121799837	4.69e-20	100
PaxiSAT4_CL202_TR_1_x_113.0nt	CM049419.1	91.026	78	7	0	19	96	121800044	121799967	1.01e-21	106
PaxiSAT4_CL202_TR_1_x_113.0nt	CM049419.1	94.495	109	5	1	6	113	122770551	122770659	4.56e-40	167
PaxiSAT4_CL202_TR_1_x_113.0nt	CM049419.1	95.37	108	5	0	6	113	122770666	122770773	9.81e-42	172
PaxiSAT4_CL202_TR_1_x_113.0nt	CM049419.1	92.92	113	8	0	1	113	122770774	122770886	1.64e-39	165
PaxiSAT4_CL202_TR_1_x_113.0nt	CM049419.1	90.741	108	8	1	6	113	125769846	125769951	7.69e-33	143
PaxiSAT4_CL202_TR_1_x_113.0nt	CM049419.1	98.039	51	1	0	63	113	125770199	125770249	1.02e-16	89.8
PaxiSAT4_CL202_TR_1_x_113.0nt	CM049419.1	95.833	48	2	0	66	113	125770300	125770347	2.2e-13	78.7
PaxiSAT4_CL202_TR_1_x_113.0nt	CM049419.1	93.617	94	5	1	1	94	125770348	125770440	9.95e-32	139
PaxiSAT4_CL202_TR_1_x_113.0nt	CM049419.1	90.265	113	5	1	1	113	125770440	125770546	7.69e-33	143
PaxiSAT4_CL202_TR_1_x_113.0nt	CM049419.1	87.273	110	7	3	4	113	126577857	126577755	1.3e-25	119
PaxiSAT4_CL202_TR_1_x_113.0nt	CM049419.1	87.931	116	10	3	1	113	126577975	126577861	4.63e-30	134
PaxiSAT4_CL202_TR_1_x_113.0nt	CM049419.1	84.956	113	15	1	1	113	126578086	126577976	6.03e-24	113
PaxiSAT4_CL202_TR_1_x_113.0nt	CM049419.1	92.593	108	8	0	1	108	126578417	126578310	9.88e-37	156
PaxiSAT4_CL202_TR_1_x_113.0nt	CM049419.1	90.265	113	10	1	1	113	126578529	126578418	5.94e-34	147
PaxiSAT4_CL202_TR_1_x_113.0nt	CM049419.1	84.545	110	17	0	1	110	126578642	126578533	7.8e-23	110
PaxiSAT4_CL202_TR_1_x_113.0nt	CM049419.1	89.091	110	12	0	4	113	126578968	126578859	3.58e-31	137
PaxiSAT4_CL202_TR_1_x_113.0nt	CM049419.1	87.611	113	6	6	1	113	126579300	126579196	2.79e-27	124
PaxiSAT4_CL202_TR_1_x_113.0nt	CM049419.1	88.496	113	11	1	1	113	126579411	126579301	1.29e-30	135
PaxiSAT4_CL202_TR_1_x_113.0nt	CM049419.1	81.356	118	13	4	3	113	126579527	126579412	3.65e-16	87.9
PaxiSAT4_CL202_TR_1_x_113.0nt	CM049419.1	94.118	68	2	2	46	113	129746327	129746392	1.31e-20	102
PaxiSAT4_CL202_TR_1_x_113.0nt	CM049419.1	93.805	113	6	1	1	113	129746619	129746730	1.27e-40	169
PaxiSAT4_CL202_TR_1_x_113.0nt	CM049419.1	93.458	107	7	0	1	107	129746731	129746837	7.64e-38	159
PaxiSAT4_CL202_TR_1_x_113.0nt	CM049419.1	95.575	113	5	0	1	113	129746844	129746956	1.63e-44	182
PaxiSAT4_CL202_TR_1_x_113.0nt	CM049419.1	83.871	93	8	3	5	97	132561039	132560954	1.7e-14	82.4
PaxiSAT4_CL202_TR_1_x_113.0nt	CM049419.1	87.097	93	11	1	6	97	132561490	132561398	3.63e-21	104
PaxiSAT4_CL202_TR_1_x_113.0nt	CM049419.1	90.426	94	8	1	5	97	132561717	132561624	1e-26	122
PaxiSAT4_CL202_TR_1_x_113.0nt	CM049419.1	86.726	113	15	0	1	113	135150350	135150462	7.74e-28	126
PaxiSAT4_CL202_TR_1_x_113.0nt	CM049419.1	88.75	80	9	0	34	113	135150498	135150577	1.69e-19	99
PaxiSAT4_CL202_TR_1_x_113.0nt	CM049419.1	94.69	113	6	0	1	113	135150692	135150804	7.58e-43	176
PaxiSAT4_CL202_TR_1_x_113.0nt	CM049419.1	91.743	109	9	0	5	113	135150809	135150917	1.28e-35	152
PaxiSAT4_CL202_TR_1_x_113.0nt	CM049419.1	95	60	3	0	1	60	135150917	135150976	2.18e-18	95.3
PaxiSAT4_CL202_TR_1_x_113.0nt	CM049419.1	93.617	94	6	0	20	113	135150987	135151080	2.77e-32	141
PaxiSAT4_CL202_TR_1_x_113.0nt	CM049419.1	93.578	109	7	0	5	113	135151085	135151193	5.9e-39	163
PaxiSAT4_CL202_TR_1_x_113.0nt	CM049419.1	93.548	62	4	0	1	62	135151308	135151369	7.86e-18	93.5
PaxiSAT4_CL202_TR_1_x_113.0nt	CM049419.1	93.578	109	7	0	5	113	135151392	135151500	5.9e-39	163
PaxiSAT4_CL202_TR_1_x_113.0nt	CM049419.1	95.575	113	5	0	1	113	135151500	135151612	1.63e-44	182
PaxiSAT4_CL202_TR_1_x_113.0nt	CM049419.1	87.129	101	13	0	13	113	135650306	135650206	1.68e-24	115
PaxiSAT4_CL202_TR_1_x_113.0nt	CM049419.1	87.273	110	14	0	4	113	135650607	135650498	7.74e-28	126
PaxiSAT4_CL202_TR_1_x_113.0nt	CM049419.1	93.519	108	7	0	1	108	135650723	135650616	2.12e-38	161
PaxiSAT4_CL202_TR_1_x_113.0nt	CM049419.1	94.737	95	5	0	19	113	135651073	135650979	1.65e-34	148
PaxiSAT4_CL202_TR_1_x_113.0nt	CM049419.1	88.235	68	7	1	46	113	135686472	135686406	6.12e-14	80.5
PaxiSAT4_CL202_TR_1_x_113.0nt	CM049419.1	87.963	108	13	0	1	108	135745892	135745785	2.15e-28	128
PaxiSAT4_CL202_TR_1_x_113.0nt	CM049419.1	91.304	92	8	0	6	97	137089333	137089242	7.74e-28	126
PaxiSAT4_CL202_TR_1_x_113.0nt	CM049419.1	89.474	114	11	1	1	113	137287481	137287368	7.69e-33	143
PaxiSAT4_CL202_TR_1_x_113.0nt	CM049419.1	88.991	109	11	1	6	113	137287815	137287707	4.63e-30	134
PaxiSAT4_CL202_TR_1_x_113.0nt	CM049419.1	92.982	114	6	2	1	113	137288048	137287936	1.64e-39	165
PaxiSAT4_CL202_TR_1_x_113.0nt	CM049419.1	88.596	114	10	3	1	113	137288385	137288274	1.29e-30	135
PaxiSAT4_CL202_TR_1_x_113.0nt	CM049419.1	86	100	14	0	14	113	137288598	137288499	2.81e-22	108
PaxiSAT4_CL202_TR_1_x_113.0nt	CM049419.1	92.035	113	9	0	1	113	138507144	138507032	7.64e-38	159
PaxiSAT4_CL202_TR_1_x_113.0nt	CM049419.1	95.495	111	4	1	4	113	138507255	138507145	7.58e-43	176
PaxiSAT4_CL202_TR_1_x_113.0nt	CM049419.1	90.909	110	10	0	4	113	138507368	138507259	1.65e-34	148
PaxiSAT4_CL202_TR_1_x_113.0nt	CM049419.1	91.228	114	9	1	1	113	138507485	138507372	3.55e-36	154
PaxiSAT4_CL202_TR_1_x_113.0nt	CM049419.1	95.575	113	5	0	1	113	138507598	138507486	1.63e-44	182
PaxiSAT4_CL202_TR_1_x_113.0nt	CM049419.1	94.69	113	6	0	1	113	138507824	138507712	7.58e-43	176
PaxiSAT4_CL202_TR_1_x_113.0nt	CM049419.1	93.75	96	6	0	1	96	138507931	138507836	2.14e-33	145
PaxiSAT4_CL202_TR_1_x_113.0nt	CM049419.1	90.164	61	4	1	24	82	138508010	138507950	2.2e-13	78.7
PaxiSAT4_CL202_TR_1_x_113.0nt	CM049419.1	90.265	113	11	0	1	113	138724174	138724062	1.65e-34	148
PaxiSAT4_CL202_TR_1_x_113.0nt	CM049419.1	94.545	110	6	0	4	113	138724284	138724175	3.53e-41	171
PaxiSAT4_CL202_TR_1_x_113.0nt	CM049419.1	92.92	113	8	0	1	113	138724619	138724507	1.64e-39	165
PaxiSAT4_CL202_TR_1_x_113.0nt	CM049419.1	92.5	80	6	0	34	113	138724699	138724620	1.68e-24	115
PaxiSAT4_CL202_TR_1_x_113.0nt	CM049419.1	91.15	113	10	0	1	113	138923480	138923368	3.55e-36	154
PaxiSAT4_CL202_TR_1_x_113.0nt	CM049419.1	93.458	107	7	0	7	113	138924025	138923919	7.64e-38	159
PaxiSAT4_CL202_TR_1_x_113.0nt	CM049419.1	96.296	108	4	0	6	113	138924139	138924032	2.11e-43	178
PaxiSAT4_CL202_TR_1_x_113.0nt	CM049419.1	94.595	111	4	2	4	113	139423019	139422910	3.53e-41	171
PaxiSAT4_CL202_TR_1_x_113.0nt	CM049419.1	90.476	84	4	3	34	113	139423444	139423361	2.81e-22	108
PaxiSAT4_CL202_TR_1_x_113.0nt	CM049419.1	94.69	113	6	0	1	113	139423572	139423460	7.58e-43	176
PaxiSAT4_CL202_TR_1_x_113.0nt	CM049419.1	92.035	113	9	0	1	113	139423689	139423577	7.64e-38	159
PaxiSAT4_CL202_TR_1_x_113.0nt	CM049419.1	91.228	114	9	1	1	113	139423803	139423690	3.55e-36	154
PaxiSAT4_CL202_TR_1_x_113.0nt	CM049419.1	93.805	113	7	0	1	113	140852878	140852990	3.53e-41	171
PaxiSAT4_CL202_TR_1_x_113.0nt	CM049419.1	92.105	114	7	2	1	113	140853205	140853317	7.64e-38	159
PaxiSAT4_CL202_TR_1_x_113.0nt	CM049419.1	95.37	108	5	0	6	113	140853413	140853520	9.81e-42	172
PaxiSAT4_CL202_TR_1_x_113.0nt	CM049419.1	92.035	113	9	0	1	113	140853521	140853633	7.64e-38	159
PaxiSAT4_CL202_TR_1_x_113.0nt	CM049419.1	99.074	108	1	0	6	113	140853729	140853836	2.09e-48	195
PaxiSAT4_CL202_TR_1_x_113.0nt	CM049419.1	90	90	7	2	6	95	140853842	140853929	1.68e-24	115
PaxiSAT4_CL202_TR_1_x_113.0nt	CM049419.1	96.104	77	3	0	37	113	141492760	141492684	7.74e-28	126
PaxiSAT4_CL202_TR_1_x_113.0nt	CM049419.1	93.636	110	6	1	4	113	141493006	141492898	5.9e-39	163
PaxiSAT4_CL202_TR_1_x_113.0nt	CM049419.1	96.226	106	4	0	1	106	141493123	141493018	2.73e-42	174
PaxiSAT4_CL202_TR_1_x_113.0nt	CM049419.1	92.079	101	8	0	6	106	141493232	141493132	7.69e-33	143
PaxiSAT4_CL202_TR_1_x_113.0nt	CM049419.1	91.15	113	10	0	1	113	141493350	141493238	3.55e-36	154
PaxiSAT4_CL202_TR_1_x_113.0nt	CM049419.1	95.283	106	5	0	4	109	141493499	141493394	1.27e-40	169
PaxiSAT4_CL202_TR_1_x_113.0nt	CM049419.1	96.154	78	3	0	1	78	141493596	141493519	2.15e-28	128
PaxiSAT4_CL202_TR_1_x_113.0nt	CM049419.1	92.92	113	8	0	1	113	141493709	141493597	1.64e-39	165
PaxiSAT4_CL202_TR_1_x_113.0nt	CM049419.1	93.636	110	7	0	4	113	141493919	141493810	1.64e-39	165
PaxiSAT4_CL202_TR_1_x_113.0nt	CM049419.1	92.5	80	6	0	34	113	141494002	141493923	1.68e-24	115
PaxiSAT4_CL202_TR_1_x_113.0nt	CM049419.1	92.92	113	8	0	1	113	141853493	141853605	1.64e-39	165
PaxiSAT4_CL202_TR_1_x_113.0nt	CM049419.1	89.423	104	10	1	6	108	141853610	141853713	5.99e-29	130
PaxiSAT4_CL202_TR_1_x_113.0nt	CM049419.1	87.156	109	12	2	6	113	141853723	141853830	1e-26	122
PaxiSAT4_CL202_TR_1_x_113.0nt	CM049419.1	92.5	80	6	0	34	113	144486494	144486573	1.68e-24	115
PaxiSAT4_CL202_TR_1_x_113.0nt	CM049419.1	96.46	113	4	0	1	113	144486687	144486799	3.5e-46	187
PaxiSAT4_CL202_TR_1_x_113.0nt	CM049419.1	96.296	108	4	0	6	113	144486805	144486912	2.11e-43	178
PaxiSAT4_CL202_TR_1_x_113.0nt	CM049419.1	92.92	113	8	0	1	113	144486913	144487025	1.64e-39	165
PaxiSAT4_CL202_TR_1_x_113.0nt	CM049419.1	81.982	111	5	3	5	113	144487143	144487240	6.12e-14	80.5
PaxiSAT4_CL202_TR_1_x_113.0nt	CM049419.1	93.75	80	5	0	34	113	145661984	145662063	3.6e-26	121
PaxiSAT4_CL202_TR_1_x_113.0nt	CM049419.1	94.69	113	5	1	1	113	145662064	145662175	2.73e-42	174
PaxiSAT4_CL202_TR_1_x_113.0nt	CM049419.1	92.035	113	9	0	1	113	145662176	145662288	7.64e-38	159
PaxiSAT4_CL202_TR_1_x_113.0nt	CM049419.1	88.043	92	10	1	6	97	145663588	145663678	2.81e-22	108
PaxiSAT4_CL202_TR_1_x_113.0nt	CM049419.1	93.617	94	6	0	4	97	147421032	147420939	2.77e-32	141
PaxiSAT4_CL202_TR_1_x_113.0nt	CM049419.1	85.87	92	9	3	6	97	147421252	147421165	2.18e-18	95.3
PaxiSAT4_CL202_TR_1_x_113.0nt	CM049419.1	90.566	106	10	0	1	106	148867671	148867566	2.77e-32	141
PaxiSAT4_CL202_TR_1_x_113.0nt	CM049419.1	89.091	110	12	0	4	113	148867781	148867672	3.58e-31	137
PaxiSAT4_CL202_TR_1_x_113.0nt	CM049419.1	93.636	110	7	0	4	113	148867894	148867785	1.64e-39	165
PaxiSAT4_CL202_TR_1_x_113.0nt	CM049419.1	91.15	113	8	1	1	113	148868234	148868124	1.28e-35	152
PaxiSAT4_CL202_TR_1_x_113.0nt	CM049419.1	95.455	110	5	0	4	113	148868546	148868437	7.58e-43	176
PaxiSAT4_CL202_TR_1_x_113.0nt	CM049419.1	95.575	113	5	0	1	113	148868664	148868552	1.63e-44	182
PaxiSAT4_CL202_TR_1_x_113.0nt	CM049419.1	95.575	113	5	0	1	113	149799015	149798903	1.63e-44	182
PaxiSAT4_CL202_TR_1_x_113.0nt	CM049419.1	96.154	78	3	0	1	78	149816059	149815982	2.15e-28	128
PaxiSAT4_CL202_TR_1_x_113.0nt	CM049419.1	92.523	107	8	0	6	112	149816283	149816177	3.55e-36	154
PaxiSAT4_CL202_TR_1_x_113.0nt	CM049419.1	93.651	63	4	0	4	66	149816536	149816474	2.18e-18	95.3
PaxiSAT4_CL202_TR_1_x_113.0nt	CM049419.1	91.228	114	4	2	4	113	149816651	149816540	4.6e-35	150
PaxiSAT4_CL202_TR_1_x_113.0nt	CM049419.1	96.46	113	4	0	1	113	149816867	149816755	3.5e-46	187
PaxiSAT4_CL202_TR_1_x_113.0nt	CM049419.1	93.805	113	7	0	1	113	149816980	149816868	3.53e-41	171
PaxiSAT4_CL202_TR_1_x_113.0nt	CM049419.1	94.737	114	5	1	1	113	149817094	149816981	7.58e-43	176
PaxiSAT4_CL202_TR_1_x_113.0nt	CM049419.1	92.035	113	8	1	1	113	149845809	149845698	2.75e-37	158
PaxiSAT4_CL202_TR_1_+A3958+A395+A3959:N11392	CM049419.1	99.115	113	1	0	1	113	150474827	150474939	3.48e-51	204
PaxiSAT4_CL202_TR_1_x_113.0nt	CM049419.1	88.235	85	6	1	1	85	150474940	150475020	1.69e-19	99
PaxiSAT4_CL202_TR_1_x_113.0nt	CM049419.1	92.982	114	7	1	1	113	150475266	150475379	1.64e-39	165
PaxiSAT4_CL202_TR_1_x_113.0nt	CM049419.1	96.46	113	4	0	1	113	150475380	150475492	3.5e-46	187
PaxiSAT4_CL202_TR_1_x_113.0nt	CM049419.1	86.486	111	14	1	1	111	150475832	150475941	3.6e-26	121
PaxiSAT4_CL202_TR_1_x_113.0nt	CM049419.1	95.575	113	5	0	1	113	150476170	150476282	1.63e-44	182
PaxiSAT4_CL202_TR_1_x_113.0nt	CM049419.1	94.69	113	6	0	1	113	150476283	150476395	7.58e-43	176
PaxiSAT4_CL202_TR_1_x_113.0nt	CM049419.1	91.743	109	8	1	5	113	151881205	151881098	4.6e-35	150
PaxiSAT4_CL202_TR_1_x_113.0nt	CM049419.1	97.273	110	3	0	4	113	151881431	151881322	3.5e-46	187
PaxiSAT4_CL202_TR_1_x_113.0nt	CM049419.1	92.793	111	8	0	3	113	151881545	151881435	2.12e-38	161
PaxiSAT4_CL202_TR_1_x_113.0nt	CM049419.1	95.575	113	5	0	1	113	151881660	151881548	1.63e-44	182
PaxiSAT4_CL202_TR_1_x_113.0nt	CM049419.1	93.694	111	7	0	3	113	151881771	151881661	4.56e-40	167
PaxiSAT4_CL202_TR_1_x_113.0nt	CM049419.1	95.495	111	5	0	3	113	151881884	151881774	2.11e-43	178
PaxiSAT4_CL202_TR_1_x_113.0nt	CM049419.1	95.495	111	5	0	3	113	151881997	151881887	2.11e-43	178
PaxiSAT4_CL202_TR_1_x_113.0nt	CM049419.1	92.727	110	8	0	4	113	151882109	151882000	7.64e-38	159
PaxiSAT4_CL202_TR_1_x_113.0nt	CM049419.1	96.396	111	4	0	3	113	151882223	151882113	4.53e-45	183
PaxiSAT4_CL202_TR_1_x_113.0nt	CM049419.1	92.92	113	8	0	1	113	151882338	151882226	1.64e-39	165
PaxiSAT4_CL202_TR_1_x_113.0nt	CM049419.1	82.407	108	19	0	6	113	153816841	153816948	2.18e-18	95.3
PaxiSAT4_CL202_TR_1_x_113.0nt	CM049419.1	95.575	113	5	0	1	113	153816949	153817061	1.63e-44	182
PaxiSAT4_CL202_TR_1_x_113.0nt	CM049419.1	92.035	113	9	0	1	113	153817061	153817173	7.64e-38	159
PaxiSAT4_CL202_TR_1_x_113.0nt	CM049419.1	95.402	87	4	0	1	87	153817174	153817260	9.95e-32	139
PaxiSAT4_CL202_TR_1_x_113.0nt	CM049419.1	97.59	83	2	0	1	83	153817460	153817542	7.69e-33	143
PaxiSAT4_CL202_TR_1_x_113.0nt	CM049419.1	90.476	63	5	1	34	96	156666128	156666189	1.7e-14	82.4
PaxiSAT4_CL202_TR_1_x_113.0nt	CM049419.1	95.575	113	4	1	1	113	156680242	156680353	5.86e-44	180
PaxiSAT4_CL202_TR_1_x_113.0nt	CM049419.1	95.614	114	3	2	1	113	156680354	156680466	1.63e-44	182
PaxiSAT4_CL202_TR_1_x_113.0nt	CM049419.1	95.575	113	5	0	1	113	156680467	156680579	1.63e-44	182
PaxiSAT4_CL202_TR_1_x_113.0nt	CM049419.1	93.805	113	5	2	1	113	156680693	156680803	1.27e-40	169
PaxiSAT4_CL202_TR_1_x_113.0nt	CM049419.1	92.92	113	8	0	1	113	156680902	156681014	1.64e-39	165
PaxiSAT4_CL202_TR_1_x_113.0nt	CM049419.1	92.593	81	5	1	34	113	156681045	156681125	1.68e-24	115
PaxiSAT4_CL202_TR_1_x_113.0nt	CM049419.1	91.304	92	8	0	6	97	158074656	158074565	7.74e-28	126
PaxiSAT4_CL202_TR_1_x_113.0nt	CM049419.1	94.643	56	3	0	6	61	158074872	158074817	3.65e-16	87.9
PaxiSAT4_CL202_TR_1_x_113.0nt	CM049419.1	93.636	110	7	0	4	113	158079834	158079725	1.64e-39	165
PaxiSAT4_CL202_TR_1_x_113.0nt	CM049419.1	100	36	0	0	78	113	158079873	158079838	4.76e-10	67.6
PaxiSAT4_CL202_TR_1_x_113.0nt	CM049419.1	91.071	112	9	1	3	113	158987846	158987957	4.6e-35	150
PaxiSAT4_CL202_TR_1_x_113.0nt	CM049419.1	93.805	113	5	1	1	113	158987958	158988068	1.27e-40	169
PaxiSAT4_CL202_TR_1_x_113.0nt	CM049419.1	99.099	111	1	0	3	113	158988071	158988181	4.5e-50	200
PaxiSAT4_CL202_TR_1_x_113.0nt	CM049419.1	91.509	106	8	1	1	106	158988182	158988286	2.14e-33	145
PaxiSAT4_CL202_TR_1_x_113.0nt	CM049419.1	93.805	113	7	0	1	113	158988295	158988407	3.53e-41	171
PaxiSAT4_CL202_TR_1_x_113.0nt	CM049419.1	94.69	113	6	0	1	113	158988408	158988520	7.58e-43	176
PaxiSAT4_CL202_TR_1_x_113.0nt	CM049419.1	95.575	113	5	0	1	113	158988521	158988633	1.63e-44	182
PaxiSAT4_CL202_TR_1_x_113.0nt	CM049419.1	93.103	87	6	0	1	87	158988634	158988720	2.15e-28	128
PaxiSAT4_CL202_TR_1_x_113.0nt	CM049419.1	82.883	111	17	2	4	113	159636596	159636487	1.69e-19	99
PaxiSAT4_CL202_TR_1_x_113.0nt	CM049419.1	92.5	80	6	0	34	113	163010708	163010787	1.68e-24	115
PaxiSAT4_CL202_TR_1_x_113.0nt	CM049419.1	94.69	113	6	0	1	113	163010788	163010900	7.58e-43	176
PaxiSAT4_CL202_TR_1_x_113.0nt	CM049419.1	93.75	112	6	1	1	112	163010901	163011011	4.56e-40	167
PaxiSAT4_CL202_TR_1_x_113.0nt	CM049419.1	92.035	113	9	0	1	113	163011013	163011125	7.64e-38	159
PaxiSAT4_CL202_TR_1_x_113.0nt	CM049419.1	95	80	1	2	37	113	163011222	163011301	1e-26	122
PaxiSAT4_CL202_TR_1_x_113.0nt	CM049419.1	92.92	113	8	0	1	113	163011302	163011414	1.64e-39	165
PaxiSAT4_CL202_TR_1_x_113.0nt	CM049419.1	96.46	113	4	0	1	113	163011415	163011527	3.5e-46	187
PaxiSAT4_CL202_TR_1_x_113.0nt	CM049419.1	91.579	95	2	6	1	95	163011639	163011727	7.74e-28	126
PaxiSAT4_CL202_TR_1_x_113.0nt	CM049419.1	95.522	67	1	2	47	113	163011763	163011827	1.01e-21	106
PaxiSAT4_CL202_TR_1_x_113.0nt	CM049419.1	95.614	114	2	3	1	113	163011828	163011939	5.86e-44	180
PaxiSAT4_CL202_TR_1_x_113.0nt	CM049419.1	89.474	114	8	4	1	113	163011940	163012050	2.77e-32	141
PaxiSAT4_CL202_TR_1_x_113.0nt	CM049419.1	95.745	47	2	0	60	106	163012284	163012330	7.91e-13	76.8
PaxiSAT4_CL202_TR_1_x_113.0nt	CM049419.1	95.652	69	2	1	45	113	163012333	163012400	7.8e-23	110
PaxiSAT4_CL202_TR_1_x_113.0nt	CM049419.1	97.345	113	3	0	1	113	163012402	163012514	7.53e-48	193
PaxiSAT4_CL202_TR_1_x_113.0nt	CM049419.1	87.963	108	13	0	6	113	166597907	166597800	2.15e-28	128
PaxiSAT4_CL202_TR_1_x_113.0nt	CM049419.1	84.956	113	17	0	1	113	166598362	166598250	1.68e-24	115
PaxiSAT4_CL202_TR_1_x_113.0nt	CM049419.1	89.474	95	10	0	1	95	166666644	166666550	3.6e-26	121
PaxiSAT4_CL202_TR_1_x_113.0nt	CM049419.1	90.265	113	9	2	1	113	166667034	166666924	5.94e-34	147
PaxiSAT4_CL202_TR_1_x_113.0nt	CM049419.1	91.509	106	8	1	1	106	166667238	166667134	2.14e-33	145
PaxiSAT4_CL202_TR_1_x_113.0nt	CM049419.1	90.099	101	9	1	6	106	166667984	166667885	5.99e-29	130
PaxiSAT4_CL202_TR_1_x_113.0nt	CM049419.1	92.035	113	9	0	1	113	166668102	166667990	7.64e-38	159
PaxiSAT4_CL202_TR_1_x_113.0nt	CM049419.1	92.92	113	8	0	1	113	166668434	166668322	1.64e-39	165
PaxiSAT4_CL202_TR_1_x_113.0nt	CM049419.1	95.062	81	4	0	33	113	166668515	166668435	2.15e-28	128
PaxiSAT4_CL202_TR_1_x_113.0nt	CM049419.1	92.92	113	8	0	1	113	167859535	167859423	1.64e-39	165
PaxiSAT4_CL202_TR_1_x_113.0nt	CM049419.1	96.46	113	4	0	1	113	167859648	167859536	3.5e-46	187
PaxiSAT4_CL202_TR_1_x_113.0nt	CM049419.1	92.5	80	6	0	34	113	167859728	167859649	1.68e-24	115
PaxiSAT4_CL202_TR_1_x_113.0nt	CM049419.1	92.632	95	7	0	1	95	167859894	167859800	3.58e-31	137
PaxiSAT4_CL202_TR_1_x_113.0nt	CM049419.1	95.575	113	5	0	1	113	167860120	167860008	1.63e-44	182
PaxiSAT4_CL202_TR_1_x_113.0nt	CM049419.1	92.5	80	6	0	34	113	167860313	167860234	1.68e-24	115
PaxiSAT4_CL202_TR_1_x_113.0nt	CM049419.1	87.387	111	14	0	3	113	168992302	168992192	2.15e-28	128
PaxiSAT4_CL202_TR_1_x_113.0nt	CM049419.1	86.726	113	15	0	1	113	168992417	168992305	7.74e-28	126
PaxiSAT4_CL202_TR_1_x_113.0nt	CM049419.1	89.381	113	12	0	1	113	169001653	169001541	7.69e-33	143
PaxiSAT4_CL202_TR_1_x_113.0nt	CM049419.1	92.92	113	8	0	1	113	169002083	169001971	1.64e-39	165
PaxiSAT4_CL202_TR_1_x_113.0nt	CM049419.1	90.265	113	11	0	1	113	169002197	169002085	1.65e-34	148
PaxiSAT4_CL202_TR_1_x_113.0nt	CM049419.1	92.982	57	4	0	57	113	169002254	169002198	4.73e-15	84.2
PaxiSAT4_CL202_TR_1_x_113.0nt	CM049419.1	90.265	113	11	0	1	113	171864714	171864602	1.65e-34	148
PaxiSAT4_CL202_TR_1_x_113.0nt	CM049419.1	88.312	77	7	2	37	113	171864789	171864715	2.83e-17	91.6
PaxiSAT4_CL202_TR_1_x_113.0nt	CM049419.1	96.491	57	2	0	57	113	171864972	171864916	2.18e-18	95.3
PaxiSAT4_CL202_TR_1_x_113.0nt	CM049419.1	86.726	113	15	0	1	113	174169776	174169888	7.74e-28	126
PaxiSAT4_CL202_TR_1_x_113.0nt	CM049419.1	95	80	4	0	34	113	174169926	174170005	7.74e-28	126
PaxiSAT4_CL202_TR_1_x_113.0nt	CM049419.1	91.15	113	10	0	1	113	174170006	174170118	3.55e-36	154
PaxiSAT4_CL202_TR_1_x_113.0nt	CM049419.1	92.92	113	6	2	1	113	174170231	174170341	5.9e-39	163
PaxiSAT4_CL202_TR_1_x_113.0nt	CM049419.1	94.69	113	6	0	1	113	174170340	174170452	7.58e-43	176
PaxiSAT4_CL202_TR_1_x_113.0nt	CM049419.1	92.035	113	9	0	1	113	176518101	176518213	7.64e-38	159
PaxiSAT4_CL202_TR_1_x_113.0nt	CM049419.1	88.496	113	13	0	1	113	176518642	176518754	3.58e-31	137
PaxiSAT4_CL202_TR_1_x_113.0nt	CM049419.1	93.243	74	5	0	1	74	176519416	176519489	7.8e-23	110
PaxiSAT4_CL202_TR_1_x_113.0nt	CM049419.1	97.778	45	1	0	69	113	176520228	176520272	2.2e-13	78.7
PaxiSAT4_CL202_TR_1_x_113.0nt	CM049419.1	90.123	81	7	1	33	113	177588992	177589071	3.63e-21	104
PaxiSAT4_CL202_TR_1_x_113.0nt	CM049419.1	93.805	113	7	0	1	113	177589072	177589184	3.53e-41	171
PaxiSAT4_CL202_TR_1_x_113.0nt	CM049419.1	92.105	114	8	1	1	113	177589299	177589412	7.64e-38	159
PaxiSAT4_CL202_TR_1_x_113.0nt	CM049419.1	94.318	88	5	0	1	88	177589476	177589563	1.29e-30	135
PaxiSAT4_CL202_TR_1_x_113.0nt	CM049419.1	97.196	107	3	0	7	113	179458931	179458825	1.63e-44	182
PaxiSAT4_CL202_TR_1_x_113.0nt	CM049419.1	94.69	113	6	0	1	113	179459275	179459163	7.58e-43	176
PaxiSAT4_CL202_TR_1_x_113.0nt	CM049419.1	95.575	113	5	0	1	113	179459388	179459276	1.63e-44	182
PaxiSAT4_CL202_TR_1_x_113.0nt	CM049419.1	93.805	113	7	0	1	113	179459501	179459389	3.53e-41	171
PaxiSAT4_CL202_TR_1_x_113.0nt	CM049419.1	94.69	113	6	0	1	113	179459703	179459591	7.58e-43	176
PaxiSAT4_CL202_TR_1_x_113.0nt	CM049419.1	98.058	103	2	0	4	106	179459903	179459801	5.86e-44	180
PaxiSAT4_CL202_TR_1_x_113.0nt	CM049419.1	94.69	113	6	0	1	113	179460132	179460020	7.58e-43	176
PaxiSAT4_CL202_TR_1_x_113.0nt	CM049419.1	94.69	113	6	0	1	113	179460571	179460459	7.58e-43	176
PaxiSAT4_CL202_TR_1_x_113.0nt	CM049419.1	97.345	113	3	0	1	113	179460684	179460572	7.53e-48	193
PaxiSAT4_CL202_TR_1_x_113.0nt	CM049419.1	93.805	113	5	2	1	113	179460909	179460799	1.27e-40	169
PaxiSAT4_CL202_TR_1_x_113.0nt	CM049419.1	92.857	112	4	4	2	112	179461133	179461025	7.64e-38	159
PaxiSAT4_CL202_TR_1_x_113.0nt	CM049419.1	93.827	81	4	1	34	113	180011736	180011656	3.6e-26	121
PaxiSAT4_CL202_TR_1_x_113.0nt	CM049419.1	96.46	113	4	0	1	113	180011879	180011767	3.5e-46	187
PaxiSAT4_CL202_TR_1_x_113.0nt	CM049419.1	94.69	113	5	1	1	113	180012326	180012215	2.73e-42	174
PaxiSAT4_CL202_TR_1_x_113.0nt	CM049419.1	90	80	8	0	34	113	180012406	180012327	3.63e-21	104
PaxiSAT4_CL202_TR_1_x_113.0nt	CM049419.1	96.46	113	3	1	1	113	180471349	180471238	1.26e-45	185
PaxiSAT4_CL202_TR_1_x_113.0nt	CM049419.1	95.575	113	5	0	1	113	180471462	180471350	1.63e-44	182
PaxiSAT4_CL202_TR_1_x_113.0nt	CM049419.1	92.982	114	7	1	1	113	180471576	180471463	1.64e-39	165
PaxiSAT4_CL202_TR_1_x_113.0nt	CM049419.1	93.86	114	6	1	1	113	180471690	180471577	3.53e-41	171
PaxiSAT4_CL202_TR_1_x_113.0nt	CM049419.1	92.035	113	7	1	1	113	180471801	180471691	2.75e-37	158
PaxiSAT4_CL202_TR_1_x_113.0nt	CM049419.1	89.655	116	9	3	1	113	180472030	180471915	2.14e-33	145
PaxiSAT4_CL202_TR_1_x_113.0nt	CM049419.1	91.15	113	9	1	1	113	181807866	181807755	1.28e-35	152
PaxiSAT4_CL202_TR_1_x_113.0nt	CM049419.1	83.186	113	19	0	1	113	183048577	183048689	3.63e-21	104
PaxiSAT4_CL202_TR_1_x_113.0nt	CM049419.1	94.69	113	5	1	1	113	183048916	183049027	2.73e-42	174
PaxiSAT4_CL202_TR_1_x_113.0nt	CM049419.1	92.035	113	8	1	1	113	183049028	183049139	2.75e-37	158
PaxiSAT4_CL202_TR_1_x_113.0nt	CM049419.1	94.69	113	6	0	1	113	183049140	183049252	7.58e-43	176
PaxiSAT4_CL202_TR_1_x_113.0nt	CM049419.1	96.296	108	4	0	6	113	183049258	183049365	2.11e-43	178
PaxiSAT4_CL202_TR_1_x_113.0nt	CM049419.1	94.444	108	6	0	6	113	183049485	183049592	4.56e-40	167
PaxiSAT4_CL202_TR_1_x_113.0nt	CM049419.1	93.75	48	3	0	66	113	185763163	185763116	1.02e-11	73.1
PaxiSAT4_CL202_TR_1_x_113.0nt	CM049419.1	86.916	107	14	0	6	112	185765674	185765568	3.6e-26	121
PaxiSAT4_CL202_TR_1_x_113.0nt	CM049419.1	88.596	114	10	3	1	113	185772448	185772337	1.29e-30	135
PaxiSAT4_CL202_TR_1_x_113.0nt	CM049419.1	92.208	77	5	1	37	113	185772524	185772449	2.81e-22	108
PaxiSAT4_CL202_TR_1_x_113.0nt	CM049419.1	90.826	109	8	2	1	109	185772643	185772537	2.14e-33	145
PaxiSAT4_CL202_TR_1_x_113.0nt	CM049419.1	88.496	113	13	0	1	113	185772826	185772714	3.58e-31	137
PaxiSAT4_CL202_TR_1_x_113.0nt	CM049419.1	98.387	62	1	0	1	62	185772926	185772865	7.8e-23	110
PaxiSAT4_CL202_TR_1_x_113.0nt	CM049419.1	94.737	57	3	0	57	113	185773097	185773041	1.02e-16	89.8
PaxiSAT4_CL202_TR_1_x_113.0nt	CM049419.1	93.805	113	7	0	1	113	185773468	185773356	3.53e-41	171
PaxiSAT4_CL202_TR_1_x_113.0nt	CM049419.1	88.785	107	12	0	7	113	185775970	185775864	1.66e-29	132
PaxiSAT4_CL202_TR_1_x_113.0nt	CM049419.1	95.312	64	3	0	50	113	185776153	185776090	1.31e-20	102
PaxiSAT4_CL202_TR_1_x_113.0nt	CM049419.1	93.684	95	6	0	1	95	185776235	185776141	7.69e-33	143
PaxiSAT4_CL202_TR_1_x_113.0nt	CM049419.1	93.805	113	7	0	1	113	185776348	185776236	3.53e-41	171
PaxiSAT4_CL202_TR_1_x_113.0nt	CM049419.1	95.575	113	5	0	1	113	185776885	185776773	1.63e-44	182
PaxiSAT4_CL202_TR_1_x_113.0nt	CM049419.1	92.105	114	6	3	1	113	185776997	185776886	2.75e-37	158
PaxiSAT4_CL202_TR_1_x_113.0nt	CM049419.1	93.805	113	7	0	1	113	185777223	185777111	3.53e-41	171
PaxiSAT4_CL202_TR_1_x_113.0nt	CM049419.1	96.552	58	2	0	46	103	185777366	185777309	6.07e-19	97.1
PaxiSAT4_CL202_TR_1_x_113.0nt	CM049419.1	95.37	108	5	0	6	113	187786533	187786640	9.81e-42	172
PaxiSAT4_CL202_TR_1_x_113.0nt	CM049419.1	93.805	113	7	0	1	113	187786641	187786753	3.53e-41	171
PaxiSAT4_CL202_TR_1_x_113.0nt	CM049419.1	95.575	113	5	0	1	113	187787204	187787316	1.63e-44	182
PaxiSAT4_CL202_TR_1_x_113.0nt	CM049419.1	95.413	109	5	0	5	113	191856309	191856201	2.73e-42	174
PaxiSAT4_CL202_TR_1_x_113.0nt	CM049419.1	94.737	114	5	1	1	113	191856653	191856540	7.58e-43	176
PaxiSAT4_CL202_TR_1_x_113.0nt	CM049419.1	90	110	11	0	4	113	191856811	191856702	7.69e-33	143
PaxiSAT4_CL202_TR_1_x_113.0nt	CM049419.1	97.222	108	3	0	6	113	191856922	191856815	4.53e-45	183
PaxiSAT4_CL202_TR_1_x_113.0nt	CM049419.1	94.444	108	6	0	6	113	191857035	191856928	4.56e-40	167
PaxiSAT4_CL202_TR_1_x_113.0nt	CM049419.1	98.529	68	1	0	46	113	191857108	191857041	3.6e-26	121
PaxiSAT4_CL202_TR_1_x_113.0nt	CM049419.1	85.321	109	16	0	5	113	191857262	191857154	6.03e-24	113
PaxiSAT4_CL202_TR_1_x_113.0nt	CM049419.1	94.69	113	6	0	1	113	193533747	193533859	7.58e-43	176
PaxiSAT4_CL202_TR_1_x_113.0nt	CM049419.1	97.321	112	3	0	1	112	193533860	193533971	2.71e-47	191
PaxiSAT4_CL202_TR_1_x_113.0nt	CM049419.1	96.396	111	4	0	3	113	193533978	193534088	4.53e-45	183
PaxiSAT4_CL202_TR_1_x_113.0nt	CM049419.1	92.92	113	7	1	1	113	193534089	193534200	5.9e-39	163
PaxiSAT4_CL202_TR_1_x_113.0nt	CM049419.1	92.453	106	7	1	1	106	193534201	193534305	4.6e-35	150
PaxiSAT4_CL202_TR_1_x_113.0nt	CM049419.1	96.491	114	3	1	1	113	193534403	193534516	3.5e-46	187
PaxiSAT4_CL202_TR_1_x_113.0nt	CM049419.1	94.69	113	5	1	1	113	193534516	193534627	2.73e-42	174
PaxiSAT4_CL202_TR_1_x_113.0nt	CM049419.1	92.035	113	9	0	1	113	193534628	193534740	7.64e-38	159
PaxiSAT4_CL202_TR_1_x_113.0nt	CM049419.1	92.92	113	7	1	1	113	193534940	193535051	5.9e-39	163
PaxiSAT4_CL202_TR_1_x_113.0nt	CM049419.1	90.909	77	6	1	37	113	193535066	193535141	1.31e-20	102
PaxiSAT4_CL202_TR_1_x_113.0nt	CM049419.1	84.071	113	18	0	1	113	195845155	195845267	7.8e-23	110
PaxiSAT4_CL202_TR_1_x_113.0nt	CM049419.1	95.575	113	5	0	1	113	195845369	195845481	1.63e-44	182
PaxiSAT4_CL202_TR_1_x_113.0nt	CM049419.1	91.304	92	8	0	6	97	195845937	195846028	7.74e-28	126
PaxiSAT4_CL202_TR_1_x_113.0nt	CM049419.1	95.575	113	5	0	1	113	199059151	199059039	1.63e-44	182
PaxiSAT4_CL202_TR_1_x_113.0nt	CM049419.1	91.15	113	4	1	1	113	199059258	199059152	1.65e-34	148
PaxiSAT4_CL202_TR_1_x_113.0nt	CM049419.1	92.793	111	7	1	4	113	199059369	199059259	7.64e-38	159
PaxiSAT4_CL202_TR_1_x_113.0nt	CM049419.1	91.15	113	10	0	1	113	199059482	199059370	3.55e-36	154
PaxiSAT4_CL202_TR_1_x_113.0nt	CM049419.1	93.103	87	6	0	27	113	199059682	199059596	2.15e-28	128
PaxiSAT4_CL202_TR_1_x_113.0nt	CM049419.1	92.593	108	8	0	4	111	199059788	199059681	9.88e-37	156
PaxiSAT4_CL202_TR_1_x_113.0nt	CM049419.1	87.611	113	13	1	1	113	201112704	201112593	5.99e-29	130
PaxiSAT4_CL202_TR_1_x_113.0nt	CM049419.1	85.859	99	12	2	2	99	201113046	201112949	3.63e-21	104
PaxiSAT4_CL202_TR_1_x_113.0nt	CM049419.1	93.694	111	6	1	3	113	201113246	201113137	1.64e-39	165
PaxiSAT4_CL202_TR_1_x_113.0nt	CM049419.1	92.035	113	8	1	1	113	201113360	201113249	2.75e-37	158
PaxiSAT4_CL202_TR_1_x_113.0nt	CM049419.1	94.69	113	6	0	1	113	201113473	201113361	7.58e-43	176
PaxiSAT4_CL202_TR_1_x_113.0nt	CM049419.1	95.327	107	4	1	7	113	201113579	201113474	1.27e-40	169
PaxiSAT4_CL202_TR_1_x_113.0nt	CM049419.1	96.552	87	3	0	1	87	201113677	201113591	2.14e-33	145
PaxiSAT4_CL202_TR_1_x_113.0nt	CM049419.1	91.463	82	7	0	1	82	201113777	201113696	6.03e-24	113
PaxiSAT4_CL202_TR_1_x_113.0nt	CM049419.1	87.5	80	10	0	34	113	201163693	201163614	7.86e-18	93.5
PaxiSAT4_CL202_TR_1_x_113.0nt	CM049419.1	92.308	65	5	0	1	65	201975213	201975149	7.86e-18	93.5
PaxiSAT4_CL202_TR_1_x_113.0nt	CM049419.1	89.474	114	11	1	1	113	201975327	201975214	7.69e-33	143
PaxiSAT4_CL202_TR_1_x_113.0nt	CM049419.1	97.345	113	3	0	1	113	201975561	201975449	7.53e-48	193
PaxiSAT4_CL202_TR_1_x_113.0nt	CM049419.1	95.575	113	5	0	1	113	201975898	201975786	1.63e-44	182
PaxiSAT4_CL202_TR_1_x_113.0nt	CM049419.1	91.667	108	9	0	6	113	201976006	201975899	4.6e-35	150
PaxiSAT4_CL202_TR_1_x_113.0nt	CM049419.1	85.455	110	15	1	4	113	201976313	201976205	6.03e-24	113
PaxiSAT4_CL202_TR_1_x_113.0nt	CM049419.1	87.037	108	14	0	6	113	205891768	205891661	1e-26	122
PaxiSAT4_CL202_TR_1_x_113.0nt	CM049419.1	89.474	114	11	1	1	113	205891886	205891773	7.69e-33	143
PaxiSAT4_CL202_TR_1_x_113.0nt	CM049419.1	94.495	109	5	1	6	113	205891995	205891887	4.56e-40	167
PaxiSAT4_CL202_TR_1_x_113.0nt	CM049419.1	91.15	113	10	0	1	113	205892113	205892001	3.55e-36	154
PaxiSAT4_CL202_TR_1_x_113.0nt	CM049419.1	95.575	113	5	0	1	113	205892226	205892114	1.63e-44	182
PaxiSAT4_CL202_TR_1_x_113.0nt	CM049419.1	91.358	81	4	2	33	113	205892304	205892227	2.81e-22	108
PaxiSAT4_CL202_TR_1_x_113.0nt	CM049419.1	94.69	113	6	0	1	113	206270493	206270605	7.58e-43	176
PaxiSAT4_CL202_TR_1_x_113.0nt	CM049419.1	94.737	114	5	1	1	113	206270606	206270719	7.58e-43	176
PaxiSAT4_CL202_TR_1_x_113.0nt	CM049419.1	92.035	113	7	1	1	113	206270916	206271026	2.75e-37	158
PaxiSAT4_CL202_TR_1_x_113.0nt	CM049420.1	88	75	1	2	40	113	8063938	8064005	1.7e-14	82.4
PaxiSAT4_CL202_TR_1_x_113.0nt	CM049420.1	90.265	113	10	1	1	113	8064116	8064227	5.94e-34	147
PaxiSAT4_CL202_TR_1_x_113.0nt	CM049420.1	90.265	113	11	0	1	113	8064958	8065070	1.65e-34	148
PaxiSAT4_CL202_TR_1_x_113.0nt	CM049420.1	93.636	110	7	0	4	113	8065074	8065183	1.64e-39	165
PaxiSAT4_CL202_TR_1_x_113.0nt	CM049420.1	89.908	109	10	1	4	111	13965511	13965619	9.95e-32	139
PaxiSAT4_CL202_TR_1_x_113.0nt	CM049420.1	93.805	113	7	0	1	113	13965962	13966074	3.53e-41	171
PaxiSAT4_CL202_TR_1_x_113.0nt	CM049420.1	91.589	107	8	1	6	111	13966153	13966259	5.94e-34	147
PaxiSAT4_CL202_TR_1_x_113.0nt	CM049420.1	93.976	83	5	0	1	83	13966375	13966457	7.74e-28	126
PaxiSAT4_CL202_TR_1_x_113.0nt	CM049420.1	91.589	107	8	1	1	106	13966614	13966720	5.94e-34	147
PaxiSAT4_CL202_TR_1_x_113.0nt	CM049420.1	82.301	113	19	1	1	113	14589976	14590087	6.07e-19	97.1
PaxiSAT4_CL202_TR_1_x_113.0nt	CM049420.1	96.46	113	4	0	1	113	14590202	14590314	3.5e-46	187
PaxiSAT4_CL202_TR_1_x_113.0nt	CM049420.1	88.496	113	12	1	1	113	14590633	14590744	1.29e-30	135
PaxiSAT4_CL202_TR_1_x_113.0nt	CM049420.1	85.714	91	9	2	27	113	14611873	14611963	7.86e-18	93.5
PaxiSAT4_CL202_TR_1_x_113.0nt	CM049420.1	84.685	111	14	2	6	113	14613432	14613542	2.81e-22	108
PaxiSAT4_CL202_TR_1_x_113.0nt	CM049420.1	87.356	87	11	0	27	113	14747081	14747167	4.69e-20	100
PaxiSAT4_CL202_TR_1_x_113.0nt	CM049420.1	88.393	112	12	1	1	111	14747168	14747279	4.63e-30	134
PaxiSAT4_CL202_TR_1_x_113.0nt	CM049420.1	92.793	111	7	1	1	111	16309358	16309467	7.64e-38	159
PaxiSAT4_CL202_TR_1_x_113.0nt	CM049420.1	94.444	108	6	0	6	113	16309475	16309582	4.56e-40	167
PaxiSAT4_CL202_TR_1_x_113.0nt	CM049420.1	93.443	61	4	0	53	113	16309602	16309662	2.83e-17	91.6
PaxiSAT4_CL202_TR_1_x_113.0nt	CM049420.1	96.296	108	4	0	6	113	16309668	16309775	2.11e-43	178
PaxiSAT4_CL202_TR_1_x_113.0nt	CM049420.1	95.082	61	2	1	54	113	16309900	16309960	2.18e-18	95.3
PaxiSAT4_CL202_TR_1_x_113.0nt	CM049420.1	86.275	102	13	1	6	106	21415752	21415853	7.8e-23	110
PaxiSAT4_CL202_TR_1_x_113.0nt	CM049420.1	86.139	101	13	1	6	106	21415974	21416073	2.81e-22	108
PaxiSAT4_CL202_TR_1_x_113.0nt	CM049420.1	84.404	109	14	3	6	113	21416399	21416505	3.63e-21	104
PaxiSAT4_CL202_TR_1_x_113.0nt	CM049420.1	84.483	116	15	2	1	113	21417226	21417341	2.17e-23	111
PaxiSAT4_CL202_TR_1_x_113.0nt	CM049420.1	91.228	114	9	1	1	113	21735881	21735994	3.55e-36	154
PaxiSAT4_CL202_TR_1_x_113.0nt	CM049420.1	94.69	113	5	1	1	113	21736108	21736219	2.73e-42	174
PaxiSAT4_CL202_TR_1_x_113.0nt	CM049420.1	91.15	113	10	0	1	113	21833627	21833515	3.55e-36	154
PaxiSAT4_CL202_TR_1_x_113.0nt	CM049420.1	94.69	113	6	0	1	113	21833836	21833724	7.58e-43	176
PaxiSAT4_CL202_TR_1_x_113.0nt	CM049420.1	92.035	113	8	1	1	113	21833948	21833837	2.75e-37	158
PaxiSAT4_CL202_TR_1_x_113.0nt	CM049420.1	94.69	113	6	0	1	113	21834061	21833949	7.58e-43	176
PaxiSAT4_CL202_TR_1_x_113.0nt	CM049420.1	95.455	110	5	0	4	113	21846593	21846484	7.58e-43	176
PaxiSAT4_CL202_TR_1_x_113.0nt	CM049420.1	83.019	106	16	2	1	106	22978909	22978806	2.18e-18	95.3
PaxiSAT4_CL202_TR_1_x_113.0nt	CM049420.1	90.09	111	10	1	3	113	22979131	22979022	7.69e-33	143
PaxiSAT4_CL202_TR_1_x_113.0nt	CM049420.1	95.575	113	5	0	1	113	23092413	23092525	1.63e-44	182
PaxiSAT4_CL202_TR_1_x_113.0nt	CM049420.1	94.69	113	6	0	1	113	23092526	23092638	7.58e-43	176
PaxiSAT4_CL202_TR_1_x_113.0nt	CM049420.1	94.444	108	6	0	6	113	23092644	23092751	4.56e-40	167
PaxiSAT4_CL202_TR_1_x_113.0nt	CM049420.1	93.805	113	5	1	1	113	23092752	23092862	1.27e-40	169
PaxiSAT4_CL202_TR_1_x_113.0nt	CM049420.1	89.381	113	9	3	1	113	23092863	23092972	9.95e-32	139
PaxiSAT4_CL202_TR_1_x_113.0nt	CM049420.1	92.593	108	7	1	1	107	23092973	23093080	3.55e-36	154
PaxiSAT4_CL202_TR_1_x_113.0nt	CM049420.1	90.265	113	11	0	1	113	23093087	23093199	1.65e-34	148
PaxiSAT4_CL202_TR_1_x_113.0nt	CM049420.1	88.35	103	12	0	4	106	24796366	24796468	2.79e-27	124
PaxiSAT4_CL202_TR_1_x_113.0nt	CM049420.1	91.25	80	7	0	34	113	24796509	24796588	7.8e-23	110
PaxiSAT4_CL202_TR_1_x_113.0nt	CM049420.1	94.737	114	4	2	1	113	24796589	24796701	7.58e-43	176
PaxiSAT4_CL202_TR_1_x_113.0nt	CM049420.1	90.426	94	9	0	4	97	24797042	24797135	2.79e-27	124
PaxiSAT4_CL202_TR_1_x_113.0nt	CM049420.1	90	80	8	0	34	113	27092170	27092249	3.63e-21	104
PaxiSAT4_CL202_TR_1_x_113.0nt	CM049420.1	91.15	113	8	1	1	113	27092250	27092360	1.28e-35	152
PaxiSAT4_CL202_TR_1_x_113.0nt	CM049420.1	96.296	108	4	0	6	113	27092580	27092687	2.11e-43	178
PaxiSAT4_CL202_TR_1_x_113.0nt	CM049420.1	94.69	113	6	0	1	113	27092994	27093106	7.58e-43	176
PaxiSAT4_CL202_TR_1_x_113.0nt	CM049420.1	91.15	113	10	0	1	113	27093220	27093332	3.55e-36	154
PaxiSAT4_CL202_TR_1_x_113.0nt	CM049420.1	94.69	113	6	0	1	113	27093410	27093522	7.58e-43	176
PaxiSAT4_CL202_TR_1_x_113.0nt	CM049420.1	91.304	69	5	1	7	75	27093641	27093708	7.86e-18	93.5
PaxiSAT4_CL202_TR_1_x_113.0nt	CM049420.1	90.265	113	11	0	1	113	27094042	27094154	1.65e-34	148
PaxiSAT4_CL202_TR_1_x_113.0nt	CM049420.1	92.208	77	5	1	37	113	27094179	27094254	2.81e-22	108
PaxiSAT4_CL202_TR_1_x_113.0nt	CM049420.1	91.071	56	5	0	1	56	29755221	29755276	7.91e-13	76.8
PaxiSAT4_CL202_TR_1_x_113.0nt	CM049420.1	92.593	108	8	0	6	113	29755355	29755462	9.88e-37	156
PaxiSAT4_CL202_TR_1_x_113.0nt	CM049420.1	91.667	108	9	0	6	113	29755468	29755575	4.6e-35	150
PaxiSAT4_CL202_TR_1_x_113.0nt	CM049420.1	97.345	113	3	0	1	113	29755575	29755687	7.53e-48	193
PaxiSAT4_CL202_TR_1_x_113.0nt	CM049420.1	93.694	111	7	0	3	113	29755803	29755913	4.56e-40	167
PaxiSAT4_CL202_TR_1_x_113.0nt	CM049420.1	96.46	113	4	0	1	113	38895176	38895288	3.5e-46	187
PaxiSAT4_CL202_TR_1_x_113.0nt	CM049420.1	92.982	114	6	2	1	113	38895289	38895401	1.64e-39	165
PaxiSAT4_CL202_TR_1_x_113.0nt	CM049420.1	90.265	113	11	0	1	113	38895402	38895514	1.65e-34	148
PaxiSAT4_CL202_TR_1_x_113.0nt	CM049420.1	92.92	113	8	0	1	113	38895843	38895955	1.64e-39	165
PaxiSAT4_CL202_TR_1_x_113.0nt	CM049420.1	95.575	113	5	0	1	113	38895956	38896068	1.63e-44	182
PaxiSAT4_CL202_TR_1_x_113.0nt	CM049420.1	89.091	110	11	1	4	112	43525046	43524937	1.29e-30	135
PaxiSAT4_CL202_TR_1_x_113.0nt	CM049420.1	94.69	113	5	1	1	113	43525161	43525050	2.73e-42	174
PaxiSAT4_CL202_TR_1_x_113.0nt	CM049420.1	93.519	108	7	0	6	113	43525269	43525162	2.12e-38	161
PaxiSAT4_CL202_TR_1_x_113.0nt	CM049420.1	97.917	48	1	0	66	113	43525435	43525388	4.73e-15	84.2
PaxiSAT4_CL202_TR_1_x_113.0nt	CM049420.1	92.035	113	9	0	1	113	43525912	43525800	7.64e-38	159
PaxiSAT4_CL202_TR_1_x_113.0nt	CM049420.1	90.654	107	10	0	6	112	43526020	43525914	7.69e-33	143
PaxiSAT4_CL202_TR_1_x_113.0nt	CM049420.1	92.727	110	8	0	4	113	43526135	43526026	7.64e-38	159
PaxiSAT4_CL202_TR_1_x_113.0nt	CM049420.1	92.035	113	9	0	1	113	43526251	43526139	7.64e-38	159
PaxiSAT4_CL202_TR_1_x_113.0nt	CM049420.1	92.727	110	8	0	4	113	43526361	43526252	7.64e-38	159
PaxiSAT4_CL202_TR_1_x_113.0nt	CM049420.1	93.75	80	4	1	34	113	43542681	43542603	1.3e-25	119
PaxiSAT4_CL202_TR_1_x_113.0nt	CM049420.1	87.963	108	13	0	6	113	44663918	44664025	2.15e-28	128
PaxiSAT4_CL202_TR_1_x_113.0nt	CM049420.1	88.182	110	11	2	1	109	44665269	44665377	5.99e-29	130
PaxiSAT4_CL202_TR_1_x_113.0nt	CM049420.1	90.244	82	6	2	4	84	45435259	45435179	1.01e-21	106
PaxiSAT4_CL202_TR_1_x_113.0nt	CM049420.1	89.091	110	9	2	4	113	45454351	45454245	4.63e-30	134
PaxiSAT4_CL202_TR_1_x_113.0nt	CM049420.1	91.667	108	9	0	6	113	47784565	47784672	4.6e-35	150
PaxiSAT4_CL202_TR_1_x_113.0nt	CM049420.1	87.805	82	10	0	6	87	47785108	47785189	6.07e-19	97.1
PaxiSAT4_CL202_TR_1_x_113.0nt	CM049420.1	90.265	113	11	0	1	113	47906811	47906699	1.65e-34	148
PaxiSAT4_CL202_TR_1_x_113.0nt	CM049420.1	97.059	68	2	0	46	113	47906879	47906812	1.68e-24	115
PaxiSAT4_CL202_TR_1_x_113.0nt	CM049420.1	95.575	113	5	0	1	113	56961453	56961565	1.63e-44	182
PaxiSAT4_CL202_TR_1_x_113.0nt	CM049420.1	92.92	113	8	0	1	113	56961566	56961678	1.64e-39	165
PaxiSAT4_CL202_TR_1_x_113.0nt	CM049420.1	92.035	113	9	0	1	113	56961679	56961791	7.64e-38	159
PaxiSAT4_CL202_TR_1_x_113.0nt	CM049420.1	94.69	113	6	0	1	113	56961911	56962023	7.58e-43	176
PaxiSAT4_CL202_TR_1_x_113.0nt	CM049420.1	93.75	112	7	0	1	112	62154537	62154648	1.27e-40	169
PaxiSAT4_CL202_TR_1_x_113.0nt	CM049420.1	93.805	113	7	0	1	113	62154757	62154869	3.53e-41	171
PaxiSAT4_CL202_TR_1_x_113.0nt	CM049420.1	97.345	113	3	0	1	113	62154985	62155097	7.53e-48	193
PaxiSAT4_CL202_TR_1_x_113.0nt	CM049420.1	93.86	114	6	1	1	113	62155098	62155211	3.53e-41	171
PaxiSAT4_CL202_TR_1_x_113.0nt	CM049420.1	89.381	113	10	2	1	113	62155212	62155322	2.77e-32	141
PaxiSAT4_CL202_TR_1_x_113.0nt	CM049420.1	96.46	113	4	0	1	113	66022385	66022273	3.5e-46	187
PaxiSAT4_CL202_TR_1_x_113.0nt	CM049420.1	98.413	63	1	0	47	109	66022452	66022390	2.17e-23	111
PaxiSAT4_CL202_TR_1_x_113.0nt	CM049420.1	84.259	108	17	0	6	113	66022605	66022498	1.01e-21	106
PaxiSAT4_CL202_TR_1_x_113.0nt	CM049420.1	93.805	113	7	0	1	113	66523121	66523009	3.53e-41	171
PaxiSAT4_CL202_TR_1_x_113.0nt	CM049420.1	92.982	114	7	1	1	113	66523235	66523122	1.64e-39	165
PaxiSAT4_CL202_TR_1_x_113.0nt	CM049420.1	94.69	113	4	1	1	113	66523347	66523237	2.73e-42	174
PaxiSAT4_CL202_TR_1_x_113.0nt	CM049420.1	85.841	113	16	0	1	113	72934721	72934833	3.6e-26	121
PaxiSAT4_CL202_TR_1_x_113.0nt	CM049420.1	96.46	113	4	0	1	113	72934933	72935045	3.5e-46	187
PaxiSAT4_CL202_TR_1_x_113.0nt	CM049420.1	90.741	108	10	0	6	113	72935051	72935158	2.14e-33	145
PaxiSAT4_CL202_TR_1_x_113.0nt	CM049420.1	93.86	114	6	1	1	113	75623570	75623683	3.53e-41	171
PaxiSAT4_CL202_TR_1_x_113.0nt	CM049420.1	89.474	114	11	1	1	113	75623797	75623910	7.69e-33	143
PaxiSAT4_CL202_TR_1_x_113.0nt	CM049420.1	97.222	108	3	0	6	113	75623916	75624023	4.53e-45	183
PaxiSAT4_CL202_TR_1_x_113.0nt	CM049420.1	88.312	77	8	1	37	113	75870995	75870920	2.83e-17	91.6
PaxiSAT4_CL202_TR_1_x_113.0nt	CM049420.1	92.92	113	8	0	1	113	75871235	75871123	1.64e-39	165
PaxiSAT4_CL202_TR_1_x_113.0nt	CM049420.1	89.61	77	7	1	37	113	75871311	75871236	6.07e-19	97.1
PaxiSAT4_CL202_TR_1_x_113.0nt	CM049420.1	89.231	65	6	1	37	101	75871459	75871396	6.12e-14	80.5
PaxiSAT4_CL202_TR_1_x_113.0nt	CM049420.1	95.575	113	5	0	1	113	75871812	75871700	1.63e-44	182
PaxiSAT4_CL202_TR_1_x_113.0nt	CM049420.1	92.208	77	5	1	37	113	75871888	75871813	2.81e-22	108
PaxiSAT4_CL202_TR_1_x_113.0nt	CM049420.1	94.595	111	6	0	3	113	75872126	75872016	9.81e-42	172
PaxiSAT4_CL202_TR_1_x_113.0nt	CM049420.1	92.92	113	7	1	1	113	75872240	75872129	5.9e-39	163
PaxiSAT4_CL202_TR_1_x_113.0nt	CM049420.1	95	80	4	0	34	113	75872433	75872354	7.74e-28	126
PaxiSAT4_CL202_TR_1_x_113.0nt	CM049420.1	88.496	113	13	0	1	113	75935900	75935788	3.58e-31	137
PaxiSAT4_CL202_TR_1_x_113.0nt	CM049420.1	100	38	0	0	76	113	75935938	75935901	3.68e-11	71.3
PaxiSAT4_CL202_TR_1_x_113.0nt	CM049420.1	87.5	112	14	0	2	113	75936218	75936107	5.99e-29	130
PaxiSAT4_CL202_TR_1_x_113.0nt	CM049420.1	91.228	114	8	2	1	113	75936332	75936220	3.55e-36	154
PaxiSAT4_CL202_TR_1_x_113.0nt	CM049420.1	92.208	77	6	0	37	113	75936926	75936850	7.8e-23	110
PaxiSAT4_CL202_TR_1_x_113.0nt	CM049420.1	91.15	113	10	0	1	113	75937212	75937100	3.55e-36	154
PaxiSAT4_CL202_TR_1_x_113.0nt	CM049420.1	86.25	80	11	0	34	113	75937294	75937215	3.65e-16	87.9
PaxiSAT4_CL202_TR_1_x_113.0nt	CM049420.1	91.15	113	9	1	1	113	78076182	78076071	1.28e-35	152
PaxiSAT4_CL202_TR_1_x_113.0nt	CM049420.1	92.92	113	7	1	1	113	78076294	78076183	5.9e-39	163
PaxiSAT4_CL202_TR_1_x_113.0nt	CM049420.1	91.743	109	8	1	6	113	78076402	78076294	4.6e-35	150
PaxiSAT4_CL202_TR_1_x_113.0nt	CM049420.1	93.805	113	7	0	1	113	78076536	78076424	3.53e-41	171
PaxiSAT4_CL202_TR_1_x_113.0nt	CM049420.1	94.69	113	6	0	1	113	78076649	78076537	7.58e-43	176
PaxiSAT4_CL202_TR_1_x_113.0nt	CM049420.1	91.15	113	9	1	1	113	78076761	78076650	1.28e-35	152
PaxiSAT4_CL202_TR_1_x_113.0nt	CM049420.1	92.523	107	8	0	6	112	78076982	78076876	3.55e-36	154
PaxiSAT4_CL202_TR_1_x_113.0nt	CM049420.1	97.059	68	2	0	46	113	78077281	78077214	1.68e-24	115
PaxiSAT4_CL202_TR_1_x_113.0nt	CM049420.1	86.364	110	15	0	4	113	78077436	78077327	3.6e-26	121
PaxiSAT4_CL202_TR_1_x_113.0nt	CM049420.1	87.629	97	12	0	1	97	78191653	78191557	6.03e-24	113
PaxiSAT4_CL202_TR_1_x_113.0nt	CM049420.1	89.908	109	10	1	6	113	78191850	78191742	9.95e-32	139
PaxiSAT4_CL202_TR_1_x_113.0nt	CM049420.1	94.393	107	6	0	5	111	78191964	78191858	1.64e-39	165
PaxiSAT4_CL202_TR_1_x_113.0nt	CM049420.1	95.413	109	5	0	5	113	78192077	78191969	2.73e-42	174
PaxiSAT4_CL202_TR_1_x_113.0nt	CM049420.1	94.444	108	5	1	6	113	78192188	78192082	1.64e-39	165
PaxiSAT4_CL202_TR_1_x_113.0nt	CM049420.1	95.455	110	5	0	4	113	78192303	78192194	7.58e-43	176
PaxiSAT4_CL202_TR_1_x_113.0nt	CM049420.1	93.204	103	7	0	1	103	81146655	81146553	1.28e-35	152
PaxiSAT4_CL202_TR_1_x_113.0nt	CM049420.1	90.179	112	11	0	2	113	81146880	81146769	5.94e-34	147
PaxiSAT4_CL202_TR_1_x_113.0nt	CM049420.1	93.694	111	5	1	3	113	81539834	81539942	1.64e-39	165
PaxiSAT4_CL202_TR_1_x_113.0nt	CM049420.1	94.69	113	6	0	1	113	81539943	81540055	7.58e-43	176
PaxiSAT4_CL202_TR_1_x_113.0nt	CM049420.1	94.69	113	5	1	1	113	81540056	81540167	2.73e-42	174
PaxiSAT4_CL202_TR_1_x_113.0nt	CM049420.1	93.805	113	7	0	1	113	81945426	81945314	3.53e-41	171
PaxiSAT4_CL202_TR_1_x_113.0nt	CM049420.1	92.92	113	8	0	1	113	82380832	82380944	1.64e-39	165
PaxiSAT4_CL202_TR_1_x_113.0nt	CM049420.1	92.92	113	8	0	1	113	82380945	82381057	1.64e-39	165
PaxiSAT4_CL202_TR_1_x_113.0nt	CM049420.1	92.035	113	9	0	1	113	82381058	82381170	7.64e-38	159
PaxiSAT4_CL202_TR_1_x_113.0nt	CM049420.1	92.92	113	8	0	1	113	82381284	82381396	1.64e-39	165
PaxiSAT4_CL202_TR_1_x_113.0nt	CM049420.1	93.805	113	4	2	1	113	82381625	82381734	4.56e-40	167
PaxiSAT4_CL202_TR_1_x_113.0nt	CM049420.1	93.86	114	5	2	1	113	82381735	82381847	3.53e-41	171
PaxiSAT4_CL202_TR_1_x_113.0nt	CM049420.1	92.92	113	8	0	1	113	82381848	82381960	1.64e-39	165
PaxiSAT4_CL202_TR_1_x_113.0nt	CM049420.1	89.815	108	9	1	6	113	82382192	82382297	3.58e-31	137
PaxiSAT4_CL202_TR_1_x_113.0nt	CM049420.1	93.805	113	5	1	1	113	82382301	82382411	1.27e-40	169
PaxiSAT4_CL202_TR_1_x_113.0nt	CM049420.1	92.92	113	6	1	1	113	82382412	82382522	5.9e-39	163
PaxiSAT4_CL202_TR_1_x_113.0nt	CM049420.1	91.954	87	6	1	27	113	82382567	82382652	3.6e-26	121
PaxiSAT4_CL202_TR_1_x_113.0nt	CM049420.1	92.035	113	6	2	1	113	82382655	82382764	9.88e-37	156
PaxiSAT4_CL202_TR_1_x_113.0nt	CM049420.1	88.496	113	12	1	1	113	82382876	82382987	1.29e-30	135
PaxiSAT4_CL202_TR_1_x_113.0nt	CM049420.1	82.727	110	18	1	4	113	85798633	85798525	6.07e-19	97.1
PaxiSAT4_CL202_TR_1_x_113.0nt	CM049420.1	87.611	113	14	0	1	113	88922741	88922853	1.66e-29	132
PaxiSAT4_CL202_TR_1_x_113.0nt	CM049420.1	90.265	113	11	0	1	113	88922950	88923062	1.65e-34	148
PaxiSAT4_CL202_TR_1_x_113.0nt	CM049420.1	97.297	74	2	0	33	106	88923184	88923257	7.74e-28	126
PaxiSAT4_CL202_TR_1_x_113.0nt	CM049420.1	94.059	101	6	0	1	101	88923258	88923358	3.55e-36	154
PaxiSAT4_CL202_TR_1_x_113.0nt	CM049420.1	94.393	107	6	0	5	111	88923391	88923497	1.64e-39	165
PaxiSAT4_CL202_TR_1_x_113.0nt	CM049420.1	92.857	112	8	0	1	112	88923500	88923611	5.9e-39	163
PaxiSAT4_CL202_TR_1_x_113.0nt	CM049420.1	95.575	113	4	1	1	113	88923613	88923724	5.86e-44	180
PaxiSAT4_CL202_TR_1_x_113.0nt	CM049420.1	91.15	113	10	0	1	113	88923837	88923949	3.55e-36	154
PaxiSAT4_CL202_TR_1_x_113.0nt	CM049420.1	94.545	110	6	0	4	113	88923953	88924062	3.53e-41	171
PaxiSAT4_CL202_TR_1_x_113.0nt	CM049420.1	88.496	113	13	0	1	113	88924062	88924174	3.58e-31	137
PaxiSAT4_CL202_TR_1_x_113.0nt	CM049420.1	92.593	81	5	1	34	113	89915311	89915391	1.68e-24	115
PaxiSAT4_CL202_TR_1_x_113.0nt	CM049420.1	92.92	113	7	1	1	113	89915391	89915502	5.9e-39	163
PaxiSAT4_CL202_TR_1_x_113.0nt	CM049420.1	95.37	108	5	0	6	113	89915622	89915729	9.81e-42	172
PaxiSAT4_CL202_TR_1_x_113.0nt	CM049420.1	93.75	112	5	2	1	112	89915730	89915839	4.56e-40	167
PaxiSAT4_CL202_TR_1_x_113.0nt	CM049420.1	90.265	113	9	1	1	113	89915844	89915954	5.94e-34	147
PaxiSAT4_CL202_TR_1_x_113.0nt	CM049420.1	95.495	111	5	0	3	113	89915957	89916067	2.11e-43	178
PaxiSAT4_CL202_TR_1_x_113.0nt	CM049420.1	92.92	113	8	0	1	113	89916181	89916293	1.64e-39	165
PaxiSAT4_CL202_TR_1_x_113.0nt	CM049420.1	93.805	113	7	0	1	113	89916294	89916406	3.53e-41	171
PaxiSAT4_CL202_TR_1_x_113.0nt	CM049420.1	91.228	114	9	1	1	113	89916407	89916520	3.55e-36	154
PaxiSAT4_CL202_TR_1_x_113.0nt	CM049420.1	87.273	110	8	1	4	113	91085366	91085263	3.6e-26	121
PaxiSAT4_CL202_TR_1_x_113.0nt	CM049420.1	93.805	113	7	0	1	113	91085710	91085598	3.53e-41	171
PaxiSAT4_CL202_TR_1_x_113.0nt	CM049420.1	89.873	79	8	0	35	113	91979993	91980071	1.31e-20	102
PaxiSAT4_CL202_TR_1_x_113.0nt	CM049420.1	88.496	113	13	0	1	113	91980072	91980184	3.58e-31	137
PaxiSAT4_CL202_TR_1_x_113.0nt	CM049420.1	89.474	114	9	2	1	113	91980285	91980396	2.77e-32	141
PaxiSAT4_CL202_TR_1_x_113.0nt	CM049420.1	92.035	113	8	1	1	113	91980396	91980507	2.75e-37	158
PaxiSAT4_CL202_TR_1_x_113.0nt	CM049420.1	82.727	110	19	0	4	113	92210899	92210790	1.69e-19	99
PaxiSAT4_CL202_TR_1_x_113.0nt	CM049420.1	83.696	92	13	2	6	97	94395187	94395276	1.31e-15	86.1
PaxiSAT4_CL202_TR_1_x_113.0nt	CM049420.1	94.118	85	5	0	29	113	94795069	94795153	5.99e-29	130
PaxiSAT4_CL202_TR_1_x_113.0nt	CM049420.1	89.873	79	8	0	35	113	98115908	98115986	1.31e-20	102
PaxiSAT4_CL202_TR_1_x_113.0nt	CM049420.1	94.444	108	6	0	6	113	98115992	98116099	4.56e-40	167
PaxiSAT4_CL202_TR_1_x_113.0nt	CM049420.1	93.805	113	7	0	1	113	98116099	98116211	3.53e-41	171
PaxiSAT4_CL202_TR_1_x_113.0nt	CM049420.1	92.661	109	7	1	6	113	98116299	98116407	9.88e-37	156
PaxiSAT4_CL202_TR_1_x_113.0nt	CM049420.1	92.92	113	8	0	1	113	98116408	98116520	1.64e-39	165
PaxiSAT4_CL202_TR_1_x_113.0nt	CM049420.1	93.694	111	7	0	3	113	98116523	98116633	4.56e-40	167
PaxiSAT4_CL202_TR_1_x_113.0nt	CM049420.1	93.805	113	7	0	1	113	98116747	98116859	3.53e-41	171
PaxiSAT4_CL202_TR_1_x_113.0nt	CM049420.1	96.46	113	4	0	1	113	98116860	98116972	3.5e-46	187
PaxiSAT4_CL202_TR_1_x_113.0nt	CM049420.1	94.69	113	5	1	1	113	98117027	98117138	2.73e-42	174
PaxiSAT4_CL202_TR_1_x_113.0nt	CM049420.1	92.92	113	7	1	1	113	98117139	98117250	5.9e-39	163
PaxiSAT4_CL202_TR_1_x_113.0nt	CM049420.1	96.19	105	4	0	1	105	98117251	98117355	9.81e-42	172
PaxiSAT4_CL202_TR_1_x_113.0nt	CM049420.1	95.327	107	5	0	5	111	98117368	98117474	3.53e-41	171
PaxiSAT4_CL202_TR_1_x_113.0nt	CM049420.1	97.368	38	1	0	1	38	98117477	98117514	1.71e-09	65.8
PaxiSAT4_CL202_TR_1_x_113.0nt	CM049420.1	97.143	35	1	0	4	38	100379844	100379810	7.97e-08	60.2
PaxiSAT4_CL202_TR_1_x_113.0nt	CM049420.1	89.381	113	10	2	1	113	100380071	100379961	2.77e-32	141
PaxiSAT4_CL202_TR_1_x_113.0nt	CM049420.1	93.694	111	7	0	1	111	100380217	100380107	4.56e-40	167
PaxiSAT4_CL202_TR_1_x_113.0nt	CM049420.1	90.265	113	10	1	1	113	100380329	100380218	5.94e-34	147
PaxiSAT4_CL202_TR_1_x_113.0nt	CM049420.1	89.381	113	8	1	1	113	100380439	100380331	9.95e-32	139
PaxiSAT4_CL202_TR_1_x_113.0nt	CM049420.1	93.548	62	4	0	1	62	100380519	100380458	7.86e-18	93.5
PaxiSAT4_CL202_TR_1_x_113.0nt	CM049420.1	93.827	81	5	0	1	81	100380616	100380536	1e-26	122
PaxiSAT4_CL202_TR_1_x_113.0nt	CM049420.1	91.25	80	7	0	34	113	100380696	100380617	7.8e-23	110
PaxiSAT4_CL202_TR_1_x_113.0nt	CM049420.1	96.396	111	4	0	3	113	103055137	103055027	4.53e-45	183
PaxiSAT4_CL202_TR_1_x_113.0nt	CM049420.1	92.035	113	9	0	1	113	103055252	103055140	7.64e-38	159
PaxiSAT4_CL202_TR_1_x_113.0nt	CM049420.1	92.035	113	8	1	1	112	103055366	103055254	2.75e-37	158
PaxiSAT4_CL202_TR_1_x_113.0nt	CM049420.1	93.805	113	6	1	1	113	103055591	103055480	1.27e-40	169
PaxiSAT4_CL202_TR_1_x_113.0nt	CM049420.1	94.444	108	6	0	6	113	103055927	103055820	4.56e-40	167
PaxiSAT4_CL202_TR_1_x_113.0nt	CM049420.1	93.805	113	6	1	1	113	103056266	103056155	1.27e-40	169
PaxiSAT4_CL202_TR_1_x_113.0nt	CM049420.1	93.86	114	6	1	1	113	103056380	103056267	3.53e-41	171
PaxiSAT4_CL202_TR_1_x_113.0nt	CM049420.1	95.614	114	4	1	1	113	103056494	103056381	1.63e-44	182
PaxiSAT4_CL202_TR_1_x_113.0nt	CM049420.1	95.614	114	4	1	1	113	103056608	103056495	1.63e-44	182
PaxiSAT4_CL202_TR_1_x_113.0nt	CM049420.1	97.345	113	3	0	1	113	103056721	103056609	7.53e-48	193
PaxiSAT4_CL202_TR_1_x_113.0nt	CM049420.1	94.118	68	4	0	46	113	103056789	103056722	3.63e-21	104
PaxiSAT4_CL202_TR_1_x_113.0nt	CM049420.1	90.265	113	11	0	1	113	103228560	103228448	1.65e-34	148
PaxiSAT4_CL202_TR_1_x_113.0nt	CM049420.1	88.312	77	7	2	37	113	103228635	103228561	2.83e-17	91.6
PaxiSAT4_CL202_TR_1_x_113.0nt	CM049420.1	96.491	57	2	0	57	113	103228818	103228762	2.18e-18	95.3
PaxiSAT4_CL202_TR_1_x_113.0nt	CM049420.1	91.15	113	10	0	1	113	104689564	104689452	3.55e-36	154
PaxiSAT4_CL202_TR_1_x_113.0nt	CM049420.1	93	100	6	1	14	113	104689663	104689565	2.14e-33	145
PaxiSAT4_CL202_TR_1_x_113.0nt	CM049420.1	93.805	113	4	1	1	113	104689780	104689671	4.56e-40	167
PaxiSAT4_CL202_TR_1_x_113.0nt	CM049420.1	95.37	108	4	1	6	113	107751263	107751157	3.53e-41	171
PaxiSAT4_CL202_TR_1_x_113.0nt	CM049420.1	95.536	112	5	0	1	112	107751381	107751270	5.86e-44	180
PaxiSAT4_CL202_TR_1_x_113.0nt	CM049420.1	95.614	114	4	1	1	113	107751606	107751493	1.63e-44	182
PaxiSAT4_CL202_TR_1_x_113.0nt	CM049420.1	95.455	110	5	0	4	113	107751926	107751817	7.58e-43	176
PaxiSAT4_CL202_TR_1_x_113.0nt	CM049420.1	93.407	91	6	0	23	113	107752133	107752043	1.29e-30	135
PaxiSAT4_CL202_TR_1_x_113.0nt	CM049420.1	100	37	0	0	77	113	107754751	107754715	1.32e-10	69.4
PaxiSAT4_CL202_TR_1_x_113.0nt	CM049420.1	96.364	110	4	0	4	113	107754917	107754808	1.63e-44	182
PaxiSAT4_CL202_TR_1_x_113.0nt	CM049420.1	88.182	110	11	2	5	113	107755029	107754921	5.99e-29	130
PaxiSAT4_CL202_TR_1_x_113.0nt	CM049420.1	88.66	97	11	0	1	97	107929138	107929234	1.3e-25	119
PaxiSAT4_CL202_TR_1_x_113.0nt	CM049420.1	93.827	81	4	1	34	113	107929282	107929362	3.6e-26	121
PaxiSAT4_CL202_TR_1_x_113.0nt	CM049420.1	91.15	113	8	1	1	113	107929363	107929473	1.28e-35	152
PaxiSAT4_CL202_TR_1_x_113.0nt	CM049420.1	96.46	113	4	0	1	113	107929474	107929586	3.5e-46	187
PaxiSAT4_CL202_TR_1_x_113.0nt	CM049420.1	94.69	113	5	1	1	113	107929587	107929698	2.73e-42	174
PaxiSAT4_CL202_TR_1_x_113.0nt	CM049420.1	93.805	113	7	0	1	113	107929991	107930103	3.53e-41	171
PaxiSAT4_CL202_TR_1_x_113.0nt	CM049420.1	95.614	114	4	1	1	113	107930104	107930217	1.63e-44	182
PaxiSAT4_CL202_TR_1_x_113.0nt	CM049420.1	88.496	113	13	0	1	113	107930316	107930428	3.58e-31	137
PaxiSAT4_CL202_TR_1_x_113.0nt	CM049420.1	89.381	113	12	0	1	113	107930428	107930540	7.69e-33	143
PaxiSAT4_CL202_TR_1_x_113.0nt	CM049420.1	90.265	113	11	0	1	113	107930675	107930787	1.65e-34	148
PaxiSAT4_CL202_TR_1_x_113.0nt	CM049420.1	91.15	113	10	0	1	113	107930788	107930900	3.55e-36	154
PaxiSAT4_CL202_TR_1_x_113.0nt	CM049420.1	87.037	108	14	0	6	113	107931305	107931412	1e-26	122
PaxiSAT4_CL202_TR_1_x_113.0nt	CM049420.1	92.92	113	8	0	1	113	111396695	111396583	1.64e-39	165
PaxiSAT4_CL202_TR_1_x_113.0nt	CM049420.1	92.92	113	8	0	1	113	111396919	111396807	1.64e-39	165
PaxiSAT4_CL202_TR_1_x_113.0nt	CM049420.1	91.15	113	10	0	1	113	111397145	111397033	3.55e-36	154
PaxiSAT4_CL202_TR_1_x_113.0nt	CM049420.1	93.243	74	5	0	1	74	111397349	111397276	7.8e-23	110
PaxiSAT4_CL202_TR_1_x_113.0nt	CM049420.1	90.265	113	11	0	1	113	111397575	111397463	1.65e-34	148
PaxiSAT4_CL202_TR_1_x_113.0nt	CM049420.1	92.727	110	8	0	4	113	111397685	111397576	7.64e-38	159
PaxiSAT4_CL202_TR_1_x_113.0nt	CM049420.1	91.176	68	6	0	46	113	111398087	111398020	7.86e-18	93.5
PaxiSAT4_CL202_TR_1_x_113.0nt	CM049420.1	92.92	113	8	0	1	113	114737230	114737118	1.64e-39	165
PaxiSAT4_CL202_TR_1_x_113.0nt	CM049420.1	93.805	113	7	0	1	113	114737343	114737231	3.53e-41	171
PaxiSAT4_CL202_TR_1_x_113.0nt	CM049420.1	94.69	113	6	0	1	113	114737569	114737457	7.58e-43	176
PaxiSAT4_CL202_TR_1_x_113.0nt	CM049420.1	95.495	111	2	2	4	113	114737678	114737570	2.73e-42	174
PaxiSAT4_CL202_TR_1_x_113.0nt	CM049420.1	92.92	113	8	0	1	113	114737794	114737682	1.64e-39	165
PaxiSAT4_CL202_TR_1_x_113.0nt	CM049420.1	93.519	108	6	1	6	113	114738015	114737909	7.64e-38	159
PaxiSAT4_CL202_TR_1_x_113.0nt	CM049420.1	93.805	113	7	0	1	113	114738246	114738134	3.53e-41	171
PaxiSAT4_CL202_TR_1_x_113.0nt	CM049420.1	91.15	113	10	0	1	113	114738359	114738247	3.55e-36	154
PaxiSAT4_CL202_TR_1_x_113.0nt	CM049420.1	92.92	113	8	0	1	113	114738472	114738360	1.64e-39	165
PaxiSAT4_CL202_TR_1_x_113.0nt	CM049420.1	95.575	113	5	0	1	113	114738585	114738473	1.63e-44	182
PaxiSAT4_CL202_TR_1_x_113.0nt	CM049420.1	92.92	113	8	0	1	113	114738698	114738586	1.64e-39	165
PaxiSAT4_CL202_TR_1_x_113.0nt	CM049420.1	93.478	92	5	1	6	97	115448801	115448711	1.29e-30	135
PaxiSAT4_CL202_TR_1_x_113.0nt	CM049420.1	92.391	92	7	0	6	97	115449682	115449591	1.66e-29	132
PaxiSAT4_CL202_TR_1_x_113.0nt	CM049420.1	84.259	108	17	0	6	113	116276066	116276173	1.01e-21	106
PaxiSAT4_CL202_TR_1_x_113.0nt	CM049420.1	92.793	111	8	0	3	113	116276176	116276286	2.12e-38	161
PaxiSAT4_CL202_TR_1_x_113.0nt	CM049420.1	93.976	83	5	0	31	113	116276411	116276493	7.74e-28	126
PaxiSAT4_CL202_TR_1_x_113.0nt	CM049420.1	93.86	114	6	1	1	113	116276494	116276607	3.53e-41	171
PaxiSAT4_CL202_TR_1_x_113.0nt	CM049420.1	92.982	114	7	1	1	113	116276608	116276721	1.64e-39	165
PaxiSAT4_CL202_TR_1_x_113.0nt	CM049420.1	91.667	108	9	0	6	113	116276728	116276835	4.6e-35	150
PaxiSAT4_CL202_TR_1_x_113.0nt	CM049420.1	94.69	113	6	0	1	113	116279715	116279827	7.58e-43	176
PaxiSAT4_CL202_TR_1_x_113.0nt	CM049420.1	93.805	113	7	0	1	113	116279828	116279940	3.53e-41	171
PaxiSAT4_CL202_TR_1_x_113.0nt	CM049420.1	87.129	101	13	0	13	113	116280269	116280369	1.68e-24	115
PaxiSAT4_CL202_TR_1_x_113.0nt	CM049420.1	88.298	94	9	2	6	98	116334149	116334241	2.17e-23	111
PaxiSAT4_CL202_TR_1_x_113.0nt	CM049420.1	94.69	113	6	0	1	113	116619483	116619595	7.58e-43	176
PaxiSAT4_CL202_TR_1_x_113.0nt	CM049420.1	91.964	112	8	1	3	113	116619598	116619709	9.88e-37	156
PaxiSAT4_CL202_TR_1_x_113.0nt	CM049420.1	94.186	86	5	0	21	106	116619711	116619796	1.66e-29	132
PaxiSAT4_CL202_TR_1_x_113.0nt	CM049420.1	92.92	113	8	0	1	113	116619805	116619917	1.64e-39	165
PaxiSAT4_CL202_TR_1_x_113.0nt	CM049420.1	92.92	113	8	0	1	113	116620031	116620143	1.64e-39	165
PaxiSAT4_CL202_TR_1_x_113.0nt	CM049420.1	95.455	110	4	1	4	113	117916420	117916312	2.73e-42	174
PaxiSAT4_CL202_TR_1_x_113.0nt	CM049420.1	99.115	113	1	0	1	113	117916646	117916534	3.48e-51	204
PaxiSAT4_CL202_TR_1_x_113.0nt	CM049420.1	95.455	110	5	0	4	113	117916756	117916647	7.58e-43	176
PaxiSAT4_CL202_TR_1_x_113.0nt	CM049420.1	93.636	110	7	0	4	113	117916869	117916760	1.64e-39	165
PaxiSAT4_CL202_TR_1_x_113.0nt	CM049420.1	96.46	113	4	0	1	113	117917098	117916986	3.5e-46	187
PaxiSAT4_CL202_TR_1_x_113.0nt	CM049420.1	93.443	61	4	0	53	113	117917159	117917099	2.83e-17	91.6
PaxiSAT4_CL202_TR_1_x_113.0nt	CM049420.1	95.575	113	4	1	1	113	118957380	118957491	5.86e-44	180
PaxiSAT4_CL202_TR_1_x_113.0nt	CM049420.1	94.444	108	6	0	1	108	118957492	118957599	4.56e-40	167
PaxiSAT4_CL202_TR_1_x_113.0nt	CM049420.1	95.413	109	4	1	1	108	118957605	118957713	9.81e-42	172
PaxiSAT4_CL202_TR_1_x_113.0nt	CM049420.1	92.982	114	7	1	1	113	118957719	118957832	1.64e-39	165
PaxiSAT4_CL202_TR_1_x_113.0nt	CM049420.1	86.726	113	5	1	1	113	123465968	123466070	4.66e-25	117
PaxiSAT4_CL202_TR_1_x_113.0nt	CM049420.1	85.841	113	6	1	1	113	123466185	123466287	2.17e-23	111
PaxiSAT4_CL202_TR_1_x_113.0nt	CM049420.1	93.805	113	7	0	1	113	123466288	123466400	3.53e-41	171
PaxiSAT4_CL202_TR_1_x_113.0nt	CM049420.1	84.071	113	17	1	1	113	125664346	125664457	2.81e-22	108
PaxiSAT4_CL202_TR_1_x_113.0nt	CM049420.1	92.5	80	6	0	34	113	125664491	125664570	1.68e-24	115
PaxiSAT4_CL202_TR_1_x_113.0nt	CM049420.1	97.368	114	2	1	1	113	125664570	125664683	7.53e-48	193
PaxiSAT4_CL202_TR_1_x_113.0nt	CM049420.1	94.118	85	5	0	29	113	125664693	125664777	5.99e-29	130
PaxiSAT4_CL202_TR_1_x_113.0nt	CM049420.1	88.496	113	11	2	1	113	125665003	125665113	1.29e-30	135
PaxiSAT4_CL202_TR_1_x_113.0nt	CM049420.1	95.575	113	5	0	1	113	126220613	126220725	1.63e-44	182
PaxiSAT4_CL202_TR_1_x_113.0nt	CM049420.1	93.86	114	6	1	1	113	126220726	126220839	3.53e-41	171
PaxiSAT4_CL202_TR_1_x_113.0nt	CM049420.1	94.681	94	4	1	1	94	126220840	126220932	2.14e-33	145
PaxiSAT4_CL202_TR_1_x_113.0nt	CM049420.1	90.816	98	8	1	6	103	127978035	127977939	5.99e-29	130
PaxiSAT4_CL202_TR_1_x_113.0nt	CM049420.1	90.541	74	7	0	1	74	127978142	127978069	1.69e-19	99
PaxiSAT4_CL202_TR_1_x_113.0nt	CM049420.1	91.743	109	5	4	6	113	127978574	127978469	1.65e-34	148
PaxiSAT4_CL202_TR_1_x_113.0nt	CM049420.1	90.291	103	10	0	1	103	127978693	127978591	1.29e-30	135
PaxiSAT4_CL202_TR_1_x_113.0nt	CM049420.1	92.035	113	9	0	1	113	127978917	127978805	7.64e-38	159
PaxiSAT4_CL202_TR_1_x_113.0nt	CM049420.1	91.15	113	10	0	1	113	127982766	127982654	3.55e-36	154
PaxiSAT4_CL202_TR_1_x_113.0nt	CM049420.1	91.358	81	6	1	34	113	128771268	128771348	7.8e-23	110
PaxiSAT4_CL202_TR_1_x_113.0nt	CM049420.1	94.393	107	6	0	1	107	128771571	128771677	1.64e-39	165
PaxiSAT4_CL202_TR_1_x_113.0nt	CM049420.1	93.519	108	7	0	6	113	128771802	128771909	2.12e-38	161
PaxiSAT4_CL202_TR_1_x_113.0nt	CM049420.1	93.578	109	7	0	5	113	128772028	128772136	5.9e-39	163
PaxiSAT4_CL202_TR_1_x_113.0nt	CM049420.1	92.593	108	8	0	6	113	128772420	128772527	9.88e-37	156
PaxiSAT4_CL202_TR_1_x_113.0nt	CM049420.1	94.624	93	5	0	1	93	128772528	128772620	2.14e-33	145
PaxiSAT4_CL202_TR_1_x_113.0nt	CM049420.1	90.741	108	10	0	6	113	129370281	129370388	2.14e-33	145
PaxiSAT4_CL202_TR_1_x_113.0nt	CM049420.1	90.265	113	11	0	1	113	129370389	129370501	1.65e-34	148
PaxiSAT4_CL202_TR_1_x_113.0nt	CM049420.1	90.826	109	9	1	6	113	129519948	129519840	2.14e-33	145
PaxiSAT4_CL202_TR_1_x_113.0nt	CM049420.1	88.496	113	4	6	1	113	129520055	129519952	2.15e-28	128
PaxiSAT4_CL202_TR_1_x_113.0nt	CM049420.1	91.525	59	5	0	4	62	129520132	129520074	1.7e-14	82.4
PaxiSAT4_CL202_TR_1_x_113.0nt	CM049420.1	92.593	108	8	0	6	113	134812450	134812343	9.88e-37	156
PaxiSAT4_CL202_TR_1_x_113.0nt	CM049420.1	92.5	80	6	0	34	113	134812535	134812456	1.68e-24	115
PaxiSAT4_CL202_TR_1_x_113.0nt	CM049420.1	85.455	110	14	2	6	113	135912873	135912764	6.03e-24	113
PaxiSAT4_CL202_TR_1_x_113.0nt	CM049420.1	98.361	61	0	1	54	113	135913635	135913575	1.01e-21	106
PaxiSAT4_CL202_TR_1_x_113.0nt	CM049420.1	96.46	113	4	0	1	113	135913759	135913647	3.5e-46	187
PaxiSAT4_CL202_TR_1_x_113.0nt	CM049420.1	93.636	110	7	0	4	113	135914197	135914088	1.64e-39	165
PaxiSAT4_CL202_TR_1_x_113.0nt	CM049420.1	94.69	113	6	0	1	113	135914313	135914201	7.58e-43	176
PaxiSAT4_CL202_TR_1_x_113.0nt	CM049420.1	94.69	113	6	0	1	113	135914426	135914314	7.58e-43	176
PaxiSAT4_CL202_TR_1_x_113.0nt	CM049420.1	94.118	68	4	0	46	113	135914494	135914427	3.63e-21	104
PaxiSAT4_CL202_TR_1_x_113.0nt	CM049420.1	96.491	57	2	0	57	113	135982490	135982546	2.18e-18	95.3
PaxiSAT4_CL202_TR_1_x_113.0nt	CM049420.1	88.312	77	7	2	37	113	135982673	135982747	2.83e-17	91.6
PaxiSAT4_CL202_TR_1_x_113.0nt	CM049420.1	90.265	113	11	0	1	113	135982748	135982860	1.65e-34	148
PaxiSAT4_CL202_TR_1_x_113.0nt	CM049420.1	98.23	113	2	0	1	113	138948935	138948823	1.62e-49	198
PaxiSAT4_CL202_TR_1_x_113.0nt	CM049420.1	92.035	113	9	0	1	113	138949048	138948936	7.64e-38	159
PaxiSAT4_CL202_TR_1_x_113.0nt	CM049420.1	92.661	109	6	2	7	113	138949157	138949049	9.88e-37	156
PaxiSAT4_CL202_TR_1_x_113.0nt	CM049420.1	92.92	113	8	0	1	113	143767859	143767747	1.64e-39	165
PaxiSAT4_CL202_TR_1_x_113.0nt	CM049420.1	93.939	66	4	0	48	113	143767925	143767860	4.69e-20	100
PaxiSAT4_CL202_TR_1_x_113.0nt	CM049420.1	100	35	0	0	1	35	143767956	143767922	1.71e-09	65.8
PaxiSAT4_CL202_TR_1_x_113.0nt	CM049420.1	94.69	113	6	0	1	113	143768069	143767957	7.58e-43	176
PaxiSAT4_CL202_TR_1_x_113.0nt	CM049420.1	92.105	114	8	1	1	113	143768183	143768070	7.64e-38	159
PaxiSAT4_CL202_TR_1_x_113.0nt	CM049420.1	97.087	103	3	0	11	113	143768509	143768407	2.73e-42	174
PaxiSAT4_CL202_TR_1_x_113.0nt	CM049420.1	92.92	113	8	0	1	113	143768632	143768520	1.64e-39	165
PaxiSAT4_CL202_TR_1_x_113.0nt	CM049420.1	98.23	113	2	0	1	113	143768745	143768633	1.62e-49	198
PaxiSAT4_CL202_TR_1_x_113.0nt	CM049420.1	87.629	97	12	0	1	97	146783078	146783174	6.03e-24	113
PaxiSAT4_CL202_TR_1_x_113.0nt	CM049420.1	89.381	113	12	0	1	113	146783304	146783416	7.69e-33	143
PaxiSAT4_CL202_TR_1_x_113.0nt	CM049420.1	93.805	113	7	0	1	113	151196818	151196706	3.53e-41	171
PaxiSAT4_CL202_TR_1_x_113.0nt	CM049420.1	88.496	113	6	1	1	113	151197192	151197087	5.99e-29	130
PaxiSAT4_CL202_TR_1_x_113.0nt	CM049420.1	95.283	106	5	0	1	106	151197310	151197205	1.27e-40	169
PaxiSAT4_CL202_TR_1_x_113.0nt	CM049420.1	95	80	4	0	34	113	151197390	151197311	7.74e-28	126
PaxiSAT4_CL202_TR_1_x_113.0nt	CM049420.1	85.841	113	16	0	1	113	155555102	155555214	3.6e-26	121
PaxiSAT4_CL202_TR_1_x_113.0nt	CM049420.1	92.308	78	6	0	34	111	155555248	155555325	2.17e-23	111
PaxiSAT4_CL202_TR_1_x_113.0nt	CM049420.1	97.345	113	3	0	1	113	155555328	155555440	7.53e-48	193
PaxiSAT4_CL202_TR_1_x_113.0nt	CM049420.1	96.296	108	4	0	6	113	155555446	155555553	2.11e-43	178
PaxiSAT4_CL202_TR_1_x_113.0nt	CM049420.1	94.444	108	6	0	6	113	155555558	155555665	4.56e-40	167
PaxiSAT4_CL202_TR_1_x_113.0nt	CM049420.1	94.69	113	6	0	1	113	155555779	155555891	7.58e-43	176
PaxiSAT4_CL202_TR_1_x_113.0nt	CM049420.1	91.15	113	10	0	1	113	155555892	155556004	3.55e-36	154
PaxiSAT4_CL202_TR_1_x_113.0nt	CM049420.1	90.909	110	8	2	6	113	155556010	155556119	5.94e-34	147
PaxiSAT4_CL202_TR_1_x_113.0nt	CM049420.1	93.805	113	4	1	1	113	157976664	157976773	4.56e-40	167
PaxiSAT4_CL202_TR_1_x_113.0nt	CM049420.1	89.381	113	11	1	1	113	157976888	157976999	2.77e-32	141
PaxiSAT4_CL202_TR_1_x_113.0nt	CM049420.1	90.265	113	11	0	1	113	157976998	157977110	1.65e-34	148
PaxiSAT4_CL202_TR_1_x_113.0nt	CM049420.1	95.575	113	5	0	1	113	157977111	157977223	1.63e-44	182
PaxiSAT4_CL202_TR_1_x_113.0nt	CM049420.1	91.15	113	9	1	1	113	157977224	157977335	1.28e-35	152
PaxiSAT4_CL202_TR_1_x_113.0nt	CM049420.1	90.265	113	11	0	1	113	162799800	162799688	1.65e-34	148
PaxiSAT4_CL202_TR_1_x_113.0nt	CM049420.1	88.312	77	7	2	37	113	162799875	162799801	2.83e-17	91.6
PaxiSAT4_CL202_TR_1_x_113.0nt	CM049420.1	96.491	57	2	0	57	113	162800058	162800002	2.18e-18	95.3
PaxiSAT4_CL202_TR_1_x_113.0nt	CM049420.1	93.902	82	5	0	1	82	165927958	165927877	2.79e-27	124
PaxiSAT4_CL202_TR_1_x_113.0nt	CM049420.1	93.636	110	7	0	4	113	165928180	165928071	1.64e-39	165
PaxiSAT4_CL202_TR_1_x_113.0nt	CM049420.1	97.273	110	3	0	4	113	165928514	165928405	3.5e-46	187
PaxiSAT4_CL202_TR_1_x_113.0nt	CM049420.1	92.035	113	9	0	1	113	165928630	165928518	7.64e-38	159
PaxiSAT4_CL202_TR_1_x_113.0nt	CM049420.1	92.553	94	7	0	4	97	167200490	167200397	1.29e-30	135
PaxiSAT4_CL202_TR_1_x_113.0nt	CM049420.1	94.643	112	5	1	1	111	167200607	167200496	9.81e-42	172
PaxiSAT4_CL202_TR_1_x_113.0nt	CM049420.1	93.805	113	6	1	1	113	167200832	167200721	1.27e-40	169
PaxiSAT4_CL202_TR_1_x_113.0nt	CM049420.1	95.575	113	4	1	1	113	167200993	167200882	5.86e-44	180
PaxiSAT4_CL202_TR_1_x_113.0nt	CM049420.1	94.69	113	5	1	1	113	167201105	167200994	2.73e-42	174
PaxiSAT4_CL202_TR_1_x_113.0nt	CM049420.1	93.805	113	6	1	1	113	167201217	167201106	1.27e-40	169
PaxiSAT4_CL202_TR_1_x_113.0nt	CM049420.1	93.805	113	7	0	1	113	167201330	167201218	3.53e-41	171
PaxiSAT4_CL202_TR_1_x_113.0nt	CM049420.1	96.46	113	4	0	1	113	167201443	167201331	3.5e-46	187
PaxiSAT4_CL202_TR_1_x_113.0nt	CM049420.1	94.69	113	6	0	1	113	167201556	167201444	7.58e-43	176
PaxiSAT4_CL202_TR_1_x_113.0nt	CM049420.1	96.396	111	4	0	3	113	167412860	167412750	4.53e-45	183
PaxiSAT4_CL202_TR_1_x_113.0nt	CM049420.1	93.694	111	6	1	3	113	167412972	167412863	1.64e-39	165
PaxiSAT4_CL202_TR_1_x_113.0nt	CM049420.1	94.545	110	6	0	4	113	167413084	167412975	3.53e-41	171
PaxiSAT4_CL202_TR_1_x_113.0nt	CM049420.1	96.491	114	3	1	1	113	167413201	167413088	3.5e-46	187
PaxiSAT4_CL202_TR_1_x_113.0nt	CM049420.1	97.368	114	2	1	1	113	167413315	167413202	7.53e-48	193
PaxiSAT4_CL202_TR_1_x_113.0nt	CM049420.1	94.69	113	4	1	1	113	167413426	167413316	2.73e-42	174
PaxiSAT4_CL202_TR_1_x_113.0nt	CM049420.1	100	28	0	0	84	111	173108224	173108197	1.33e-05	52.8
PaxiSAT4_CL202_TR_1_x_113.0nt	CM049420.1	96.117	103	4	0	6	108	175505599	175505497	1.27e-40	169
PaxiSAT4_CL202_TR_1_x_113.0nt	CM049420.1	100	40	0	0	74	113	175505744	175505705	2.85e-12	75
PaxiSAT4_CL202_TR_1_x_113.0nt	CM049420.1	92.92	113	8	0	1	113	175505910	175505798	1.64e-39	165
PaxiSAT4_CL202_TR_1_x_113.0nt	CM049420.1	93.636	110	7	0	4	113	175506020	175505911	1.64e-39	165
PaxiSAT4_CL202_TR_1_x_113.0nt	CM049420.1	94.69	113	6	0	1	113	175506136	175506024	7.58e-43	176
PaxiSAT4_CL202_TR_1_x_113.0nt	CM049420.1	95.575	113	5	0	1	113	175506249	175506137	1.63e-44	182
PaxiSAT4_CL202_TR_1_x_113.0nt	CM049420.1	97.345	113	3	0	1	113	175506362	175506250	7.53e-48	193
PaxiSAT4_CL202_TR_1_x_113.0nt	CM049420.1	88.75	80	8	1	34	113	175506441	175506363	6.07e-19	97.1
PaxiSAT4_CL202_TR_1_x_113.0nt	CM049421.1	87.611	113	13	1	1	113	3537519	3537630	5.99e-29	130
PaxiSAT4_CL202_TR_1_x_113.0nt	CM049421.1	84.211	114	6	5	1	113	3538587	3538689	4.69e-20	100
PaxiSAT4_CL202_TR_1_x_113.0nt	CM049421.1	93.86	114	6	1	1	113	4426445	4426558	3.53e-41	171
PaxiSAT4_CL202_TR_1_x_113.0nt	CM049421.1	92.982	114	7	1	1	113	4426673	4426786	1.64e-39	165
PaxiSAT4_CL202_TR_1_x_113.0nt	CM049421.1	92.92	113	8	0	1	113	4427128	4427240	1.64e-39	165
PaxiSAT4_CL202_TR_1_x_113.0nt	CM049421.1	92.105	114	8	1	1	113	4490120	4490233	7.64e-38	159
PaxiSAT4_CL202_TR_1_x_113.0nt	CM049421.1	91.667	108	9	0	6	113	4490353	4490460	4.6e-35	150
PaxiSAT4_CL202_TR_1_x_113.0nt	CM049421.1	92.105	114	8	1	1	113	4490461	4490574	7.64e-38	159
PaxiSAT4_CL202_TR_1_x_113.0nt	CM049421.1	92.982	114	7	1	1	113	4493457	4493570	1.64e-39	165
PaxiSAT4_CL202_TR_1_x_113.0nt	CM049421.1	93.86	114	6	1	1	113	4493685	4493798	3.53e-41	171
PaxiSAT4_CL202_TR_1_x_113.0nt	CM049421.1	92.92	113	8	0	1	113	4494140	4494252	1.64e-39	165
PaxiSAT4_CL202_TR_1_x_113.0nt	CM049421.1	92.135	89	7	0	25	113	13697703	13697791	7.74e-28	126
PaxiSAT4_CL202_TR_1_x_113.0nt	CM049421.1	94.69	113	5	1	1	113	13697792	13697903	2.73e-42	174
PaxiSAT4_CL202_TR_1_x_113.0nt	CM049421.1	90.265	113	11	0	1	113	13788738	13788626	1.65e-34	148
PaxiSAT4_CL202_TR_1_x_113.0nt	CM049421.1	95.349	43	2	0	71	113	13788781	13788739	1.32e-10	69.4
PaxiSAT4_CL202_TR_1_x_113.0nt	CM049421.1	90.265	113	11	0	1	113	16955230	16955118	1.65e-34	148
PaxiSAT4_CL202_TR_1_x_113.0nt	CM049421.1	89.61	77	5	3	37	113	16955304	16955231	2.18e-18	95.3
PaxiSAT4_CL202_TR_1_x_113.0nt	CM049421.1	96.491	57	2	0	57	113	16955487	16955431	2.18e-18	95.3
PaxiSAT4_CL202_TR_1_x_113.0nt	CM049421.1	89.381	113	12	0	1	113	26087143	26087031	7.69e-33	143
PaxiSAT4_CL202_TR_1_x_113.0nt	CM049421.1	90.566	106	10	0	8	113	26087249	26087144	2.77e-32	141
PaxiSAT4_CL202_TR_1_x_113.0nt	CM049421.1	87.387	111	14	0	3	113	26087478	26087368	2.15e-28	128
PaxiSAT4_CL202_TR_1_x_113.0nt	CM049421.1	94.69	113	5	1	1	113	26087911	26087800	2.73e-42	174
PaxiSAT4_CL202_TR_1_x_113.0nt	CM049421.1	89.091	110	12	0	4	113	26088134	26088025	3.58e-31	137
PaxiSAT4_CL202_TR_1_x_113.0nt	CM049421.1	93.333	90	6	0	24	113	26088227	26088138	4.63e-30	134
PaxiSAT4_CL202_TR_1_x_113.0nt	CM049421.1	93.548	93	6	0	4	96	26088864	26088772	9.95e-32	139
PaxiSAT4_CL202_TR_1_x_113.0nt	CM049421.1	95.575	113	5	0	1	113	30022151	30022039	1.63e-44	182
PaxiSAT4_CL202_TR_1_x_113.0nt	CM049421.1	95.455	110	5	0	4	113	30022261	30022152	7.58e-43	176
PaxiSAT4_CL202_TR_1_x_113.0nt	CM049421.1	92.92	113	8	0	1	113	30022377	30022265	1.64e-39	165
PaxiSAT4_CL202_TR_1_x_113.0nt	CM049421.1	92.135	89	7	0	25	113	30022466	30022378	7.74e-28	126
PaxiSAT4_CL202_TR_1_x_113.0nt	CM049421.1	93.805	113	7	0	1	113	30022614	30022502	3.53e-41	171
PaxiSAT4_CL202_TR_1_x_113.0nt	CM049421.1	94.118	68	4	0	46	113	30022682	30022615	3.63e-21	104
PaxiSAT4_CL202_TR_1_x_113.0nt	CM049421.1	91.15	113	10	0	1	113	34699682	34699570	3.55e-36	154
PaxiSAT4_CL202_TR_1_x_113.0nt	CM049421.1	96.46	113	4	0	1	113	34699795	34699683	3.5e-46	187
PaxiSAT4_CL202_TR_1_x_113.0nt	CM049421.1	96.364	110	4	0	4	113	34700000	34699891	1.63e-44	182
PaxiSAT4_CL202_TR_1_x_113.0nt	CM049421.1	91.15	113	10	0	1	113	34700116	34700004	3.55e-36	154
PaxiSAT4_CL202_TR_1_x_113.0nt	CM049421.1	93.694	111	7	0	1	111	34700344	34700234	4.56e-40	167
PaxiSAT4_CL202_TR_1_x_113.0nt	CM049421.1	94.69	113	6	0	1	113	34700457	34700345	7.58e-43	176
PaxiSAT4_CL202_TR_1_x_113.0nt	CM049421.1	90.351	114	10	1	1	113	34700570	34700457	1.65e-34	148
PaxiSAT4_CL202_TR_1_x_113.0nt	CM049421.1	96.46	113	4	0	1	113	34700796	34700684	3.5e-46	187
PaxiSAT4_CL202_TR_1_x_113.0nt	CM049421.1	94.69	113	6	0	1	113	34700909	34700797	7.58e-43	176
PaxiSAT4_CL202_TR_1_x_113.0nt	CM049421.1	90.351	114	10	1	1	113	34701249	34701136	1.65e-34	148
PaxiSAT4_CL202_TR_1_x_113.0nt	CM049421.1	98.148	108	2	0	6	113	34701470	34701363	9.74e-47	189
PaxiSAT4_CL202_TR_1_x_113.0nt	CM049421.1	88.608	79	8	1	34	112	34701557	34701480	2.18e-18	95.3
PaxiSAT4_CL202_TR_1_x_113.0nt	CM049421.1	95	80	4	0	34	113	35807511	35807590	7.74e-28	126
PaxiSAT4_CL202_TR_1_x_113.0nt	CM049421.1	88.525	122	5	1	1	113	35807591	35807712	9.95e-32	139
PaxiSAT4_CL202_TR_1_x_113.0nt	CM049421.1	94.737	114	5	1	1	113	35807826	35807939	7.58e-43	176
PaxiSAT4_CL202_TR_1_x_113.0nt	CM049421.1	90.265	113	9	2	1	113	35807940	35808050	5.94e-34	147
PaxiSAT4_CL202_TR_1_x_113.0nt	CM049421.1	93.75	80	5	0	34	113	35808084	35808163	3.6e-26	121
PaxiSAT4_CL202_TR_1_x_113.0nt	CM049421.1	93.805	113	7	0	1	113	35808164	35808276	3.53e-41	171
PaxiSAT4_CL202_TR_1_x_113.0nt	CM049421.1	95.575	113	5	0	1	113	35808277	35808389	1.63e-44	182
PaxiSAT4_CL202_TR_1_x_113.0nt	CM049421.1	92.92	113	8	0	1	113	35808390	35808502	1.64e-39	165
PaxiSAT4_CL202_TR_1_x_113.0nt	CM049421.1	92.92	113	8	0	1	113	37724983	37725095	1.64e-39	165
PaxiSAT4_CL202_TR_1_x_113.0nt	CM049421.1	93.333	90	4	1	24	113	37725108	37725195	1.66e-29	132
PaxiSAT4_CL202_TR_1_x_113.0nt	CM049421.1	92.92	113	6	1	1	113	37725196	37725306	5.9e-39	163
PaxiSAT4_CL202_TR_1_x_113.0nt	CM049421.1	92.92	113	8	0	1	113	37725307	37725419	1.64e-39	165
PaxiSAT4_CL202_TR_1_x_113.0nt	CM049421.1	94.69	113	6	0	1	113	37725420	37725532	7.58e-43	176
PaxiSAT4_CL202_TR_1_x_113.0nt	CM049421.1	97.647	85	2	0	29	113	37725549	37725633	5.94e-34	147
PaxiSAT4_CL202_TR_1_x_113.0nt	CM049421.1	92.92	113	7	1	1	113	37725634	37725745	5.9e-39	163
PaxiSAT4_CL202_TR_1_x_113.0nt	CM049421.1	91.228	114	9	1	1	113	39265041	39265154	3.55e-36	154
PaxiSAT4_CL202_TR_1_x_113.0nt	CM049421.1	94.737	114	5	1	1	113	39265155	39265268	7.58e-43	176
PaxiSAT4_CL202_TR_1_x_113.0nt	CM049421.1	98.23	113	2	0	1	113	39265269	39265381	1.62e-49	198
PaxiSAT4_CL202_TR_1_x_113.0nt	CM049421.1	98.23	113	1	1	1	113	39265382	39265493	5.82e-49	196
PaxiSAT4_CL202_TR_1_x_113.0nt	CM049421.1	94.69	113	6	0	1	113	42075580	42075692	7.58e-43	176
PaxiSAT4_CL202_TR_1_x_113.0nt	CM049421.1	95.575	113	5	0	1	113	42075693	42075805	1.63e-44	182
PaxiSAT4_CL202_TR_1_x_113.0nt	CM049421.1	91.15	113	7	2	1	113	42076032	42076141	4.6e-35	150
PaxiSAT4_CL202_TR_1_x_113.0nt	CM049421.1	92.92	113	8	0	1	113	42076142	42076254	1.64e-39	165
PaxiSAT4_CL202_TR_1_x_113.0nt	CM049421.1	92.92	113	8	0	1	113	42076334	42076446	1.64e-39	165
PaxiSAT4_CL202_TR_1_x_113.0nt	CM049421.1	100	35	0	0	1	35	42076447	42076481	1.71e-09	65.8
PaxiSAT4_CL202_TR_1_x_113.0nt	CM049421.1	93.939	66	4	0	48	113	42076478	42076543	4.69e-20	100
PaxiSAT4_CL202_TR_1_x_113.0nt	CM049421.1	97.222	108	3	0	1	108	43177637	43177530	4.53e-45	183
PaxiSAT4_CL202_TR_1_x_113.0nt	CM049421.1	92.92	113	7	1	1	113	43177749	43177638	5.9e-39	163
PaxiSAT4_CL202_TR_1_x_113.0nt	CM049421.1	94.69	113	6	0	1	113	43177862	43177750	7.58e-43	176
PaxiSAT4_CL202_TR_1_x_113.0nt	CM049421.1	100	36	0	0	78	113	43177898	43177863	4.76e-10	67.6
PaxiSAT4_CL202_TR_1_x_113.0nt	CM049421.1	91.25	80	7	0	34	113	43178037	43177958	7.8e-23	110
PaxiSAT4_CL202_TR_1_x_113.0nt	CM049421.1	86.316	95	13	0	19	113	43178166	43178072	3.63e-21	104
PaxiSAT4_CL202_TR_1_x_113.0nt	CM049421.1	92.982	114	7	1	1	113	45867570	45867683	1.64e-39	165
PaxiSAT4_CL202_TR_1_x_113.0nt	CM049421.1	95.575	113	5	0	1	113	45868028	45868140	1.63e-44	182
PaxiSAT4_CL202_TR_1_x_113.0nt	CM049421.1	93.86	114	6	1	1	113	45868141	45868254	3.53e-41	171
PaxiSAT4_CL202_TR_1_x_113.0nt	CM049421.1	94.69	113	6	0	1	113	45868255	45868367	7.58e-43	176
PaxiSAT4_CL202_TR_1_x_113.0nt	CM049421.1	94.737	114	5	1	1	113	48585478	48585365	7.58e-43	176
PaxiSAT4_CL202_TR_1_x_113.0nt	CM049421.1	96.429	112	3	1	1	112	48585593	48585483	4.53e-45	183
PaxiSAT4_CL202_TR_1_x_113.0nt	CM049421.1	92.035	113	9	0	1	113	48585818	48585706	7.64e-38	159
PaxiSAT4_CL202_TR_1_x_113.0nt	CM049421.1	97.196	107	3	0	7	113	48585925	48585819	1.63e-44	182
PaxiSAT4_CL202_TR_1_x_113.0nt	CM049421.1	94.69	113	6	0	1	113	48586043	48585931	7.58e-43	176
PaxiSAT4_CL202_TR_1_x_113.0nt	CM049421.1	92.593	108	8	0	6	113	48586151	48586044	9.88e-37	156
PaxiSAT4_CL202_TR_1_x_113.0nt	CM049421.1	89.815	108	11	0	6	113	48586264	48586157	9.95e-32	139
PaxiSAT4_CL202_TR_1_x_113.0nt	CM049421.1	85.841	113	14	2	1	113	53276616	53276506	1.3e-25	119
PaxiSAT4_CL202_TR_1_x_113.0nt	CM049421.1	93.636	110	7	0	4	113	53276726	53276617	1.64e-39	165
PaxiSAT4_CL202_TR_1_x_113.0nt	CM049421.1	93.636	110	7	0	4	113	53277187	53277078	1.64e-39	165
PaxiSAT4_CL202_TR_1_x_113.0nt	CM049421.1	93.805	113	7	0	1	113	53277303	53277191	3.53e-41	171
PaxiSAT4_CL202_TR_1_x_113.0nt	CM049421.1	92.857	98	6	1	17	113	55659602	55659505	2.77e-32	141
PaxiSAT4_CL202_TR_1_x_113.0nt	CM049421.1	91.429	105	9	0	1	105	55663148	55663044	2.14e-33	145
PaxiSAT4_CL202_TR_1_x_113.0nt	CM049421.1	93.805	113	6	1	1	113	55663260	55663149	1.27e-40	169
PaxiSAT4_CL202_TR_1_x_113.0nt	CM049421.1	96.053	76	3	0	1	76	55663355	55663280	2.79e-27	124
PaxiSAT4_CL202_TR_1_x_113.0nt	CM049421.1	100	30	0	0	84	113	55663385	55663356	1.03e-06	56.5
PaxiSAT4_CL202_TR_1_x_113.0nt	CM049421.1	97.143	35	0	1	1	35	55663419	55663386	2.87e-07	58.4
PaxiSAT4_CL202_TR_1_x_113.0nt	CM049421.1	97	100	3	0	14	113	55663519	55663420	1.27e-40	169
PaxiSAT4_CL202_TR_1_x_113.0nt	CM049421.1	95.614	114	4	1	1	113	56359558	56359445	1.63e-44	182
PaxiSAT4_CL202_TR_1_x_113.0nt	CM049421.1	91.25	80	7	0	34	113	57093405	57093484	7.8e-23	110
PaxiSAT4_CL202_TR_1_x_113.0nt	CM049421.1	96.46	113	4	0	1	113	57093485	57093597	3.5e-46	187
PaxiSAT4_CL202_TR_1_x_113.0nt	CM049421.1	92.105	114	8	1	1	113	57093597	57093710	7.64e-38	159
PaxiSAT4_CL202_TR_1_x_113.0nt	CM049421.1	95.614	114	4	1	1	113	57093817	57093930	1.63e-44	182
PaxiSAT4_CL202_TR_1_x_113.0nt	CM049421.1	95.575	113	5	0	1	113	57098176	57098288	1.63e-44	182
PaxiSAT4_CL202_TR_1_x_113.0nt	CM049421.1	91.964	112	7	2	1	112	57098289	57098398	9.88e-37	156
PaxiSAT4_CL202_TR_1_x_113.0nt	CM049421.1	89.474	114	10	2	1	113	57098516	57098628	7.69e-33	143
PaxiSAT4_CL202_TR_1_x_113.0nt	CM049421.1	87.037	108	13	1	1	108	57099317	57099423	3.6e-26	121
PaxiSAT4_CL202_TR_1_x_113.0nt	CM049421.1	95	80	4	0	34	113	57852428	57852507	7.74e-28	126
PaxiSAT4_CL202_TR_1_x_113.0nt	CM049421.1	96.46	113	4	0	1	113	57852508	57852620	3.5e-46	187
PaxiSAT4_CL202_TR_1_x_113.0nt	CM049421.1	92.035	113	9	0	1	113	57852860	57852972	7.64e-38	159
PaxiSAT4_CL202_TR_1_x_113.0nt	CM049421.1	94.69	113	6	0	1	113	57852973	57853085	7.58e-43	176
PaxiSAT4_CL202_TR_1_x_113.0nt	CM049421.1	93.805	113	6	1	1	113	57853086	57853197	1.27e-40	169
PaxiSAT4_CL202_TR_1_x_113.0nt	CM049421.1	93.805	113	7	0	1	113	57853311	57853423	3.53e-41	171
PaxiSAT4_CL202_TR_1_x_113.0nt	CM049421.1	91.964	112	9	0	1	112	57853425	57853536	2.75e-37	158
PaxiSAT4_CL202_TR_1_x_113.0nt	CM049421.1	94.444	108	6	0	6	113	57853657	57853764	4.56e-40	167
PaxiSAT4_CL202_TR_1_x_113.0nt	CM049421.1	92.793	111	7	1	3	113	57903080	57903189	7.64e-38	159
PaxiSAT4_CL202_TR_1_x_113.0nt	CM049421.1	96.46	113	4	0	1	113	57903190	57903302	3.5e-46	187
PaxiSAT4_CL202_TR_1_x_113.0nt	CM049421.1	95.575	113	5	0	1	113	57903798	57903910	1.63e-44	182
PaxiSAT4_CL202_TR_1_x_113.0nt	CM049421.1	92.035	113	4	3	1	113	57903911	57904018	3.55e-36	154
PaxiSAT4_CL202_TR_1_x_113.0nt	CM049421.1	92.92	113	3	2	1	113	57904132	57904239	7.64e-38	159
PaxiSAT4_CL202_TR_1_x_113.0nt	CM049421.1	95.575	113	5	0	1	113	57904353	57904465	1.63e-44	182
PaxiSAT4_CL202_TR_1_x_113.0nt	CM049421.1	92.105	114	7	2	1	113	57904466	57904578	7.64e-38	159
PaxiSAT4_CL202_TR_1_x_113.0nt	CM049421.1	90.265	113	9	2	1	113	57904805	57904915	5.94e-34	147
PaxiSAT4_CL202_TR_1_x_113.0nt	CM049421.1	86.239	109	14	1	6	113	58712614	58712506	4.66e-25	117
PaxiSAT4_CL202_TR_1_x_113.0nt	CM049421.1	91.304	92	8	0	6	97	58713487	58713396	7.74e-28	126
PaxiSAT4_CL202_TR_1_x_113.0nt	CM049421.1	92.92	113	8	0	1	113	58714090	58713978	1.64e-39	165
PaxiSAT4_CL202_TR_1_x_113.0nt	CM049421.1	89.916	119	6	3	1	113	58714209	58714091	1.65e-34	148
PaxiSAT4_CL202_TR_1_x_113.0nt	CM049421.1	86.111	108	15	0	6	113	59192964	59192857	4.66e-25	117
PaxiSAT4_CL202_TR_1_x_113.0nt	CM049421.1	92.424	66	5	0	48	113	60033124	60033059	2.18e-18	95.3
PaxiSAT4_CL202_TR_1_x_113.0nt	CM049421.1	92.92	113	8	0	1	113	60033250	60033138	1.64e-39	165
PaxiSAT4_CL202_TR_1_x_113.0nt	CM049421.1	92.92	113	8	0	1	113	60033363	60033251	1.64e-39	165
PaxiSAT4_CL202_TR_1_x_113.0nt	CM049421.1	92.035	113	9	0	1	113	60033476	60033364	7.64e-38	159
PaxiSAT4_CL202_TR_1_x_113.0nt	CM049421.1	95.575	113	5	0	1	113	60033589	60033477	1.63e-44	182
PaxiSAT4_CL202_TR_1_x_113.0nt	CM049421.1	90.909	110	10	0	4	113	60033810	60033701	1.65e-34	148
PaxiSAT4_CL202_TR_1_x_113.0nt	CM049421.1	96.46	113	4	0	1	113	60033926	60033814	3.5e-46	187
PaxiSAT4_CL202_TR_1_x_113.0nt	CM049421.1	92.727	110	8	0	4	113	60034036	60033927	7.64e-38	159
PaxiSAT4_CL202_TR_1_x_113.0nt	CM049421.1	90	80	8	0	34	113	62317629	62317708	3.63e-21	104
PaxiSAT4_CL202_TR_1_x_113.0nt	CM049421.1	94.118	102	5	1	1	101	62317709	62317810	3.55e-36	154
PaxiSAT4_CL202_TR_1_x_113.0nt	CM049421.1	92.793	111	8	0	3	113	62320561	62320671	2.12e-38	161
PaxiSAT4_CL202_TR_1_x_113.0nt	CM049421.1	93.86	114	6	1	1	113	62320672	62320785	3.53e-41	171
PaxiSAT4_CL202_TR_1_x_113.0nt	CM049421.1	92.308	104	7	1	3	106	62320788	62320890	5.94e-34	147
PaxiSAT4_CL202_TR_1_x_113.0nt	CM049421.1	96.19	105	4	0	1	105	65260220	65260324	9.81e-42	172
PaxiSAT4_CL202_TR_1_x_113.0nt	CM049421.1	93.805	113	5	1	1	113	65261490	65261600	1.27e-40	169
PaxiSAT4_CL202_TR_1_x_113.0nt	CM049421.1	97.17	106	3	0	6	111	65261716	65261821	5.86e-44	180
PaxiSAT4_CL202_TR_1_x_113.0nt	CM049421.1	96.396	111	4	0	1	111	65261824	65261934	4.53e-45	183
PaxiSAT4_CL202_TR_1_x_113.0nt	CM049421.1	97.345	113	3	0	1	113	65261937	65262049	7.53e-48	193
PaxiSAT4_CL202_TR_1_x_113.0nt	CM049421.1	92.92	113	8	0	1	113	65262163	65262275	1.64e-39	165
PaxiSAT4_CL202_TR_1_x_113.0nt	CM049421.1	81.416	113	20	1	1	113	65821415	65821526	2.83e-17	91.6
PaxiSAT4_CL202_TR_1_x_113.0nt	CM049421.1	92.92	113	8	0	1	113	65821639	65821751	1.64e-39	165
PaxiSAT4_CL202_TR_1_x_113.0nt	CM049421.1	91.15	113	10	0	1	113	65821752	65821864	3.55e-36	154
PaxiSAT4_CL202_TR_1_x_113.0nt	CM049421.1	90.566	106	8	2	1	106	65822090	65822193	9.95e-32	139
PaxiSAT4_CL202_TR_1_x_113.0nt	CM049421.1	85.841	113	16	0	1	113	66757990	66758102	3.6e-26	121
PaxiSAT4_CL202_TR_1_x_113.0nt	CM049421.1	93.75	80	5	0	34	113	66758136	66758215	3.6e-26	121
PaxiSAT4_CL202_TR_1_x_113.0nt	CM049421.1	93.805	113	7	0	1	113	66758216	66758328	3.53e-41	171
PaxiSAT4_CL202_TR_1_x_113.0nt	CM049421.1	98.23	113	2	0	1	113	66758329	66758441	1.62e-49	198
PaxiSAT4_CL202_TR_1_x_113.0nt	CM049421.1	92.92	113	8	0	1	113	66758442	66758554	1.64e-39	165
PaxiSAT4_CL202_TR_1_x_113.0nt	CM049421.1	95.575	113	5	0	1	113	66758668	66758780	1.63e-44	182
PaxiSAT4_CL202_TR_1_x_113.0nt	CM049421.1	95.575	113	5	0	1	113	66758781	66758893	1.63e-44	182
PaxiSAT4_CL202_TR_1_x_113.0nt	CM049421.1	95.575	113	5	0	1	113	66758894	66759006	1.63e-44	182
PaxiSAT4_CL202_TR_1_x_113.0nt	CM049421.1	96.46	113	4	0	1	113	66759007	66759119	3.5e-46	187
PaxiSAT4_CL202_TR_1_x_113.0nt	CM049421.1	95.575	113	5	0	1	113	66759120	66759232	1.63e-44	182
PaxiSAT4_CL202_TR_1_x_113.0nt	CM049421.1	94.69	113	6	0	1	113	66759345	66759457	7.58e-43	176
PaxiSAT4_CL202_TR_1_x_113.0nt	CM049421.1	92.92	113	8	0	1	113	66759458	66759570	1.64e-39	165
PaxiSAT4_CL202_TR_1_x_113.0nt	CM049421.1	92.92	113	8	0	1	113	67563441	67563553	1.64e-39	165
PaxiSAT4_CL202_TR_1_x_113.0nt	CM049421.1	90.265	113	11	0	1	113	67563663	67563775	1.65e-34	148
PaxiSAT4_CL202_TR_1_x_113.0nt	CM049421.1	92.92	113	8	0	1	113	67563776	67563888	1.64e-39	165
PaxiSAT4_CL202_TR_1_x_113.0nt	CM049421.1	92.92	113	7	1	1	113	67563892	67564003	5.9e-39	163
PaxiSAT4_CL202_TR_1_x_113.0nt	CM049421.1	92.035	113	9	0	1	113	67564004	67564116	7.64e-38	159
PaxiSAT4_CL202_TR_1_x_113.0nt	CM049421.1	93.86	114	6	1	1	113	67564117	67564230	3.53e-41	171
PaxiSAT4_CL202_TR_1_x_113.0nt	CM049421.1	92.035	113	9	0	1	113	67564231	67564343	7.64e-38	159
PaxiSAT4_CL202_TR_1_x_113.0nt	CM049421.1	95.062	81	4	0	1	81	67564344	67564424	2.15e-28	128
PaxiSAT4_CL202_TR_1_x_113.0nt	CM049421.1	97.5	80	2	0	34	113	71171091	71171170	3.58e-31	137
PaxiSAT4_CL202_TR_1_x_113.0nt	CM049421.1	95.575	113	5	0	1	113	71171171	71171283	1.63e-44	182
PaxiSAT4_CL202_TR_1_x_113.0nt	CM049421.1	100	29	0	0	3	31	71171285	71171313	3.71e-06	54.7
PaxiSAT4_CL202_TR_1_x_113.0nt	CM049421.1	92.661	109	8	0	1	109	71178378	71178486	2.75e-37	158
PaxiSAT4_CL202_TR_1_x_113.0nt	CM049421.1	94.69	113	5	1	1	113	71178491	71178602	2.73e-42	174
PaxiSAT4_CL202_TR_1_x_113.0nt	CM049421.1	92.661	109	7	1	6	113	71178720	71178828	9.88e-37	156
PaxiSAT4_CL202_TR_1_x_113.0nt	CM049421.1	95.082	61	2	1	54	113	71178840	71178900	2.18e-18	95.3
PaxiSAT4_CL202_TR_1_x_113.0nt	CM049421.1	87.037	108	14	0	6	113	74516890	74516783	1e-26	122
PaxiSAT4_CL202_TR_1_x_113.0nt	CM049421.1	82.301	113	16	3	1	113	74517231	74517123	2.18e-18	95.3
PaxiSAT4_CL202_TR_1_x_113.0nt	CM049421.1	93.578	109	7	0	4	112	74517566	74517458	5.9e-39	163
PaxiSAT4_CL202_TR_1_x_113.0nt	CM049421.1	97.222	36	1	0	78	113	74517605	74517570	2.22e-08	62.1
PaxiSAT4_CL202_TR_1_x_113.0nt	CM049421.1	91.964	112	8	1	3	113	74524927	74525038	9.88e-37	156
PaxiSAT4_CL202_TR_1_x_113.0nt	CM049421.1	90.566	106	10	0	1	106	74525039	74525144	2.77e-32	141
PaxiSAT4_CL202_TR_1_x_113.0nt	CM049421.1	91.228	114	9	1	1	113	74525482	74525595	3.55e-36	154
PaxiSAT4_CL202_TR_1_x_113.0nt	CM049421.1	95.614	114	4	1	1	113	74525596	74525709	1.63e-44	182
PaxiSAT4_CL202_TR_1_x_113.0nt	CM049421.1	96.296	108	4	0	6	113	74525715	74525822	2.11e-43	178
PaxiSAT4_CL202_TR_1_x_113.0nt	CM049421.1	89.381	113	12	0	1	113	74526159	74526271	7.69e-33	143
PaxiSAT4_CL202_TR_1_x_113.0nt	CM049421.1	93.204	103	7	0	4	106	74526275	74526377	1.28e-35	152
PaxiSAT4_CL202_TR_1_x_113.0nt	CM049421.1	93.805	113	7	0	1	113	74526386	74526498	3.53e-41	171
PaxiSAT4_CL202_TR_1_x_113.0nt	CM049421.1	86.364	110	15	0	4	113	75595588	75595479	3.6e-26	121
PaxiSAT4_CL202_TR_1_x_113.0nt	CM049421.1	90.141	71	6	1	6	75	77653748	77653678	2.83e-17	91.6
PaxiSAT4_CL202_TR_1_x_113.0nt	CM049421.1	92.105	114	6	2	1	113	77653863	77653752	2.75e-37	158
PaxiSAT4_CL202_TR_1_x_113.0nt	CM049421.1	93.103	58	3	1	57	113	77653921	77653864	4.73e-15	84.2
PaxiSAT4_CL202_TR_1_x_113.0nt	CM049421.1	93.407	91	5	1	6	95	77653992	77653902	4.63e-30	134
PaxiSAT4_CL202_TR_1_x_113.0nt	CM049421.1	94.737	114	5	1	1	113	77654110	77653997	7.58e-43	176
PaxiSAT4_CL202_TR_1_x_113.0nt	CM049421.1	95.575	113	5	0	1	113	77654223	77654111	1.63e-44	182
PaxiSAT4_CL202_TR_1_x_113.0nt	CM049421.1	94.69	113	6	0	1	113	77654336	77654224	7.58e-43	176
PaxiSAT4_CL202_TR_1_x_113.0nt	CM049421.1	91.818	110	9	0	4	113	77654446	77654337	3.55e-36	154
PaxiSAT4_CL202_TR_1_x_113.0nt	CM049421.1	96.46	113	4	0	1	113	80022963	80022851	3.5e-46	187
PaxiSAT4_CL202_TR_1_x_113.0nt	CM049421.1	90.265	113	10	1	1	113	80023075	80022964	5.94e-34	147
PaxiSAT4_CL202_TR_1_x_113.0nt	CM049421.1	93.913	115	5	2	1	113	80023302	80023188	9.81e-42	172
PaxiSAT4_CL202_TR_1_x_113.0nt	CM049421.1	89.362	94	9	1	21	113	80023507	80023414	4.66e-25	117
PaxiSAT4_CL202_TR_1_x_113.0nt	CM049421.1	95.614	114	4	1	1	113	80023622	80023509	1.63e-44	182
PaxiSAT4_CL202_TR_1_x_113.0nt	CM049421.1	93.805	113	6	1	1	113	80023734	80023623	1.27e-40	169
PaxiSAT4_CL202_TR_1_x_113.0nt	CM049421.1	98.23	113	2	0	1	113	80023847	80023735	1.62e-49	198
PaxiSAT4_CL202_TR_1_x_113.0nt	CM049421.1	91.818	110	9	0	4	113	80023957	80023848	3.55e-36	154
PaxiSAT4_CL202_TR_1_x_113.0nt	CM049421.1	94.737	114	3	2	1	113	80024073	80023962	2.73e-42	174
PaxiSAT4_CL202_TR_1_x_113.0nt	CM049421.1	93.671	79	5	0	34	112	80630699	80630777	1.3e-25	119
PaxiSAT4_CL202_TR_1_x_113.0nt	CM049421.1	95.495	111	5	0	3	113	80630779	80630889	2.11e-43	178
PaxiSAT4_CL202_TR_1_x_113.0nt	CM049421.1	94.69	113	6	0	1	113	80630890	80631002	7.58e-43	176
PaxiSAT4_CL202_TR_1_x_113.0nt	CM049421.1	87.013	77	9	1	37	113	80631108	80631183	1.31e-15	86.1
PaxiSAT4_CL202_TR_1_x_113.0nt	CM049421.1	93.805	113	7	0	1	113	80631184	80631296	3.53e-41	171
PaxiSAT4_CL202_TR_1_x_113.0nt	CM049421.1	91.429	70	4	2	37	106	80631402	80631469	2.18e-18	95.3
PaxiSAT4_CL202_TR_1_x_113.0nt	CM049421.1	94.69	113	6	0	1	113	80631573	80631685	7.58e-43	176
PaxiSAT4_CL202_TR_1_x_113.0nt	CM049421.1	90.991	111	10	0	1	111	81360526	81360416	4.6e-35	150
PaxiSAT4_CL202_TR_1_x_113.0nt	CM049421.1	88.496	113	13	0	1	113	81360639	81360527	3.58e-31	137
PaxiSAT4_CL202_TR_1_x_113.0nt	CM049421.1	97.297	37	1	0	77	113	81360877	81360841	6.16e-09	63.9
PaxiSAT4_CL202_TR_1_x_113.0nt	CM049421.1	92.92	113	8	0	1	113	81361609	81361497	1.64e-39	165
PaxiSAT4_CL202_TR_1_x_113.0nt	CM049421.1	91.15	113	10	0	1	113	81361956	81361844	3.55e-36	154
PaxiSAT4_CL202_TR_1_x_113.0nt	CM049421.1	84.404	109	16	1	6	113	82205022	82204914	1.01e-21	106
PaxiSAT4_CL202_TR_1_x_113.0nt	CM049421.1	92.92	113	8	0	1	113	82205140	82205028	1.64e-39	165
PaxiSAT4_CL202_TR_1_x_113.0nt	CM049421.1	88.496	113	10	3	1	112	82263649	82263539	4.63e-30	134
PaxiSAT4_CL202_TR_1_x_113.0nt	CM049421.1	93.902	82	5	0	32	113	82263834	82263753	2.79e-27	124
PaxiSAT4_CL202_TR_1_x_113.0nt	CM049421.1	85.185	108	16	0	6	113	82264030	82263923	2.17e-23	111
PaxiSAT4_CL202_TR_1_x_113.0nt	CM049421.1	92.92	113	8	0	1	113	82293351	82293239	1.64e-39	165
PaxiSAT4_CL202_TR_1_x_113.0nt	CM049421.1	94.737	114	5	1	1	113	82293465	82293352	7.58e-43	176
PaxiSAT4_CL202_TR_1_x_113.0nt	CM049421.1	91.15	113	10	0	1	113	82293769	82293657	3.55e-36	154
PaxiSAT4_CL202_TR_1_x_113.0nt	CM049421.1	97.273	110	3	0	4	113	82293879	82293770	3.5e-46	187
PaxiSAT4_CL202_TR_1_x_113.0nt	CM049421.1	93.805	113	7	0	1	113	82293995	82293883	3.53e-41	171
PaxiSAT4_CL202_TR_1_x_113.0nt	CM049421.1	94.69	113	6	0	1	113	82294108	82293996	7.58e-43	176
PaxiSAT4_CL202_TR_1_x_113.0nt	CM049421.1	91.228	114	9	1	1	113	83457819	83457932	3.55e-36	154
PaxiSAT4_CL202_TR_1_x_113.0nt	CM049421.1	91.15	113	10	0	1	113	83457932	83458044	3.55e-36	154
PaxiSAT4_CL202_TR_1_x_113.0nt	CM049421.1	93.396	106	7	0	1	106	83458166	83458271	2.75e-37	158
PaxiSAT4_CL202_TR_1_x_113.0nt	CM049421.1	93.805	113	7	0	1	113	83458392	83458504	3.53e-41	171
PaxiSAT4_CL202_TR_1_x_113.0nt	CM049421.1	92.982	114	7	1	1	113	83458618	83458731	1.64e-39	165
PaxiSAT4_CL202_TR_1_x_113.0nt	CM049421.1	92.92	113	8	0	1	113	83458732	83458844	1.64e-39	165
PaxiSAT4_CL202_TR_1_x_113.0nt	CM049421.1	95.575	113	4	1	1	113	83458845	83458956	5.86e-44	180
PaxiSAT4_CL202_TR_1_x_113.0nt	CM049421.1	92	75	6	0	1	75	83458957	83459031	1.01e-21	106
PaxiSAT4_CL202_TR_1_x_113.0nt	CM049421.1	93.805	113	5	2	1	113	83459050	83459160	1.27e-40	169
PaxiSAT4_CL202_TR_1_x_113.0nt	CM049421.1	98.148	108	2	0	6	113	83459169	83459276	9.74e-47	189
PaxiSAT4_CL202_TR_1_x_113.0nt	CM049421.1	96.46	113	4	0	1	113	83459277	83459389	3.5e-46	187
PaxiSAT4_CL202_TR_1_x_113.0nt	CM049421.1	93.636	110	5	1	4	113	83459393	83459500	5.9e-39	163
PaxiSAT4_CL202_TR_1_x_113.0nt	CM049421.1	80.556	108	18	2	6	113	83538826	83538722	6.12e-14	80.5
PaxiSAT4_CL202_TR_1_x_113.0nt	CM049421.1	93.75	112	7	0	2	113	83539267	83539156	1.27e-40	169
PaxiSAT4_CL202_TR_1_x_113.0nt	CM049421.1	84.071	113	15	2	1	113	83592502	83592393	1.01e-21	106
PaxiSAT4_CL202_TR_1_x_113.0nt	CM049421.1	91.667	108	9	0	6	113	83592818	83592711	4.6e-35	150
PaxiSAT4_CL202_TR_1_x_113.0nt	CM049421.1	94.545	110	6	0	4	113	83593032	83592923	3.53e-41	171
PaxiSAT4_CL202_TR_1_x_113.0nt	CM049421.1	90.265	113	11	0	1	113	83593373	83593261	1.65e-34	148
PaxiSAT4_CL202_TR_1_x_113.0nt	CM049421.1	92.982	57	4	0	57	113	86809432	86809376	4.73e-15	84.2
PaxiSAT4_CL202_TR_1_x_113.0nt	CM049421.1	97.345	113	3	0	1	113	86809639	86809527	7.53e-48	193
PaxiSAT4_CL202_TR_1_x_113.0nt	CM049421.1	89.474	114	9	2	1	113	86809751	86809640	2.77e-32	141
PaxiSAT4_CL202_TR_1_x_113.0nt	CM049421.1	91.509	106	9	0	1	106	86809977	86809872	5.94e-34	147
PaxiSAT4_CL202_TR_1_x_113.0nt	CM049421.1	95.536	112	4	1	3	113	86810205	86810094	2.11e-43	178
PaxiSAT4_CL202_TR_1_x_113.0nt	CM049421.1	92.035	113	7	2	1	113	86810318	86810208	2.75e-37	158
PaxiSAT4_CL202_TR_1_x_113.0nt	CM049421.1	91.818	110	9	0	4	113	86810742	86810633	3.55e-36	154
PaxiSAT4_CL202_TR_1_x_113.0nt	CM049421.1	95.455	110	5	0	4	113	86810855	86810746	7.58e-43	176
PaxiSAT4_CL202_TR_1_x_113.0nt	CM049421.1	95.536	112	5	0	1	112	86810971	86810860	5.86e-44	180
PaxiSAT4_CL202_TR_1_x_113.0nt	CM049421.1	94.444	108	6	0	6	113	86811193	86811086	4.56e-40	167
PaxiSAT4_CL202_TR_1_x_113.0nt	CM049421.1	94.805	77	4	0	35	111	86811277	86811201	3.6e-26	121
PaxiSAT4_CL202_TR_1_x_113.0nt	CM049421.1	92.727	110	8	0	4	113	92928717	92928826	7.64e-38	159
PaxiSAT4_CL202_TR_1_x_113.0nt	CM049421.1	96.825	63	2	0	51	113	92928910	92928972	1.01e-21	106
PaxiSAT4_CL202_TR_1_x_113.0nt	CM049421.1	93.939	66	4	0	48	113	93769774	93769709	4.69e-20	100
PaxiSAT4_CL202_TR_1_x_113.0nt	CM049421.1	91.228	114	9	1	1	113	93769910	93769797	3.55e-36	154
PaxiSAT4_CL202_TR_1_x_113.0nt	CM049421.1	92.92	113	7	1	1	113	93770128	93770017	5.9e-39	163
PaxiSAT4_CL202_TR_1_x_113.0nt	CM049421.1	92.105	114	8	1	1	113	93770242	93770129	7.64e-38	159
PaxiSAT4_CL202_TR_1_x_113.0nt	CM049421.1	89.474	114	10	2	1	113	93770466	93770354	7.69e-33	143
PaxiSAT4_CL202_TR_1_x_113.0nt	CM049421.1	85.057	87	7	3	32	113	93989440	93989355	4.73e-15	84.2
PaxiSAT4_CL202_TR_1_x_113.0nt	CM049421.1	91.15	113	8	1	1	113	93989851	93989741	1.28e-35	152
PaxiSAT4_CL202_TR_1_x_113.0nt	CM049421.1	89.474	114	11	1	1	113	93989965	93989852	7.69e-33	143
PaxiSAT4_CL202_TR_1_x_113.0nt	CM049421.1	90.741	108	10	0	6	113	93990305	93990198	2.14e-33	145
PaxiSAT4_CL202_TR_1_x_113.0nt	CM049421.1	92.727	110	8	0	4	113	93990420	93990311	7.64e-38	159
PaxiSAT4_CL202_TR_1_x_113.0nt	CM049421.1	89.655	87	9	0	27	113	93990511	93990425	2.17e-23	111
PaxiSAT4_CL202_TR_1_x_113.0nt	CM049421.1	86.076	79	10	1	28	106	97235085	97235162	4.73e-15	84.2
PaxiSAT4_CL202_TR_1_x_113.0nt	CM049421.1	95.575	113	5	0	1	113	97235262	97235374	1.63e-44	182
PaxiSAT4_CL202_TR_1_x_113.0nt	CM049421.1	92.035	113	9	0	1	113	97235375	97235487	7.64e-38	159
PaxiSAT4_CL202_TR_1_x_113.0nt	CM049421.1	97.619	84	2	0	6	89	97235744	97235827	2.14e-33	145
PaxiSAT4_CL202_TR_1_x_113.0nt	CM049421.1	97.345	113	3	0	1	113	97235957	97236069	7.53e-48	193
PaxiSAT4_CL202_TR_1_x_113.0nt	CM049421.1	93.694	111	7	0	3	113	97236072	97236182	4.56e-40	167
PaxiSAT4_CL202_TR_1_x_113.0nt	CM049421.1	95.745	47	2	0	1	47	97236399	97236445	7.91e-13	76.8
PaxiSAT4_CL202_TR_1_x_113.0nt	CM049421.1	89.381	113	10	1	1	113	97263775	97263665	2.77e-32	141
PaxiSAT4_CL202_TR_1_x_113.0nt	CM049421.1	94.69	113	5	1	1	113	97264000	97263889	2.73e-42	174
PaxiSAT4_CL202_TR_1_x_113.0nt	CM049421.1	92.661	109	8	0	1	109	97264113	97264005	2.75e-37	158
PaxiSAT4_CL202_TR_1_x_113.0nt	CM049421.1	93.805	113	7	0	1	113	97264226	97264114	3.53e-41	171
PaxiSAT4_CL202_TR_1_x_113.0nt	CM049421.1	93.805	113	7	0	1	113	97264339	97264227	3.53e-41	171
PaxiSAT4_CL202_TR_1_x_113.0nt	CM049421.1	92.92	113	8	0	1	113	97264452	97264340	1.64e-39	165
PaxiSAT4_CL202_TR_1_x_113.0nt	CM049421.1	83.636	110	18	0	4	113	97264676	97264567	3.63e-21	104
PaxiSAT4_CL202_TR_1_x_113.0nt	CM049421.1	86.087	115	13	3	1	113	97459596	97459709	3.6e-26	121
PaxiSAT4_CL202_TR_1_x_113.0nt	CM049421.1	92.5	80	6	0	34	113	97459743	97459822	1.68e-24	115
PaxiSAT4_CL202_TR_1_x_113.0nt	CM049421.1	92.035	113	9	0	1	113	97459823	97459935	7.64e-38	159
PaxiSAT4_CL202_TR_1_x_113.0nt	CM049421.1	98.198	111	2	0	3	113	97459938	97460048	2.09e-48	195
PaxiSAT4_CL202_TR_1_x_113.0nt	CM049421.1	95.918	98	4	0	16	113	97460072	97460169	7.64e-38	159
PaxiSAT4_CL202_TR_1_x_113.0nt	CM049421.1	86.726	113	5	1	1	113	97460170	97460272	4.66e-25	117
PaxiSAT4_CL202_TR_1_x_113.0nt	CM049421.1	95.283	106	4	1	6	110	97460277	97460382	4.56e-40	167
PaxiSAT4_CL202_TR_1_x_113.0nt	CM049421.1	91.818	110	7	2	4	113	97460389	97460496	1.28e-35	152
PaxiSAT4_CL202_TR_1_x_113.0nt	CM049421.1	95.575	113	5	0	1	113	97460497	97460609	1.63e-44	182
PaxiSAT4_CL202_TR_1_x_113.0nt	CM049421.1	97.368	114	2	1	1	113	97460610	97460723	7.53e-48	193
PaxiSAT4_CL202_TR_1_x_113.0nt	CM049421.1	92.982	114	7	1	1	113	97460724	97460837	1.64e-39	165
PaxiSAT4_CL202_TR_1_x_113.0nt	CM049421.1	93.59	78	4	1	37	113	97847637	97847714	1.68e-24	115
PaxiSAT4_CL202_TR_1_x_113.0nt	CM049421.1	94.69	113	2	3	1	111	97847715	97847825	9.81e-42	172
PaxiSAT4_CL202_TR_1_x_113.0nt	CM049421.1	84.956	113	17	0	1	113	97849179	97849291	1.68e-24	115
PaxiSAT4_CL202_TR_1_x_113.0nt	CM049421.1	83.929	112	5	1	1	112	97849403	97849501	2.18e-18	95.3
PaxiSAT4_CL202_TR_1_x_113.0nt	CM049421.1	95.614	114	4	1	1	113	97849615	97849728	1.63e-44	182
PaxiSAT4_CL202_TR_1_x_113.0nt	CM049421.1	95.575	113	5	0	1	113	97849728	97849840	1.63e-44	182
PaxiSAT4_CL202_TR_1_x_113.0nt	CM049421.1	95.575	113	5	0	1	113	97850157	97850269	1.63e-44	182
PaxiSAT4_CL202_TR_1_x_113.0nt	CM049421.1	91.071	112	10	0	1	112	97850270	97850381	1.28e-35	152
PaxiSAT4_CL202_TR_1_x_113.0nt	CM049421.1	95.575	113	5	0	1	113	97850383	97850495	1.63e-44	182
PaxiSAT4_CL202_TR_1_x_113.0nt	CM049421.1	93.805	113	7	0	1	113	97850496	97850608	3.53e-41	171
PaxiSAT4_CL202_TR_1_x_113.0nt	CM049421.1	94.34	106	6	0	1	106	97850699	97850804	5.9e-39	163
PaxiSAT4_CL202_TR_1_x_113.0nt	CM049421.1	94.69	113	6	0	1	113	97850813	97850925	7.58e-43	176
PaxiSAT4_CL202_TR_1_x_113.0nt	CM049421.1	95.575	113	5	0	1	113	97859747	97859859	1.63e-44	182
PaxiSAT4_CL202_TR_1_x_113.0nt	CM049421.1	93.519	108	7	0	6	113	97860069	97860176	2.12e-38	161
PaxiSAT4_CL202_TR_1_x_113.0nt	CM049421.1	96.46	113	4	0	1	113	97860628	97860740	3.5e-46	187
PaxiSAT4_CL202_TR_1_x_113.0nt	CM049421.1	95.37	108	5	0	2	109	97860945	97861052	9.81e-42	172
PaxiSAT4_CL202_TR_1_x_113.0nt	CM049421.1	94.444	108	6	0	6	113	97861062	97861169	4.56e-40	167
PaxiSAT4_CL202_TR_1_x_113.0nt	CM049421.1	92.035	113	9	0	1	113	97861170	97861282	7.64e-38	159
PaxiSAT4_CL202_TR_1_x_113.0nt	CM049421.1	91.964	112	7	2	1	112	97861373	97861482	9.88e-37	156
PaxiSAT4_CL202_TR_1_x_113.0nt	CM049421.1	94.69	113	6	0	1	113	97861487	97861599	7.58e-43	176
PaxiSAT4_CL202_TR_1_x_113.0nt	CM049421.1	93.805	113	7	0	1	113	97861600	97861712	3.53e-41	171
PaxiSAT4_CL202_TR_1_x_113.0nt	CM049421.1	93.805	113	7	0	1	113	97861826	97861938	3.53e-41	171
PaxiSAT4_CL202_TR_1_x_113.0nt	CM049421.1	90.265	113	9	1	1	113	97861939	97862049	5.94e-34	147
PaxiSAT4_CL202_TR_1_x_113.0nt	CM049421.1	86.842	114	9	4	1	113	98439662	98439554	1e-26	122
PaxiSAT4_CL202_TR_1_x_113.0nt	CM049421.1	93.694	111	5	1	3	113	98439771	98439663	1.64e-39	165
PaxiSAT4_CL202_TR_1_x_113.0nt	CM049421.1	95.37	108	5	0	6	113	98440327	98440220	9.81e-42	172
PaxiSAT4_CL202_TR_1_x_113.0nt	CM049421.1	97.321	112	2	1	1	111	98440446	98440335	9.74e-47	189
PaxiSAT4_CL202_TR_1_x_113.0nt	CM049421.1	94.69	113	6	0	1	113	98440559	98440447	7.58e-43	176
PaxiSAT4_CL202_TR_1_x_113.0nt	CM049421.1	88.596	114	8	4	1	113	98440669	98440560	4.63e-30	134
PaxiSAT4_CL202_TR_1_x_113.0nt	CM049421.1	94.69	113	6	0	1	113	98440782	98440670	7.58e-43	176
PaxiSAT4_CL202_TR_1_x_113.0nt	CM049421.1	93.636	110	7	0	4	113	98440892	98440783	1.64e-39	165
PaxiSAT4_CL202_TR_1_x_113.0nt	CM049421.1	96.296	108	4	0	6	113	98441003	98440896	2.11e-43	178
PaxiSAT4_CL202_TR_1_x_113.0nt	CM049421.1	88.889	81	9	0	33	113	98441089	98441009	4.69e-20	100
PaxiSAT4_CL202_TR_1_x_113.0nt	CM049421.1	90.741	108	9	1	6	113	101162054	101161948	7.69e-33	143
PaxiSAT4_CL202_TR_1_x_113.0nt	CM049421.1	90.991	111	10	0	3	113	101162396	101162286	4.6e-35	150
PaxiSAT4_CL202_TR_1_x_113.0nt	CM049421.1	93.805	113	7	0	1	113	101162511	101162399	3.53e-41	171
PaxiSAT4_CL202_TR_1_x_113.0nt	CM049421.1	88.496	113	13	0	1	113	101162717	101162605	3.58e-31	137
PaxiSAT4_CL202_TR_1_x_113.0nt	CM049421.1	93.694	111	7	0	3	113	101162941	101162831	4.56e-40	167
PaxiSAT4_CL202_TR_1_x_113.0nt	CM049421.1	92.92	113	8	0	1	113	101163056	101162944	1.64e-39	165
PaxiSAT4_CL202_TR_1_x_113.0nt	CM049421.1	98.23	113	2	0	1	113	101163169	101163057	1.62e-49	198
PaxiSAT4_CL202_TR_1_x_113.0nt	CM049421.1	92.5	80	6	0	34	113	101163249	101163170	1.68e-24	115
PaxiSAT4_CL202_TR_1_x_113.0nt	CM049421.1	88.496	113	13	0	1	113	107018408	107018296	3.58e-31	137
PaxiSAT4_CL202_TR_1_x_113.0nt	CM049421.1	93.939	66	4	0	48	113	107018474	107018409	4.69e-20	100
PaxiSAT4_CL202_TR_1_x_113.0nt	CM049421.1	100	35	0	0	1	35	107018505	107018471	1.71e-09	65.8
PaxiSAT4_CL202_TR_1_x_113.0nt	CM049421.1	95.495	111	5	0	3	113	107018616	107018506	2.11e-43	178
PaxiSAT4_CL202_TR_1_x_113.0nt	CM049421.1	92.92	113	8	0	1	113	107018731	107018619	1.64e-39	165
PaxiSAT4_CL202_TR_1_x_113.0nt	CM049421.1	92.105	114	8	1	1	113	107018937	107018824	7.64e-38	159
PaxiSAT4_CL202_TR_1_x_113.0nt	CM049421.1	92.92	113	6	1	1	113	107019048	107018938	5.9e-39	163
PaxiSAT4_CL202_TR_1_x_113.0nt	CM049421.1	90.909	110	10	0	4	113	107019158	107019049	1.65e-34	148
PaxiSAT4_CL202_TR_1_x_113.0nt	CM049421.1	96.46	113	3	1	1	113	107019385	107019274	1.26e-45	185
PaxiSAT4_CL202_TR_1_x_113.0nt	CM049421.1	92.958	71	4	1	44	113	107025292	107025222	1.31e-20	102
PaxiSAT4_CL202_TR_1_x_113.0nt	CM049421.1	98.246	57	1	0	57	113	107025893	107025837	4.69e-20	100
PaxiSAT4_CL202_TR_1_x_113.0nt	CM049421.1	93.519	108	5	1	6	113	107475869	107475764	7.64e-38	159
PaxiSAT4_CL202_TR_1_x_113.0nt	CM049421.1	93.694	111	6	1	4	113	107475985	107475875	1.64e-39	165
PaxiSAT4_CL202_TR_1_x_113.0nt	CM049421.1	90	110	11	0	4	113	107476211	107476102	7.69e-33	143
PaxiSAT4_CL202_TR_1_x_113.0nt	CM049421.1	83.486	109	4	4	6	113	107476310	107476215	1.02e-16	89.8
PaxiSAT4_CL202_TR_1_x_113.0nt	CM049421.1	94.69	113	6	0	1	113	107476428	107476316	7.58e-43	176
PaxiSAT4_CL202_TR_1_x_113.0nt	CM049421.1	91.15	113	5	1	1	113	107476536	107476429	1.65e-34	148
PaxiSAT4_CL202_TR_1_x_113.0nt	CM049421.1	90.826	109	9	1	6	113	107476756	107476648	2.14e-33	145
PaxiSAT4_CL202_TR_1_x_113.0nt	CM049421.1	93.805	113	7	0	1	113	107476985	107476873	3.53e-41	171
PaxiSAT4_CL202_TR_1_x_113.0nt	CM049421.1	91.25	80	7	0	34	113	107477162	107477083	7.8e-23	110
PaxiSAT4_CL202_TR_1_x_113.0nt	CM049421.1	87.273	110	14	0	4	113	107477305	107477196	7.74e-28	126
PaxiSAT4_CL202_TR_1_x_113.0nt	CM049421.1	93.75	64	4	0	34	97	108024990	108024927	6.07e-19	97.1
PaxiSAT4_CL202_TR_1_x_113.0nt	CM049421.1	86.364	110	14	1	4	113	108026143	108026035	1.3e-25	119
PaxiSAT4_CL202_TR_1_x_113.0nt	CM049421.1	96.364	110	4	0	4	113	108835491	108835600	1.63e-44	182
PaxiSAT4_CL202_TR_1_x_113.0nt	CM049421.1	92.035	113	8	1	1	113	108835686	108835797	2.75e-37	158
PaxiSAT4_CL202_TR_1_x_113.0nt	CM049421.1	91.892	111	9	0	3	113	108835800	108835910	9.88e-37	156
PaxiSAT4_CL202_TR_1_x_113.0nt	CM049421.1	92.92	113	8	0	1	113	108836024	108836136	1.64e-39	165
PaxiSAT4_CL202_TR_1_x_113.0nt	CM049421.1	92.92	113	8	0	1	113	108836137	108836249	1.64e-39	165
PaxiSAT4_CL202_TR_1_x_113.0nt	CM049421.1	92.92	113	8	0	1	113	115278929	115278817	1.64e-39	165
PaxiSAT4_CL202_TR_1_x_113.0nt	CM049421.1	91.818	110	9	0	4	113	115279039	115278930	3.55e-36	154
PaxiSAT4_CL202_TR_1_x_113.0nt	CM049421.1	96.46	113	4	0	1	113	115279155	115279043	3.5e-46	187
PaxiSAT4_CL202_TR_1_x_113.0nt	CM049421.1	92.982	114	7	1	1	113	115279492	115279379	1.64e-39	165
PaxiSAT4_CL202_TR_1_x_113.0nt	CM049421.1	98.039	51	1	0	63	113	115279543	115279493	1.02e-16	89.8
PaxiSAT4_CL202_TR_1_x_113.0nt	CM049421.1	92.105	114	7	2	1	113	118194851	118194963	7.64e-38	159
PaxiSAT4_CL202_TR_1_x_113.0nt	CM049421.1	89.381	113	11	1	1	113	118194964	118195075	2.77e-32	141
PaxiSAT4_CL202_TR_1_x_113.0nt	CM049421.1	87.85	107	12	1	1	106	118195076	118195182	2.79e-27	124
PaxiSAT4_CL202_TR_1_x_113.0nt	CM049421.1	92.92	113	7	1	1	113	129272853	129272742	5.9e-39	163
PaxiSAT4_CL202_TR_1_x_113.0nt	CM049421.1	94.737	114	5	1	1	113	129273193	129273080	7.58e-43	176
PaxiSAT4_CL202_TR_1_x_113.0nt	CM049421.1	93.805	113	7	0	1	113	129273306	129273194	3.53e-41	171
PaxiSAT4_CL202_TR_1_x_113.0nt	CM049421.1	97.222	108	3	0	6	113	129273414	129273307	4.53e-45	183
PaxiSAT4_CL202_TR_1_x_113.0nt	CM049421.1	91.15	113	10	0	1	113	129306988	129307100	3.55e-36	154
PaxiSAT4_CL202_TR_1_x_113.0nt	CM049421.1	94.69	113	6	0	1	113	129307191	129307303	7.58e-43	176
PaxiSAT4_CL202_TR_1_x_113.0nt	CM049421.1	92.035	113	9	0	1	113	129307304	129307416	7.64e-38	159
PaxiSAT4_CL202_TR_1_x_113.0nt	CM049421.1	91.228	114	9	1	1	113	129307528	129307641	3.55e-36	154
PaxiSAT4_CL202_TR_1_x_113.0nt	CM049421.1	85.841	113	16	0	1	113	130388769	130388881	3.6e-26	121
PaxiSAT4_CL202_TR_1_x_113.0nt	CM049421.1	92.982	114	7	1	1	113	130389111	130389224	1.64e-39	165
PaxiSAT4_CL202_TR_1_x_113.0nt	CM049421.1	98.214	112	2	0	1	112	130389338	130389449	5.82e-49	196
PaxiSAT4_CL202_TR_1_x_113.0nt	CM049421.1	92.453	106	6	1	1	106	130389992	130390095	4.6e-35	150
PaxiSAT4_CL202_TR_1_x_113.0nt	CM049421.1	93.805	113	7	0	1	113	130390104	130390216	3.53e-41	171
PaxiSAT4_CL202_TR_1_x_113.0nt	CM049421.1	89.691	97	9	1	1	97	131034969	131035064	1e-26	122
PaxiSAT4_CL202_TR_1_x_113.0nt	CM049421.1	96.46	113	4	0	1	113	131035191	131035303	3.5e-46	187
PaxiSAT4_CL202_TR_1_x_113.0nt	CM049421.1	95.575	113	5	0	1	113	131035418	131035530	1.63e-44	182
PaxiSAT4_CL202_TR_1_x_113.0nt	CM049421.1	91.071	112	9	1	3	113	131035803	131035914	4.6e-35	150
PaxiSAT4_CL202_TR_1_x_113.0nt	CM049421.1	91.15	113	10	0	1	113	135316220	135316108	3.55e-36	154
PaxiSAT4_CL202_TR_1_x_113.0nt	CM049421.1	94.872	78	4	0	36	113	135316627	135316550	1e-26	122
PaxiSAT4_CL202_TR_1_x_113.0nt	CM049421.1	91.15	113	10	0	1	113	135316764	135316652	3.55e-36	154
PaxiSAT4_CL202_TR_1_x_113.0nt	CM049421.1	89.333	75	8	0	4	78	135317087	135317013	2.18e-18	95.3
PaxiSAT4_CL202_TR_1_x_113.0nt	CM049421.1	93.805	113	7	0	1	113	135317316	135317204	3.53e-41	171
PaxiSAT4_CL202_TR_1_x_113.0nt	CM049421.1	92.5	80	6	0	34	113	138334007	138334086	1.68e-24	115
PaxiSAT4_CL202_TR_1_x_113.0nt	CM049421.1	90.991	111	10	0	1	111	138334087	138334197	4.6e-35	150
PaxiSAT4_CL202_TR_1_x_113.0nt	CM049421.1	91.453	117	6	1	1	113	138334337	138334453	2.75e-37	158
PaxiSAT4_CL202_TR_1_x_113.0nt	CM049421.1	92.035	113	8	1	1	113	138334454	138334565	2.75e-37	158
PaxiSAT4_CL202_TR_1_x_113.0nt	CM049421.1	92.92	113	8	0	1	113	138334680	138334792	1.64e-39	165
PaxiSAT4_CL202_TR_1_x_113.0nt	CM049421.1	91.15	113	10	0	1	113	138334793	138334905	3.55e-36	154
PaxiSAT4_CL202_TR_1_x_113.0nt	CM049421.1	94.69	113	6	0	1	113	138335119	138335231	7.58e-43	176
PaxiSAT4_CL202_TR_1_x_113.0nt	CM049421.1	92.92	113	7	1	1	113	138335232	138335343	5.9e-39	163
PaxiSAT4_CL202_TR_1_x_113.0nt	CM049421.1	94.69	113	6	0	1	113	138335344	138335456	7.58e-43	176
PaxiSAT4_CL202_TR_1_x_113.0nt	CM049421.1	93.805	113	7	0	1	113	138335570	138335682	3.53e-41	171
PaxiSAT4_CL202_TR_1_x_113.0nt	CM049421.1	94.69	113	6	0	1	113	138335795	138335907	7.58e-43	176
PaxiSAT4_CL202_TR_1_x_113.0nt	CM049421.1	94.872	78	3	1	37	113	138335922	138335999	3.6e-26	121
PaxiSAT4_CL202_TR_1_x_113.0nt	CM049421.1	92.92	113	8	0	1	113	138336001	138336113	1.64e-39	165
PaxiSAT4_CL202_TR_1_x_113.0nt	CM049421.1	90.217	92	9	0	6	97	139490940	139490849	3.6e-26	121
PaxiSAT4_CL202_TR_1_x_113.0nt	CM049421.1	97.248	109	3	0	5	113	139491619	139491511	1.26e-45	185
PaxiSAT4_CL202_TR_1_x_113.0nt	CM049421.1	82.727	110	18	1	4	113	139491844	139491736	6.07e-19	97.1
PaxiSAT4_CL202_TR_1_x_113.0nt	CM049421.1	93.75	80	5	0	34	113	140978322	140978401	3.6e-26	121
PaxiSAT4_CL202_TR_1_x_113.0nt	CM049421.1	95.495	111	5	0	3	113	140978404	140978514	2.11e-43	178
PaxiSAT4_CL202_TR_1_x_113.0nt	CM049421.1	94.69	113	6	0	1	113	140978515	140978627	7.58e-43	176
PaxiSAT4_CL202_TR_1_x_113.0nt	CM049421.1	93.75	112	7	0	1	112	140978740	140978851	1.27e-40	169
PaxiSAT4_CL202_TR_1_x_113.0nt	CM049421.1	93.86	114	6	1	1	113	140978853	140978966	3.53e-41	171
PaxiSAT4_CL202_TR_1_x_113.0nt	CM049421.1	93.805	113	7	0	1	113	140978966	140979078	3.53e-41	171
PaxiSAT4_CL202_TR_1_x_113.0nt	CM049421.1	91.15	113	8	2	1	113	140979191	140979301	1.28e-35	152
PaxiSAT4_CL202_TR_1_x_113.0nt	CM049421.1	91.15	113	9	1	1	113	140979306	140979417	1.28e-35	152
PaxiSAT4_CL202_TR_1_x_113.0nt	CM049421.1	100	37	0	0	77	113	140979891	140979927	1.32e-10	69.4
PaxiSAT4_CL202_TR_1_x_113.0nt	CM049421.1	92.92	113	6	2	1	113	142291994	142292104	5.9e-39	163
PaxiSAT4_CL202_TR_1_x_113.0nt	CM049421.1	93.805	113	7	0	1	113	142292216	142292328	3.53e-41	171
PaxiSAT4_CL202_TR_1_x_113.0nt	CM049421.1	91.667	108	9	0	6	113	142292449	142292556	4.6e-35	150
PaxiSAT4_CL202_TR_1_x_113.0nt	CM049421.1	92.92	113	8	0	1	113	142292557	142292669	1.64e-39	165
PaxiSAT4_CL202_TR_1_x_113.0nt	CM049421.1	93.805	113	5	2	1	113	142292942	142293052	1.27e-40	169
PaxiSAT4_CL202_TR_1_x_113.0nt	CM049421.1	92.035	113	9	0	1	113	142293164	142293276	7.64e-38	159
PaxiSAT4_CL202_TR_1_x_113.0nt	CM049421.1	88.793	116	10	3	1	113	142293277	142293392	9.95e-32	139
PaxiSAT4_CL202_TR_1_x_113.0nt	CM049421.1	92.593	108	8	0	6	113	142293398	142293505	9.88e-37	156
PaxiSAT4_CL202_TR_1_x_113.0nt	CM049421.1	92.035	113	9	0	1	113	142293506	142293618	7.64e-38	159
PaxiSAT4_CL202_TR_1_x_113.0nt	CM049421.1	92.982	57	4	0	6	62	142293737	142293793	4.73e-15	84.2
PaxiSAT4_CL202_TR_1_x_113.0nt	CM049421.1	88.889	54	4	2	1	54	143846844	143846793	1.71e-09	65.8
PaxiSAT4_CL202_TR_1_x_113.0nt	CM049421.1	98.958	96	1	0	6	101	143846940	143846845	9.81e-42	172
PaxiSAT4_CL202_TR_1_x_113.0nt	CM049421.1	93.578	109	6	1	1	108	143847061	143846953	2.12e-38	161
PaxiSAT4_CL202_TR_1_x_113.0nt	CM049421.1	91.489	94	8	0	1	94	143847194	143847101	5.99e-29	130
PaxiSAT4_CL202_TR_1_x_113.0nt	CM049421.1	90.351	114	6	2	1	113	143847304	143847195	2.14e-33	145
PaxiSAT4_CL202_TR_1_x_113.0nt	CM049421.1	92.727	110	8	0	4	113	143847414	143847305	7.64e-38	159
PaxiSAT4_CL202_TR_1_x_113.0nt	CM049421.1	100	28	0	0	4	31	143847457	143847430	1.33e-05	52.8
PaxiSAT4_CL202_TR_1_x_113.0nt	CM049421.1	86.992	123	6	3	1	113	144029780	144029658	5.99e-29	130
PaxiSAT4_CL202_TR_1_x_113.0nt	CM049421.1	88.288	111	13	0	3	113	144029889	144029779	4.63e-30	134
PaxiSAT4_CL202_TR_1_x_113.0nt	CM049421.1	95.614	114	4	1	1	113	144030117	144030004	1.63e-44	182
PaxiSAT4_CL202_TR_1_x_113.0nt	CM049421.1	89.381	113	9	2	1	113	144030227	144030118	9.95e-32	139
PaxiSAT4_CL202_TR_1_x_113.0nt	CM049421.1	94.69	113	6	0	1	113	144030454	144030342	7.58e-43	176
PaxiSAT4_CL202_TR_1_x_113.0nt	CM049421.1	96.203	79	3	0	35	113	145453196	145453118	5.99e-29	130
PaxiSAT4_CL202_TR_1_x_113.0nt	CM049421.1	93.75	80	5	0	34	113	145453523	145453444	3.6e-26	121
PaxiSAT4_CL202_TR_1_x_113.0nt	CM049421.1	88.636	88	10	0	6	93	147238556	147238469	2.81e-22	108
PaxiSAT4_CL202_TR_1_x_113.0nt	CM049421.1	92.982	57	4	0	57	113	147238618	147238562	4.73e-15	84.2
PaxiSAT4_CL202_TR_1_x_113.0nt	CM049421.1	91.579	95	8	0	1	95	147238714	147238620	1.66e-29	132
PaxiSAT4_CL202_TR_1_x_113.0nt	CM049421.1	93.805	113	7	0	1	113	147238827	147238715	3.53e-41	171
PaxiSAT4_CL202_TR_1_x_113.0nt	CM049421.1	91.262	103	9	0	11	113	147239156	147239054	2.77e-32	141
PaxiSAT4_CL202_TR_1_x_113.0nt	CM049421.1	94.444	108	6	0	6	113	147239393	147239286	4.56e-40	167
PaxiSAT4_CL202_TR_1_x_113.0nt	CM049421.1	94.495	109	6	0	1	109	147239578	147239470	1.27e-40	169
PaxiSAT4_CL202_TR_1_x_113.0nt	CM049421.1	97.345	113	3	0	1	113	147239785	147239673	7.53e-48	193
PaxiSAT4_CL202_TR_1_x_113.0nt	CM049421.1	92.793	111	6	2	4	113	147240009	147239900	7.64e-38	159
PaxiSAT4_CL202_TR_1_x_113.0nt	CM049421.1	96.46	113	4	0	1	113	147240125	147240013	3.5e-46	187
PaxiSAT4_CL202_TR_1_x_113.0nt	CM049421.1	92.784	97	7	0	1	97	147240347	147240251	2.77e-32	141
PaxiSAT4_CL202_TR_1_x_113.0nt	CM049421.1	85.393	89	12	1	5	93	147501807	147501720	2.83e-17	91.6
PaxiSAT4_CL202_TR_1_x_113.0nt	CM049421.1	93.519	108	3	1	6	113	148721664	148721767	2.75e-37	158
PaxiSAT4_CL202_TR_1_x_113.0nt	CM049421.1	96.46	113	4	0	1	113	148721768	148721880	3.5e-46	187
PaxiSAT4_CL202_TR_1_x_113.0nt	CM049421.1	90.265	113	6	1	1	113	148721995	148722102	7.69e-33	143
PaxiSAT4_CL202_TR_1_x_113.0nt	CM049421.1	97.561	82	2	0	32	113	148722113	148722194	2.77e-32	141
PaxiSAT4_CL202_TR_1_x_113.0nt	CM049421.1	93.519	108	7	0	6	113	153120418	153120525	2.12e-38	161
PaxiSAT4_CL202_TR_1_x_113.0nt	CM049421.1	83.186	113	10	1	1	113	153120526	153120629	2.18e-18	95.3
PaxiSAT4_CL202_TR_1_x_113.0nt	CM049421.1	93.805	113	7	0	1	113	153120745	153120857	3.53e-41	171
PaxiSAT4_CL202_TR_1_x_113.0nt	CM049421.1	94.69	113	6	0	1	113	153120972	153121084	7.58e-43	176
PaxiSAT4_CL202_TR_1_x_113.0nt	CM049421.1	99.115	113	1	0	1	113	153121085	153121197	3.48e-51	204
PaxiSAT4_CL202_TR_1_x_113.0nt	CM049421.1	89.076	119	7	2	1	113	153121198	153121316	7.69e-33	143
PaxiSAT4_CL202_TR_1_x_113.0nt	CM049421.1	86.614	127	3	2	1	113	153353522	153353648	2.15e-28	128
PaxiSAT4_CL202_TR_1_x_113.0nt	CM049421.1	94.69	113	6	0	1	113	153353649	153353761	7.58e-43	176
PaxiSAT4_CL202_TR_1_x_113.0nt	CM049421.1	90.351	114	10	1	1	113	153353762	153353875	1.65e-34	148
PaxiSAT4_CL202_TR_1_x_113.0nt	CM049421.1	96.46	113	4	0	1	113	153353876	153353988	3.5e-46	187
PaxiSAT4_CL202_TR_1_x_113.0nt	CM049421.1	95.575	113	5	0	1	113	153353989	153354101	1.63e-44	182
PaxiSAT4_CL202_TR_1_x_113.0nt	CM049421.1	96.46	113	4	0	1	113	153354102	153354214	3.5e-46	187
PaxiSAT4_CL202_TR_1_x_113.0nt	CM049421.1	95.283	106	5	0	1	106	153354215	153354320	1.27e-40	169
PaxiSAT4_CL202_TR_1_x_113.0nt	CM049421.1	92.929	99	7	0	1	99	153354329	153354427	2.14e-33	145
PaxiSAT4_CL202_TR_1_x_113.0nt	CM049421.1	85.714	98	1	3	16	113	153354429	153354513	2.83e-17	91.6
PaxiSAT4_CL202_TR_1_x_113.0nt	CM049421.1	93.805	113	7	0	1	113	153354514	153354626	3.53e-41	171
PaxiSAT4_CL202_TR_1_x_113.0nt	CM049421.1	96.721	61	2	0	46	106	153951212	153951272	1.31e-20	102
PaxiSAT4_CL202_TR_1_x_113.0nt	CM049421.1	93.519	108	7	0	6	113	153951270	153951377	2.12e-38	161
PaxiSAT4_CL202_TR_1_x_113.0nt	CM049421.1	92.92	113	8	0	1	113	153951491	153951603	1.64e-39	165
PaxiSAT4_CL202_TR_1_x_113.0nt	CM049421.1	95.413	109	4	1	6	113	153951721	153951829	9.81e-42	172
PaxiSAT4_CL202_TR_1_x_113.0nt	CM049421.1	91.566	83	7	0	6	88	153951979	153952061	1.68e-24	115
PaxiSAT4_CL202_TR_1_x_113.0nt	CM049422.1	94.69	113	6	0	1	113	1882883	1882771	7.58e-43	176
PaxiSAT4_CL202_TR_1_x_113.0nt	CM049422.1	96.939	98	3	0	1	98	1883621	1883524	1.64e-39	165
PaxiSAT4_CL202_TR_1_x_113.0nt	CM049422.1	92.035	113	7	1	1	113	1884228	1884118	2.75e-37	158
PaxiSAT4_CL202_TR_1_x_113.0nt	CM049422.1	94.595	111	5	1	4	113	1884339	1884229	3.53e-41	171
PaxiSAT4_CL202_TR_1_x_113.0nt	CM049422.1	95.575	113	4	1	1	113	3333291	3333180	5.86e-44	180
PaxiSAT4_CL202_TR_1_x_113.0nt	CM049422.1	85.455	110	16	0	4	113	3333513	3333404	1.68e-24	115
PaxiSAT4_CL202_TR_1_x_113.0nt	CM049422.1	90.265	113	11	0	1	113	4062615	4062503	1.65e-34	148
PaxiSAT4_CL202_TR_1_x_113.0nt	CM049422.1	88.312	77	7	2	37	113	4062690	4062616	2.83e-17	91.6
PaxiSAT4_CL202_TR_1_x_113.0nt	CM049422.1	96.491	57	2	0	57	113	4062873	4062817	2.18e-18	95.3
PaxiSAT4_CL202_TR_1_x_113.0nt	CM049422.1	91.25	80	7	0	34	113	12020632	12020711	7.8e-23	110
PaxiSAT4_CL202_TR_1_x_113.0nt	CM049422.1	92.857	112	8	0	2	113	13123855	13123966	5.9e-39	163
PaxiSAT4_CL202_TR_1_x_113.0nt	CM049422.1	94.69	113	6	0	1	113	13123967	13124079	7.58e-43	176
PaxiSAT4_CL202_TR_1_x_113.0nt	CM049422.1	92.105	114	8	1	1	113	13124080	13124193	7.64e-38	159
PaxiSAT4_CL202_TR_1_x_113.0nt	CM049422.1	94.737	114	5	1	1	113	13124194	13124307	7.58e-43	176
PaxiSAT4_CL202_TR_1_x_113.0nt	CM049422.1	95.575	113	5	0	1	113	13124308	13124420	1.63e-44	182
PaxiSAT4_CL202_TR_1_x_113.0nt	CM049422.1	94.69	113	6	0	1	113	13124421	13124533	7.58e-43	176
PaxiSAT4_CL202_TR_1_x_113.0nt	CM049422.1	93.805	113	7	0	1	113	13124534	13124646	3.53e-41	171
PaxiSAT4_CL202_TR_1_x_113.0nt	CM049422.1	96.46	113	4	0	1	113	13124648	13124760	3.5e-46	187
PaxiSAT4_CL202_TR_1_x_113.0nt	CM049422.1	94.444	108	5	1	6	113	13124766	13124872	1.64e-39	165
PaxiSAT4_CL202_TR_1_x_113.0nt	CM049422.1	87.387	111	13	1	4	113	13124876	13124986	7.74e-28	126
PaxiSAT4_CL202_TR_1_x_113.0nt	CM049422.1	92.035	113	9	0	1	113	13124987	13125099	7.64e-38	159
PaxiSAT4_CL202_TR_1_x_113.0nt	CM049422.1	95.614	114	4	1	1	113	13170841	13170954	1.63e-44	182
PaxiSAT4_CL202_TR_1_x_113.0nt	CM049422.1	95.614	114	3	2	1	113	13171068	13171180	1.63e-44	182
PaxiSAT4_CL202_TR_1_x_113.0nt	CM049422.1	91.892	111	9	0	3	113	13171184	13171294	9.88e-37	156
PaxiSAT4_CL202_TR_1_x_113.0nt	CM049422.1	91.489	94	7	1	21	113	13171410	13171503	2.15e-28	128
PaxiSAT4_CL202_TR_1_x_113.0nt	CM049422.1	91.667	108	7	1	6	113	13171509	13171614	1.65e-34	148
PaxiSAT4_CL202_TR_1_x_113.0nt	CM049422.1	94.505	91	5	0	4	94	15237875	15237785	2.77e-32	141
PaxiSAT4_CL202_TR_1_x_113.0nt	CM049422.1	93.636	110	7	0	4	113	15238326	15238217	1.64e-39	165
PaxiSAT4_CL202_TR_1_x_113.0nt	CM049422.1	95.652	69	2	1	46	113	15238398	15238330	7.8e-23	110
PaxiSAT4_CL202_TR_1_x_113.0nt	CM049422.1	91.743	109	9	0	5	113	19811898	19811790	1.28e-35	152
PaxiSAT4_CL202_TR_1_x_113.0nt	CM049422.1	93.805	113	7	0	1	113	19812015	19811903	3.53e-41	171
PaxiSAT4_CL202_TR_1_x_113.0nt	CM049422.1	94.737	114	5	1	1	113	19812129	19812016	7.58e-43	176
PaxiSAT4_CL202_TR_1_x_113.0nt	CM049422.1	90.179	112	9	2	4	113	19812351	19812240	2.14e-33	145
PaxiSAT4_CL202_TR_1_x_113.0nt	CM049422.1	92.727	110	6	1	4	113	19812462	19812355	2.75e-37	158
PaxiSAT4_CL202_TR_1_x_113.0nt	CM049422.1	93.805	113	7	0	1	113	19812794	19812682	3.53e-41	171
PaxiSAT4_CL202_TR_1_x_113.0nt	CM049422.1	82.407	108	19	0	6	113	19812902	19812795	2.18e-18	95.3
PaxiSAT4_CL202_TR_1_x_113.0nt	CM049422.1	92.035	113	9	0	1	113	22839362	22839250	7.64e-38	159
PaxiSAT4_CL202_TR_1_x_113.0nt	CM049422.1	94.69	113	6	0	1	113	22839475	22839363	7.58e-43	176
PaxiSAT4_CL202_TR_1_x_113.0nt	CM049422.1	92.035	113	9	0	1	113	22839588	22839476	7.64e-38	159
PaxiSAT4_CL202_TR_1_x_113.0nt	CM049422.1	92.92	113	8	0	1	113	22839701	22839589	1.64e-39	165
PaxiSAT4_CL202_TR_1_x_113.0nt	CM049422.1	97.345	113	3	0	1	113	22839814	22839702	7.53e-48	193
PaxiSAT4_CL202_TR_1_x_113.0nt	CM049422.1	93.694	111	5	2	4	113	22839924	22839815	1.64e-39	165
PaxiSAT4_CL202_TR_1_x_113.0nt	CM049422.1	91.25	80	7	0	34	113	24608996	24609075	7.8e-23	110
PaxiSAT4_CL202_TR_1_x_113.0nt	CM049422.1	92.92	113	8	0	1	113	24609188	24609300	1.64e-39	165
PaxiSAT4_CL202_TR_1_x_113.0nt	CM049422.1	92.035	113	9	0	1	113	24609301	24609413	7.64e-38	159
PaxiSAT4_CL202_TR_1_x_113.0nt	CM049422.1	92.92	113	8	0	1	113	24609414	24609526	1.64e-39	165
PaxiSAT4_CL202_TR_1_x_113.0nt	CM049422.1	95.37	108	4	1	6	113	24609625	24609731	3.53e-41	171
PaxiSAT4_CL202_TR_1_x_113.0nt	CM049422.1	95.327	107	5	0	7	113	24609738	24609844	3.53e-41	171
PaxiSAT4_CL202_TR_1_x_113.0nt	CM049422.1	93.519	108	7	0	6	113	24609964	24610071	2.12e-38	161
PaxiSAT4_CL202_TR_1_x_113.0nt	CM049422.1	88.496	113	13	0	1	113	24610072	24610184	3.58e-31	137
PaxiSAT4_CL202_TR_1_x_113.0nt	CM049422.1	97.345	113	3	0	1	113	24612458	24612570	7.53e-48	193
PaxiSAT4_CL202_TR_1_x_113.0nt	CM049422.1	94.937	79	4	0	35	113	24612587	24612665	2.79e-27	124
PaxiSAT4_CL202_TR_1_x_113.0nt	CM049422.1	96.396	111	3	1	1	111	24612892	24613001	1.63e-44	182
PaxiSAT4_CL202_TR_1_x_113.0nt	CM049422.1	93.694	111	7	0	1	111	24613004	24613114	4.56e-40	167
PaxiSAT4_CL202_TR_1_x_113.0nt	CM049422.1	92.453	106	8	0	1	106	24613117	24613222	1.28e-35	152
PaxiSAT4_CL202_TR_1_x_113.0nt	CM049422.1	96.364	110	4	0	2	111	24613412	24613521	1.63e-44	182
PaxiSAT4_CL202_TR_1_x_113.0nt	CM049422.1	90.667	75	7	0	1	75	26759128	26759054	4.69e-20	100
PaxiSAT4_CL202_TR_1_x_113.0nt	CM049422.1	87.273	110	14	0	4	113	26759238	26759129	7.74e-28	126
PaxiSAT4_CL202_TR_1_x_113.0nt	CM049422.1	90.323	62	6	0	1	62	26759341	26759280	1.7e-14	82.4
PaxiSAT4_CL202_TR_1_x_113.0nt	CM049422.1	92.982	114	7	1	1	113	26759997	26759884	1.64e-39	165
PaxiSAT4_CL202_TR_1_x_113.0nt	CM049422.1	92.308	78	6	0	1	78	26760253	26760330	2.17e-23	111
PaxiSAT4_CL202_TR_1_x_113.0nt	CM049422.1	97.059	34	1	0	1	34	26760379	26760412	2.87e-07	58.4
PaxiSAT4_CL202_TR_1_x_113.0nt	CM049422.1	92.308	78	6	0	1	78	26760665	26760742	2.17e-23	111
PaxiSAT4_CL202_TR_1_x_113.0nt	CM049422.1	92.632	95	5	1	1	95	26760791	26760883	1.29e-30	135
PaxiSAT4_CL202_TR_1_x_113.0nt	CM049422.1	96.491	57	2	0	50	106	26760871	26760927	2.18e-18	95.3
PaxiSAT4_CL202_TR_1_x_113.0nt	CM049422.1	96.591	88	3	0	1	88	26760986	26761073	5.94e-34	147
PaxiSAT4_CL202_TR_1_x_113.0nt	CM049422.1	87.611	113	14	0	1	113	27648528	27648416	1.66e-29	132
PaxiSAT4_CL202_TR_1_x_113.0nt	CM049422.1	86.408	103	13	1	4	106	27648976	27648875	2.17e-23	111
PaxiSAT4_CL202_TR_1_x_113.0nt	CM049422.1	97.345	113	3	0	1	113	30035051	30035163	7.53e-48	193
PaxiSAT4_CL202_TR_1_x_113.0nt	CM049422.1	95.575	113	5	0	1	113	30035277	30035389	1.63e-44	182
PaxiSAT4_CL202_TR_1_x_113.0nt	CM049422.1	94.366	71	4	0	6	76	30035856	30035926	7.8e-23	110
PaxiSAT4_CL202_TR_1_x_113.0nt	CM049422.1	94.737	114	5	1	1	113	30036027	30036140	7.58e-43	176
PaxiSAT4_CL202_TR_1_x_113.0nt	CM049422.1	84.956	113	17	0	1	113	35843250	35843362	1.68e-24	115
PaxiSAT4_CL202_TR_1_x_113.0nt	CM049422.1	93.75	80	5	0	34	113	35843396	35843475	3.6e-26	121
PaxiSAT4_CL202_TR_1_x_113.0nt	CM049422.1	91.15	113	10	0	1	113	35843476	35843588	3.55e-36	154
PaxiSAT4_CL202_TR_1_x_113.0nt	CM049422.1	92.105	114	8	1	1	113	35843589	35843702	7.64e-38	159
PaxiSAT4_CL202_TR_1_x_113.0nt	CM049422.1	95.161	62	3	0	1	62	35843703	35843764	1.69e-19	99
PaxiSAT4_CL202_TR_1_x_113.0nt	CM049422.1	98.23	113	2	0	1	113	35844091	35844203	1.62e-49	198
PaxiSAT4_CL202_TR_1_x_113.0nt	CM049422.1	91.667	96	8	0	1	96	35844204	35844299	4.63e-30	134
PaxiSAT4_CL202_TR_1_x_113.0nt	CM049422.1	95.575	113	5	0	1	113	35844350	35844462	1.63e-44	182
PaxiSAT4_CL202_TR_1_x_113.0nt	CM049422.1	95.312	64	2	1	47	109	35844541	35844604	4.69e-20	100
PaxiSAT4_CL202_TR_1_x_113.0nt	CM049422.1	88.596	114	11	2	1	113	35844722	35844834	3.58e-31	137
PaxiSAT4_CL202_TR_1_x_113.0nt	CM049422.1	89.381	113	12	0	1	113	35845204	35845316	7.69e-33	143
PaxiSAT4_CL202_TR_1_x_113.0nt	CM049422.1	86.538	104	13	1	10	113	35845324	35845426	6.03e-24	113
PaxiSAT4_CL202_TR_1_x_113.0nt	CM049422.1	90.909	110	10	0	4	113	36289354	36289245	1.65e-34	148
PaxiSAT4_CL202_TR_1_x_113.0nt	CM049422.1	92.233	103	8	0	11	113	36289909	36289807	5.94e-34	147
PaxiSAT4_CL202_TR_1_x_113.0nt	CM049422.1	94.69	113	6	0	1	113	36290032	36289920	7.58e-43	176
PaxiSAT4_CL202_TR_1_x_113.0nt	CM049422.1	92.035	113	8	1	1	113	36290256	36290145	2.75e-37	158
PaxiSAT4_CL202_TR_1_x_113.0nt	CM049422.1	95.588	68	3	0	46	113	36290401	36290334	7.8e-23	110
PaxiSAT4_CL202_TR_1_x_113.0nt	CM049422.1	85.106	94	14	0	20	113	36290539	36290446	6.07e-19	97.1
PaxiSAT4_CL202_TR_1_x_113.0nt	CM049422.1	92.661	109	5	3	6	113	37117867	37117973	3.55e-36	154
PaxiSAT4_CL202_TR_1_x_113.0nt	CM049422.1	94.69	113	6	0	1	113	39089328	39089440	7.58e-43	176
PaxiSAT4_CL202_TR_1_x_113.0nt	CM049422.1	95.575	113	5	0	1	113	39089441	39089553	1.63e-44	182
PaxiSAT4_CL202_TR_1_x_113.0nt	CM049422.1	97.345	113	3	0	1	113	39089554	39089666	7.53e-48	193
PaxiSAT4_CL202_TR_1_x_113.0nt	CM049422.1	96.46	113	4	0	1	113	39089666	39089778	3.5e-46	187
PaxiSAT4_CL202_TR_1_x_113.0nt	CM049422.1	85.577	104	13	2	3	105	39089781	39089883	2.81e-22	108
PaxiSAT4_CL202_TR_1_x_113.0nt	CM049422.1	96.46	113	4	0	1	113	39090098	39090210	3.5e-46	187
PaxiSAT4_CL202_TR_1_x_113.0nt	CM049422.1	83.929	112	16	2	3	113	39090213	39090323	1.01e-21	106
PaxiSAT4_CL202_TR_1_x_113.0nt	CM049422.1	87.963	108	13	0	6	113	39090422	39090529	2.15e-28	128
PaxiSAT4_CL202_TR_1_x_113.0nt	CM049422.1	91.262	103	7	1	1	103	39090530	39090630	9.95e-32	139
PaxiSAT4_CL202_TR_1_x_113.0nt	CM049422.1	94.69	113	6	0	1	113	39945254	39945366	7.58e-43	176
PaxiSAT4_CL202_TR_1_x_113.0nt	CM049422.1	93.913	115	5	2	1	113	39945367	39945481	9.81e-42	172
PaxiSAT4_CL202_TR_1_x_113.0nt	CM049422.1	93.805	113	7	0	1	113	39945484	39945596	3.53e-41	171
PaxiSAT4_CL202_TR_1_x_113.0nt	CM049422.1	93.043	115	6	2	1	113	39956574	39956688	4.56e-40	167
PaxiSAT4_CL202_TR_1_x_113.0nt	CM049422.1	93.636	110	7	0	4	113	39956692	39956801	1.64e-39	165
PaxiSAT4_CL202_TR_1_x_113.0nt	CM049422.1	92.035	113	6	2	1	113	39956802	39956911	9.88e-37	156
PaxiSAT4_CL202_TR_1_x_113.0nt	CM049422.1	92.453	53	3	1	1	53	39957219	39957270	2.85e-12	75
PaxiSAT4_CL202_TR_1_x_113.0nt	CM049422.1	96.364	110	4	0	4	113	41027494	41027385	1.63e-44	182
PaxiSAT4_CL202_TR_1_x_113.0nt	CM049422.1	94.286	70	4	0	44	113	41027566	41027497	2.81e-22	108
PaxiSAT4_CL202_TR_1_x_113.0nt	CM049422.1	91.818	110	9	0	4	113	41027702	41027593	3.55e-36	154
PaxiSAT4_CL202_TR_1_x_113.0nt	CM049422.1	92.857	70	5	0	44	113	41027775	41027706	1.31e-20	102
PaxiSAT4_CL202_TR_1_x_113.0nt	CM049422.1	94.521	73	4	0	41	113	41027979	41027907	6.03e-24	113
PaxiSAT4_CL202_TR_1_x_113.0nt	CM049422.1	93.151	73	5	0	41	113	41028079	41028007	2.81e-22	108
PaxiSAT4_CL202_TR_1_x_113.0nt	CM049422.1	88.596	114	12	1	1	113	41028333	41028220	3.58e-31	137
PaxiSAT4_CL202_TR_1_x_113.0nt	CM049422.1	89.815	108	9	1	6	113	41028439	41028334	3.58e-31	137
PaxiSAT4_CL202_TR_1_x_113.0nt	CM049422.1	95.413	109	4	1	6	113	42644398	42644506	9.81e-42	172
PaxiSAT4_CL202_TR_1_x_113.0nt	CM049422.1	96.46	113	4	0	1	113	42644510	42644622	3.5e-46	187
PaxiSAT4_CL202_TR_1_x_113.0nt	CM049422.1	91.589	107	8	1	1	106	42644623	42644729	5.94e-34	147
PaxiSAT4_CL202_TR_1_x_113.0nt	CM049422.1	92.92	113	6	1	1	113	45371912	45372022	5.9e-39	163
PaxiSAT4_CL202_TR_1_x_113.0nt	CM049422.1	92.92	113	7	1	1	113	45372655	45372766	5.9e-39	163
PaxiSAT4_CL202_TR_1_x_113.0nt	CM049422.1	97.297	37	1	0	77	113	45372820	45372856	6.16e-09	63.9
PaxiSAT4_CL202_TR_1_x_113.0nt	CM049422.1	93.75	80	4	1	34	113	45375044	45375122	1.3e-25	119
PaxiSAT4_CL202_TR_1_x_113.0nt	CM049422.1	92.035	113	9	0	1	113	45375123	45375235	7.64e-38	159
PaxiSAT4_CL202_TR_1_x_113.0nt	CM049422.1	95.238	84	4	0	30	113	45389504	45389587	4.63e-30	134
PaxiSAT4_CL202_TR_1_x_113.0nt	CM049422.1	91.892	111	6	2	3	113	45389704	45389811	1.28e-35	152
PaxiSAT4_CL202_TR_1_x_113.0nt	CM049422.1	96.396	111	4	0	1	111	45390038	45390148	4.53e-45	183
PaxiSAT4_CL202_TR_1_x_113.0nt	CM049422.1	87.611	113	14	0	1	113	45390264	45390376	1.66e-29	132
PaxiSAT4_CL202_TR_1_x_113.0nt	CM049422.1	100	48	0	0	66	113	45390429	45390476	1.02e-16	89.8
PaxiSAT4_CL202_TR_1_x_113.0nt	CM049422.1	89.189	111	12	0	3	113	45390592	45390702	9.95e-32	139
PaxiSAT4_CL202_TR_1_x_113.0nt	CM049422.1	94.69	113	6	0	1	113	47637596	47637484	7.58e-43	176
PaxiSAT4_CL202_TR_1_x_113.0nt	CM049422.1	95.575	113	5	0	1	113	47637821	47637709	1.63e-44	182
PaxiSAT4_CL202_TR_1_x_113.0nt	CM049422.1	96.46	113	4	0	1	113	47637934	47637822	3.5e-46	187
PaxiSAT4_CL202_TR_1_x_113.0nt	CM049422.1	92.92	113	8	0	1	113	47638271	47638159	1.64e-39	165
PaxiSAT4_CL202_TR_1_x_113.0nt	CM049422.1	95.575	113	5	0	1	113	47638384	47638272	1.63e-44	182
PaxiSAT4_CL202_TR_1_x_113.0nt	CM049422.1	88.75	80	7	1	34	113	47638574	47638497	6.07e-19	97.1
PaxiSAT4_CL202_TR_1_x_113.0nt	CM049422.1	88.696	115	11	2	1	113	48662592	48662706	9.95e-32	139
PaxiSAT4_CL202_TR_1_x_113.0nt	CM049422.1	91.15	113	10	0	1	113	48662890	48663002	3.55e-36	154
PaxiSAT4_CL202_TR_1_x_113.0nt	CM049422.1	94.059	101	6	0	13	113	48663384	48663484	3.55e-36	154
PaxiSAT4_CL202_TR_1_x_113.0nt	CM049422.1	96.809	94	3	0	1	94	48663485	48663578	2.75e-37	158
PaxiSAT4_CL202_TR_1_x_113.0nt	CM049422.1	94.69	113	5	1	1	113	48663703	48663814	2.73e-42	174
PaxiSAT4_CL202_TR_1_x_113.0nt	CM049422.1	95.614	114	4	1	1	113	48663927	48664040	1.63e-44	182
PaxiSAT4_CL202_TR_1_x_113.0nt	CM049422.1	94.69	113	6	0	1	113	48664107	48664219	7.58e-43	176
PaxiSAT4_CL202_TR_1_x_113.0nt	CM049422.1	87.611	113	12	1	3	113	48664222	48664334	5.99e-29	130
PaxiSAT4_CL202_TR_1_x_113.0nt	CM049422.1	92.92	113	8	0	1	113	50751220	50751332	1.64e-39	165
PaxiSAT4_CL202_TR_1_x_113.0nt	CM049422.1	91.15	113	10	0	1	113	50751786	50751898	3.55e-36	154
PaxiSAT4_CL202_TR_1_x_113.0nt	CM049422.1	92.593	81	6	0	3	83	50754846	50754926	4.66e-25	117
PaxiSAT4_CL202_TR_1_x_113.0nt	CM049422.1	89.474	114	11	1	1	113	50755458	50755571	7.69e-33	143
PaxiSAT4_CL202_TR_1_x_113.0nt	CM049422.1	89.381	113	11	1	1	113	50755683	50755794	2.77e-32	141
PaxiSAT4_CL202_TR_1_x_113.0nt	CM049422.1	90.351	114	9	2	1	113	50755794	50755906	1.65e-34	148
PaxiSAT4_CL202_TR_1_x_113.0nt	CM049422.1	92.391	92	6	1	6	97	51088886	51088976	5.99e-29	130
PaxiSAT4_CL202_TR_1_x_113.0nt	CM049422.1	81.25	112	14	5	6	113	51089105	51089213	4.73e-15	84.2
PaxiSAT4_CL202_TR_1_x_113.0nt	CM049422.1	89.13	92	8	1	6	97	51197686	51197597	6.03e-24	113
PaxiSAT4_CL202_TR_1_x_113.0nt	CM049422.1	96.46	113	4	0	1	113	51198122	51198010	3.5e-46	187
PaxiSAT4_CL202_TR_1_x_113.0nt	CM049422.1	97.059	68	2	0	46	113	51198190	51198123	1.68e-24	115
PaxiSAT4_CL202_TR_1_x_113.0nt	CM049422.1	85.841	113	16	0	1	113	54887459	54887571	3.6e-26	121
PaxiSAT4_CL202_TR_1_x_113.0nt	CM049422.1	89.362	47	5	0	34	80	54887605	54887651	7.97e-08	60.2
PaxiSAT4_CL202_TR_1_x_113.0nt	CM049422.1	94.69	113	6	0	1	113	54887669	54887781	7.58e-43	176
PaxiSAT4_CL202_TR_1_x_113.0nt	CM049422.1	92.661	109	8	0	1	109	54887782	54887890	2.75e-37	158
PaxiSAT4_CL202_TR_1_x_113.0nt	CM049422.1	92.035	113	9	0	1	113	54887895	54888007	7.64e-38	159
PaxiSAT4_CL202_TR_1_x_113.0nt	CM049422.1	92.92	113	8	0	1	113	54888008	54888120	1.64e-39	165
PaxiSAT4_CL202_TR_1_x_113.0nt	CM049422.1	90.741	108	8	1	6	113	55141634	55141529	7.69e-33	143
PaxiSAT4_CL202_TR_1_x_113.0nt	CM049422.1	87.719	114	13	1	1	113	55141753	55141640	1.66e-29	132
PaxiSAT4_CL202_TR_1_x_113.0nt	CM049422.1	94.69	113	6	0	1	113	55141866	55141754	7.58e-43	176
PaxiSAT4_CL202_TR_1_x_113.0nt	CM049422.1	93.519	108	7	0	6	113	55142193	55142086	2.12e-38	161
PaxiSAT4_CL202_TR_1_x_113.0nt	CM049422.1	93.043	115	6	2	1	113	55142312	55142198	4.56e-40	167
PaxiSAT4_CL202_TR_1_x_113.0nt	CM049422.1	95.413	109	5	0	5	113	55776642	55776750	2.73e-42	174
PaxiSAT4_CL202_TR_1_x_113.0nt	CM049422.1	96.46	113	4	0	1	113	55776751	55776863	3.5e-46	187
PaxiSAT4_CL202_TR_1_x_113.0nt	CM049422.1	96.46	113	4	0	1	113	55776864	55776976	3.5e-46	187
PaxiSAT4_CL202_TR_1_x_113.0nt	CM049422.1	92.035	113	9	0	1	113	55777087	55777199	7.64e-38	159
PaxiSAT4_CL202_TR_1_x_113.0nt	CM049422.1	90.265	113	11	0	1	113	55777200	55777312	1.65e-34	148
PaxiSAT4_CL202_TR_1_x_113.0nt	CM049422.1	94.444	90	5	0	24	113	55777315	55777404	9.95e-32	139
PaxiSAT4_CL202_TR_1_x_113.0nt	CM049422.1	96.46	113	4	0	1	113	58139150	58139262	3.5e-46	187
PaxiSAT4_CL202_TR_1_x_113.0nt	CM049422.1	91.15	113	10	0	1	113	58139376	58139488	3.55e-36	154
PaxiSAT4_CL202_TR_1_x_113.0nt	CM049422.1	93.805	113	7	0	1	113	58139579	58139691	3.53e-41	171
PaxiSAT4_CL202_TR_1_x_113.0nt	CM049422.1	96.46	113	2	2	1	113	58139692	58139802	1.26e-45	185
PaxiSAT4_CL202_TR_1_x_113.0nt	CM049422.1	92.982	114	7	1	1	113	58139803	58139916	1.64e-39	165
PaxiSAT4_CL202_TR_1_x_113.0nt	CM049422.1	96.46	113	4	0	1	113	58139917	58140029	3.5e-46	187
PaxiSAT4_CL202_TR_1_x_113.0nt	CM049422.1	94.69	113	6	0	1	113	58140030	58140142	7.58e-43	176
PaxiSAT4_CL202_TR_1_x_113.0nt	CM049422.1	96.512	86	3	0	28	113	58157655	58157740	7.69e-33	143
PaxiSAT4_CL202_TR_1_x_113.0nt	CM049422.1	91.304	115	8	1	1	113	58157741	58157855	9.88e-37	156
PaxiSAT4_CL202_TR_1_x_113.0nt	CM049422.1	92.105	114	8	1	1	113	58157970	58158083	7.64e-38	159
PaxiSAT4_CL202_TR_1_x_113.0nt	CM049422.1	86.726	113	15	0	1	113	59113791	59113903	7.74e-28	126
PaxiSAT4_CL202_TR_1_x_113.0nt	CM049422.1	100	37	0	0	77	113	59113968	59114004	1.32e-10	69.4
PaxiSAT4_CL202_TR_1_x_113.0nt	CM049422.1	94.595	111	6	0	3	113	59114007	59114117	9.81e-42	172
PaxiSAT4_CL202_TR_1_x_113.0nt	CM049422.1	95.575	113	5	0	1	113	59114118	59114230	1.63e-44	182
PaxiSAT4_CL202_TR_1_x_113.0nt	CM049422.1	93.805	113	7	0	1	113	59114343	59114455	3.53e-41	171
PaxiSAT4_CL202_TR_1_x_113.0nt	CM049422.1	91.818	110	9	0	4	113	59114573	59114682	3.55e-36	154
PaxiSAT4_CL202_TR_1_x_113.0nt	CM049422.1	87.611	113	14	0	1	113	59114683	59114795	1.66e-29	132
PaxiSAT4_CL202_TR_1_x_113.0nt	CM049422.1	88.66	97	9	2	1	97	85680272	85680366	4.66e-25	117
PaxiSAT4_CL202_TR_1_x_113.0nt	CM049422.1	91.818	110	7	1	4	113	86956002	86955895	1.28e-35	152
PaxiSAT4_CL202_TR_1_x_113.0nt	CM049422.1	86.792	106	14	0	8	113	86956111	86956006	1.3e-25	119
PaxiSAT4_CL202_TR_1_x_113.0nt	CM049422.1	90.09	111	10	1	4	113	86956543	86956433	7.69e-33	143
PaxiSAT4_CL202_TR_1_x_113.0nt	CM049422.1	93.519	108	6	1	6	113	86956653	86956547	7.64e-38	159
PaxiSAT4_CL202_TR_1_x_113.0nt	CM049422.1	86.364	110	15	0	4	113	87317097	87317206	3.6e-26	121
PaxiSAT4_CL202_TR_1_x_113.0nt	CM049422.1	88.119	101	11	1	6	106	87317334	87317433	1.3e-25	119
PaxiSAT4_CL202_TR_1_x_113.0nt	CM049422.1	90.265	113	11	0	1	113	90192074	90192186	1.65e-34	148
PaxiSAT4_CL202_TR_1_x_113.0nt	CM049422.1	90.265	113	11	0	1	113	90192391	90192503	1.65e-34	148
PaxiSAT4_CL202_TR_1_x_113.0nt	CM049422.1	93.443	61	4	0	53	113	90193098	90193158	2.83e-17	91.6
PaxiSAT4_CL202_TR_1_x_113.0nt	CM049422.1	96.078	51	2	0	63	113	90193320	90193370	4.73e-15	84.2
PaxiSAT4_CL202_TR_1_x_113.0nt	CM049422.1	89.381	113	12	0	1	113	90193371	90193483	7.69e-33	143
PaxiSAT4_CL202_TR_1_x_113.0nt	CM049422.1	89.552	67	7	0	9	75	90193596	90193662	1.31e-15	86.1
PaxiSAT4_CL202_TR_1_x_113.0nt	CM049422.1	87.611	113	12	1	1	113	90193682	90193792	5.99e-29	130
PaxiSAT4_CL202_TR_1_x_113.0nt	CM049422.1	93.75	80	5	0	34	113	90706406	90706485	3.6e-26	121
PaxiSAT4_CL202_TR_1_x_113.0nt	CM049422.1	94.444	108	6	0	6	113	90706491	90706598	4.56e-40	167
PaxiSAT4_CL202_TR_1_x_113.0nt	CM049422.1	100	31	0	0	83	113	90706749	90706779	2.87e-07	58.4
PaxiSAT4_CL202_TR_1_x_113.0nt	CM049422.1	94.444	108	6	0	6	113	90707124	90707231	4.56e-40	167
PaxiSAT4_CL202_TR_1_x_113.0nt	CM049422.1	94.69	113	6	0	1	113	90707429	90707541	7.58e-43	176
PaxiSAT4_CL202_TR_1_x_113.0nt	CM049422.1	91.509	106	8	1	1	106	90707542	90707646	2.14e-33	145
PaxiSAT4_CL202_TR_1_x_113.0nt	CM049422.1	93.86	114	6	1	1	113	90707736	90707849	3.53e-41	171
PaxiSAT4_CL202_TR_1_x_113.0nt	CM049422.1	85.841	113	16	0	1	113	92352871	92352983	3.6e-26	121
PaxiSAT4_CL202_TR_1_x_113.0nt	CM049422.1	93.519	108	7	0	1	108	92353097	92353204	2.12e-38	161
PaxiSAT4_CL202_TR_1_x_113.0nt	CM049422.1	93.805	113	6	1	1	113	92353210	92353321	1.27e-40	169
PaxiSAT4_CL202_TR_1_x_113.0nt	CM049422.1	95.575	113	5	0	1	113	92353322	92353434	1.63e-44	182
PaxiSAT4_CL202_TR_1_x_113.0nt	CM049422.1	92.105	114	8	1	1	113	92353511	92353624	7.64e-38	159
PaxiSAT4_CL202_TR_1_x_113.0nt	CM049422.1	92.793	111	8	0	3	113	92353627	92353737	2.12e-38	161
PaxiSAT4_CL202_TR_1_x_113.0nt	CM049422.1	94.69	113	5	1	1	113	98875194	98875305	2.73e-42	174
PaxiSAT4_CL202_TR_1_x_113.0nt	CM049422.1	94.69	113	6	0	1	113	98875306	98875418	7.58e-43	176
PaxiSAT4_CL202_TR_1_x_113.0nt	CM049422.1	92.92	113	8	0	1	113	98875533	98875645	1.64e-39	165
PaxiSAT4_CL202_TR_1_x_113.0nt	CM049422.1	93.805	113	7	0	1	113	98875873	98875985	3.53e-41	171
PaxiSAT4_CL202_TR_1_x_113.0nt	CM049422.1	92.105	114	8	1	1	113	98875987	98876100	7.64e-38	159
PaxiSAT4_CL202_TR_1_x_113.0nt	CM049422.1	90.265	113	11	0	1	113	98876103	98876215	1.65e-34	148
PaxiSAT4_CL202_TR_1_x_113.0nt	CM049422.1	96.491	57	2	0	38	94	99789589	99789533	2.18e-18	95.3
PaxiSAT4_CL202_TR_1_x_113.0nt	CM049422.1	94.545	110	6	0	4	113	99790658	99790549	3.53e-41	171
PaxiSAT4_CL202_TR_1_x_113.0nt	CM049422.1	92.035	113	8	1	1	113	99790773	99790662	2.75e-37	158
PaxiSAT4_CL202_TR_1_x_113.0nt	CM049422.1	95.614	114	4	1	1	113	99790887	99790774	1.63e-44	182
PaxiSAT4_CL202_TR_1_x_113.0nt	CM049422.1	92.5	80	6	0	34	113	99791080	99791001	1.68e-24	115
PaxiSAT4_CL202_TR_1_x_113.0nt	CM049422.1	86.139	101	14	0	6	106	99791212	99791112	7.8e-23	110
PaxiSAT4_CL202_TR_1_x_113.0nt	CM049422.1	84.043	94	15	0	1	94	100294945	100294852	2.83e-17	91.6
PaxiSAT4_CL202_TR_1_x_113.0nt	CM049422.1	93.86	114	6	1	1	113	100295058	100294945	3.53e-41	171
PaxiSAT4_CL202_TR_1_x_113.0nt	CM049422.1	95.575	113	5	0	1	113	100295171	100295059	1.63e-44	182
PaxiSAT4_CL202_TR_1_x_113.0nt	CM049422.1	96.429	56	2	0	6	61	100295252	100295197	7.86e-18	93.5
PaxiSAT4_CL202_TR_1_x_113.0nt	CM049422.1	88.889	108	12	0	6	113	100295692	100295585	4.63e-30	134
PaxiSAT4_CL202_TR_1_x_113.0nt	CM049422.1	97.17	106	3	0	1	106	100295809	100295704	5.86e-44	180
PaxiSAT4_CL202_TR_1_x_113.0nt	CM049422.1	96.46	113	4	0	1	113	100295922	100295810	3.5e-46	187
PaxiSAT4_CL202_TR_1_x_113.0nt	CM049422.1	95.413	109	5	0	5	113	100296031	100295923	2.73e-42	174
PaxiSAT4_CL202_TR_1_x_113.0nt	CM049422.1	90.265	113	11	0	1	113	100296251	100296139	1.65e-34	148
PaxiSAT4_CL202_TR_1_x_113.0nt	CM049422.1	96.97	66	2	0	48	113	102650886	102650951	2.17e-23	111
PaxiSAT4_CL202_TR_1_x_113.0nt	CM049422.1	94.69	113	5	1	1	113	102651062	102651173	2.73e-42	174
PaxiSAT4_CL202_TR_1_x_113.0nt	CM049422.1	94.69	113	6	0	1	113	102651174	102651286	7.58e-43	176
PaxiSAT4_CL202_TR_1_x_113.0nt	CM049422.1	96.33	109	4	0	5	113	102651291	102651399	5.86e-44	180
PaxiSAT4_CL202_TR_1_x_113.0nt	CM049422.1	95.918	98	4	0	16	113	102651428	102651525	7.64e-38	159
PaxiSAT4_CL202_TR_1_x_113.0nt	CM049422.1	95.37	108	5	0	6	113	102651531	102651638	9.81e-42	172
PaxiSAT4_CL202_TR_1_x_113.0nt	CM049422.1	96.296	108	4	0	1	108	102651639	102651746	2.11e-43	178
PaxiSAT4_CL202_TR_1_x_113.0nt	CM049422.1	85.263	95	14	0	1	95	102651861	102651955	1.69e-19	99
PaxiSAT4_CL202_TR_1_x_113.0nt	CM049422.1	87.719	114	8	4	1	113	103198222	103198114	2.15e-28	128
PaxiSAT4_CL202_TR_1_x_113.0nt	CM049422.1	91.818	110	7	1	4	113	103198329	103198222	1.28e-35	152
PaxiSAT4_CL202_TR_1_x_113.0nt	CM049422.1	91.892	111	7	1	3	113	103198795	103198687	3.55e-36	154
PaxiSAT4_CL202_TR_1_x_113.0nt	CM049422.1	98.23	113	2	0	1	113	103198910	103198798	1.62e-49	198
PaxiSAT4_CL202_TR_1_x_113.0nt	CM049422.1	92.92	113	8	0	1	113	103199023	103198911	1.64e-39	165
PaxiSAT4_CL202_TR_1_x_113.0nt	CM049422.1	92.727	110	6	2	4	113	103199131	103199024	2.75e-37	158
PaxiSAT4_CL202_TR_1_x_113.0nt	CM049422.1	94.937	79	4	0	1	79	103209037	103208959	2.79e-27	124
PaxiSAT4_CL202_TR_1_x_113.0nt	CM049422.1	92.727	110	8	0	4	113	103209147	103209038	7.64e-38	159
PaxiSAT4_CL202_TR_1_x_113.0nt	CM049422.1	93.396	106	6	1	8	113	103209255	103209151	9.88e-37	156
PaxiSAT4_CL202_TR_1_x_113.0nt	CM049422.1	91.25	80	6	1	34	113	103210407	103210329	2.81e-22	108
PaxiSAT4_CL202_TR_1_x_113.0nt	CM049422.1	86.239	109	15	0	4	112	103210592	103210484	1.3e-25	119
PaxiSAT4_CL202_TR_1_x_113.0nt	CM049422.1	83.636	110	15	3	6	113	103303094	103302986	4.69e-20	100
PaxiSAT4_CL202_TR_1_x_113.0nt	CM049422.1	93.636	110	7	0	4	113	103303745	103303636	1.64e-39	165
PaxiSAT4_CL202_TR_1_x_113.0nt	CM049422.1	91.667	108	9	0	6	113	103303856	103303749	4.6e-35	150
PaxiSAT4_CL202_TR_1_x_113.0nt	CM049422.1	93.636	110	7	0	4	113	103303971	103303862	1.64e-39	165
PaxiSAT4_CL202_TR_1_x_113.0nt	CM049422.1	90.991	111	10	0	3	113	103304085	103303975	4.6e-35	150
PaxiSAT4_CL202_TR_1_x_113.0nt	CM049422.1	93.805	113	7	0	1	113	103304200	103304088	3.53e-41	171
PaxiSAT4_CL202_TR_1_x_113.0nt	CM049422.1	93.805	113	7	0	1	113	103304313	103304201	3.53e-41	171
PaxiSAT4_CL202_TR_1_x_113.0nt	CM049422.1	97.059	68	2	0	46	113	103304381	103304314	1.68e-24	115
PaxiSAT4_CL202_TR_1_x_113.0nt	CM049422.1	89.474	114	11	1	1	113	104599766	104599653	7.69e-33	143
PaxiSAT4_CL202_TR_1_x_113.0nt	CM049422.1	92.857	112	7	1	3	113	104599877	104599766	2.12e-38	161
[truncated: 5,435 more rows]

## Sheet: PeaxiSAT5
Reference sat sequence	Genbank chromosome	query cover	length cover					start chr	end chr	E-value	Max score
PaxiSAT5_CL159_78bpMar29	CM049421.1	98.718	78	1	0	1	78	154642663	154642586	5.95e-32	139
PaxiSAT5_CL159_78bpMar29	CM049421.1	98.718	78	1	0	1	78	154694365	154694288	5.95e-32	139
PaxiSAT5_CL159_78bpMar29	CM049421.1	98.718	78	1	0	1	78	154704085	154704008	5.95e-32	139
PaxiSAT5_CL159_78bpMar29	CM049421.1	98.718	78	1	0	1	78	154713905	154713828	5.95e-32	139
PaxiSAT5_CL159_78bpMar29	CM049421.1	98.718	78	1	0	1	78	154729398	154729321	5.95e-32	139
PaxiSAT5_CL159_78bpMar29	CM049421.1	98.718	78	1	0	1	78	154754971	154754894	5.95e-32	139
PaxiSAT5_CL159_78bpMar29	CM049421.1	98.718	78	1	0	1	78	154763965	154763888	5.95e-32	139
PaxiSAT5_CL159_78bpMar29	CM049421.1	98.718	78	1	0	1	78	154785669	154785592	5.95e-32	139
PaxiSAT5_CL159_78bpMar29	CM049421.1	98.718	78	1	0	1	78	156255382	156255459	5.95e-32	139
PaxiSAT5_CL159_78bpMar29	CM049421.1	98.701	77	1	0	1	77	154704517	154704441	2.14e-31	137
PaxiSAT5_CL159_78bpMar29	CM049421.1	100	73	0	0	6	78	154704158	154704086	7.69e-31	135
PaxiSAT5_CL159_78bpMar29	CM049421.1	100	73	0	0	6	78	156255309	156255381	7.69e-31	135
PaxiSAT5_CL159_78bpMar29	CM049421.1	97.436	78	2	0	1	78	154642741	154642664	2.77e-30	134
PaxiSAT5_CL159_78bpMar29	CM049421.1	97.436	78	2	0	1	78	154642819	154642742	2.77e-30	134
PaxiSAT5_CL159_78bpMar29	CM049421.1	97.436	78	2	0	1	78	154642897	154642820	2.77e-30	134
PaxiSAT5_CL159_78bpMar29	CM049421.1	97.436	78	2	0	1	78	154642975	154642898	2.77e-30	134
PaxiSAT5_CL159_78bpMar29	CM049421.1	97.436	78	2	0	1	78	154643053	154642976	2.77e-30	134
PaxiSAT5_CL159_78bpMar29	CM049421.1	97.436	78	2	0	1	78	154743356	154743279	2.77e-30	134
PaxiSAT5_CL159_78bpMar29	CM049421.1	98.63	73	1	0	6	78	154643126	154643054	3.58e-29	130
PaxiSAT5_CL159_78bpMar29	CM049421.1	98.63	73	1	0	6	78	154713978	154713906	3.58e-29	130
PaxiSAT5_CL159_78bpMar29	CM049421.1	98.63	73	1	0	6	78	154729493	154729421	3.58e-29	130
PaxiSAT5_CL159_78bpMar29	CM049421.1	98.63	73	1	0	6	78	154743429	154743357	3.58e-29	130
PaxiSAT5_CL159_78bpMar29	CM049421.1	98.63	73	1	0	6	78	154755044	154754972	3.58e-29	130
PaxiSAT5_CL159_78bpMar29	CM049421.1	98.63	73	1	0	6	78	154782705	154782633	3.58e-29	130
PaxiSAT5_CL159_78bpMar29	CM049421.1	98.63	73	1	0	6	78	154785742	154785670	3.58e-29	130
PaxiSAT5_CL159_78bpMar29	CM049421.1	98.63	73	0	1	6	78	154694437	154694366	1.29e-28	128
PaxiSAT5_CL159_78bpMar29	CM049421.1	97.26	73	2	0	6	78	154764038	154763966	1.66e-27	124
PaxiSAT5_CL159_78bpMar29	CM049421.1	98.529	68	1	0	11	78	154694789	154694722	2.15e-26	121
PaxiSAT5_CL159_78bpMar29	CM049421.1	98.529	68	1	0	11	78	154704607	154704540	2.15e-26	121
PaxiSAT5_CL159_78bpMar29	CM049421.1	94.521	73	4	0	6	78	154730640	154730568	3.6e-24	113
PaxiSAT5_CL159_78bpMar29	CM049421.1	94.521	73	4	0	6	78	154731791	154731719	3.6e-24	113
PaxiSAT5_CL159_78bpMar29	CM049421.1	95.588	68	3	0	11	78	156254936	156255003	4.66e-23	110
PaxiSAT5_CL159_78bpMar29	CM049421.1	95.522	67	3	0	6	72	154766290	154766224	1.68e-22	108
PaxiSAT5_CL159_78bpMar29	CM049421.1	94.118	68	4	0	11	78	154644344	154644277	2.17e-21	104
PaxiSAT5_CL159_78bpMar29	CM049421.1	94.118	68	4	0	11	78	154680660	154680593	2.17e-21	104
PaxiSAT5_CL159_78bpMar29	CM049421.1	94.118	68	4	0	11	78	154705987	154705920	2.17e-21	104
PaxiSAT5_CL159_78bpMar29	CM049421.1	94.118	68	4	0	11	78	154715446	154715379	2.17e-21	104
PaxiSAT5_CL159_78bpMar29	CM049421.1	94.118	68	4	0	11	78	154732940	154732873	2.17e-21	104
PaxiSAT5_CL159_78bpMar29	CM049421.1	94.118	68	4	0	11	78	154756140	154756073	2.17e-21	104
PaxiSAT5_CL159_78bpMar29	CM049421.1	94.118	68	4	0	11	78	154767218	154767151	2.17e-21	104
PaxiSAT5_CL159_78bpMar29	CM049421.1	94.118	68	4	0	11	78	154783849	154783782	2.17e-21	104
PaxiSAT5_CL159_78bpMar29	CM049421.1	94.118	68	4	0	11	78	154786813	154786746	2.17e-21	104
PaxiSAT5_CL159_78bpMar29	CM049421.1	92.647	68	5	0	11	78	154744570	154744503	1.01e-19	99
PaxiSAT5_CL159_78bpMar29	CM049421.1	91.176	68	6	0	11	78	154696173	154696106	4.69e-18	93.5
PaxiSAT5_CL159_78bpMar29	CM049421.1	100	44	0	0	1	44	154694699	154694656	1.02e-14	82.4
PaxiSAT5_CL159_78bpMar29	CM049421.1	100	44	0	0	1	44	156255026	156255069	1.02e-14	82.4
PaxiSAT5_CL159_78bpMar29	CM049421.1	100	42	0	0	3	44	154704415	154704374	1.31e-13	78.7
PaxiSAT5_CL159_78bpMar29	CM049421.1	83.951	81	7	4	1	75	154662036	154661956	6.12e-12	73.1
PaxiSAT5_CL159_78bpMar29	CM049421.1	93.333	45	1	2	6	50	154662186	154662144	1.02e-09	65.8
PaxiSAT5_CL159_78bpMar29	CM049422.1	96.053	76	2	1	1	75	89264379	89264454	5.99e-27	122
PaxiSAT5_CL159_78bpMar29	CM049422.1	93.421	76	5	0	1	76	89264843	89264918	3.6e-24	113
PaxiSAT5_CL159_78bpMar29	CM049425.1	97.368	38	1	0	15	52	33892421	33892384	1.02e-09	65.8

## Sheet: PaxiSAT6
Reference sat sequence	Genbank chromosome	query cover	length cover					start chr	end chr	E-value	Max score
PaxiSAT6_CL186_Osamah_contig_77bpmono(38b+39bp)_diff_to_TAREAN	CM049419.1	96.104	77	2	1	2	77	3516267	3516191	1.63e-27	124
PaxiSAT6_CL186_Osamah_contig_77bpmono(38b+39bp)_diff_to_TAREAN	CM049419.1	90.909	77	6	1	2	77	3516345	3516269	7.65e-21	102
PaxiSAT6_CL186_Osamah_contig_77bpmono(38b+39bp)_diff_to_TAREAN	CM049419.1	94.872	78	3	1	1	77	3516424	3516347	2.11e-26	121
PaxiSAT6_CL186_Osamah_contig_77bpmono(38b+39bp)_diff_to_TAREAN	CM049419.1	94.872	78	2	2	1	77	3516501	3516425	2.11e-26	121
PaxiSAT6_CL186_Osamah_contig_77bpmono(38b+39bp)_diff_to_TAREAN	CM049419.1	93.671	79	2	3	1	77	3516579	3516502	9.83e-25	115
PaxiSAT6_CL186_Osamah_contig_77bpmono(38b+39bp)_diff_to_TAREAN	CM049419.1	92.105	76	4	2	4	77	3516888	3516813	5.91e-22	106
PaxiSAT6_CL186_Osamah_contig_77bpmono(38b+39bp)_diff_to_TAREAN	CM049419.1	93.421	76	5	0	1	76	3753046	3752971	3.53e-24	113
PaxiSAT6_CL186_Osamah_contig_77bpmono(38b+39bp)_diff_to_TAREAN	CM049419.1	87.013	77	6	4	2	76	3753084	3753010	2.77e-15	84.2
PaxiSAT6_CL186_Osamah_contig_77bpmono(38b+39bp)_diff_to_TAREAN	CM049419.1	92.105	76	5	1	3	77	3753161	3753086	5.91e-22	106
PaxiSAT6_CL186_Osamah_contig_77bpmono(38b+39bp)_diff_to_TAREAN	CM049419.1	96.154	78	2	1	1	77	3753279	3753202	4.54e-28	126
PaxiSAT6_CL186_Osamah_contig_77bpmono(38b+39bp)_diff_to_TAREAN	CM049419.1	94.872	78	2	2	1	77	3753356	3753280	2.11e-26	121
PaxiSAT6_CL186_Osamah_contig_77bpmono(38b+39bp)_diff_to_TAREAN	CM049419.1	93.59	78	4	1	1	77	3753434	3753357	9.83e-25	115
PaxiSAT6_CL186_Osamah_contig_77bpmono(38b+39bp)_diff_to_TAREAN	CM049419.1	88.608	79	7	2	1	77	9136022	9136100	1.28e-18	95.3
PaxiSAT6_CL186_Osamah_contig_77bpmono(38b+39bp)_diff_to_TAREAN	CM049419.1	96.104	77	1	2	2	77	9136180	9136255	1.63e-27	124
PaxiSAT6_CL186_Osamah_contig_77bpmono(38b+39bp)_diff_to_TAREAN	CM049419.1	90.909	77	6	1	2	77	9136257	9136333	7.65e-21	102
PaxiSAT6_CL186_Osamah_contig_77bpmono(38b+39bp)_diff_to_TAREAN	CM049419.1	92.105	76	6	0	1	76	9136373	9136448	1.64e-22	108
PaxiSAT6_CL186_Osamah_contig_77bpmono(38b+39bp)_diff_to_TAREAN	CM049419.1	92.308	78	5	1	1	77	11201192	11201269	4.57e-23	110
PaxiSAT6_CL186_Osamah_contig_77bpmono(38b+39bp)_diff_to_TAREAN	CM049419.1	93.59	78	2	3	2	77	11201271	11201347	3.53e-24	113
PaxiSAT6_CL186_Osamah_contig_77bpmono(38b+39bp)_diff_to_TAREAN	CM049419.1	92.208	77	5	1	1	76	11201348	11201424	1.64e-22	108
PaxiSAT6_CL186_Osamah_contig_77bpmono(38b+39bp)_diff_to_TAREAN	CM049419.1	92.208	77	4	2	2	77	11201429	11201504	1.64e-22	108
PaxiSAT6_CL186_Osamah_contig_77bpmono(38b+39bp)_diff_to_TAREAN	CM049419.1	92.308	78	5	1	1	77	11201505	11201582	4.57e-23	110
PaxiSAT6_CL186_Osamah_contig_77bpmono(38b+39bp)_diff_to_TAREAN	CM049419.1	93.506	77	3	2	2	77	11201584	11201659	3.53e-24	113
PaxiSAT6_CL186_Osamah_contig_77bpmono(38b+39bp)_diff_to_TAREAN	CM049419.1	87.179	78	6	4	2	77	11201661	11201736	7.71e-16	86.1
PaxiSAT6_CL186_Osamah_contig_77bpmono(38b+39bp)_diff_to_TAREAN	CM049419.1	90.909	77	6	1	1	76	11201699	11201775	7.65e-21	102
PaxiSAT6_CL186_Osamah_contig_77bpmono(38b+39bp)_diff_to_TAREAN	CM049419.1	83.544	79	11	2	1	77	16533986	16534064	6e-12	73.1
PaxiSAT6_CL186_Osamah_contig_77bpmono(38b+39bp)_diff_to_TAREAN	CM049419.1	93.59	78	3	2	1	77	16534065	16534141	9.83e-25	115
PaxiSAT6_CL186_Osamah_contig_77bpmono(38b+39bp)_diff_to_TAREAN	CM049419.1	93.421	76	3	2	1	75	16534142	16534216	1.27e-23	111
PaxiSAT6_CL186_Osamah_contig_77bpmono(38b+39bp)_diff_to_TAREAN	CM049419.1	94.737	76	2	2	1	75	16534296	16534370	2.73e-25	117
[truncated: 9,486 more rows]

## Sheet: PaxiSAT7
Reference sat sequence	Genbank chromosome	query cover	length cover					start chr	end chr	E-value	Max score
[truncated: 1,062 more rows]

[truncated: 3 more sheets: PaxiSAT8, 5S rDNA, 45S rDNA]
